# Supplementary material for: UHRF1/UBE2L6/UBR4-mediated ubiquitination regulates EZH2 abundance and thereby melanocytic differentiation phenotypes in melanoma
Source: Oncogene. 2023 Mar 11;42(17):1360–73. doi: 10.1038/s41388-023-02631-8 (PMC10121471; doi:10.1038/s41388-023-02631-8)
Supplement: Supplementary file 3 — B16-F10 scr vs siEzh2 DEGs GO and GSEA analysis [file 41388_2023_2631_MOESM3_ESM.xlsx]

## Sheet: GO-BP
Table S2. B16-F10 scr vs siEzh2 DEGs GO and GSEA analysis
ID	Description	setSize	enrichmentScore	NES	pvalue	p.adjust	qvalues	rank	core_enrichment
GO:0034330	cell junction organization	183	0.327981	1.89272	1.61503e-05	0.0334203	0.0303889	799	Sorbs2/Ntrk3/Itga3/Prkch/Ace/Pak3/L1cam/Synpo/Cacnb3/Gjb2/Nedd4l/Tuba1a/Cacnb4/Cdh1/Ndrg2/Pkhd1/Plxnd1/Dusp3/Mtss1/Dact1/Itgb3/Ppfibp2/Sparcl1/Unc13b/Enpp2/Itgav/Ajm1/Sorbs1/Cttn/Ndrg1/Flrt3/Ptk2b/Fmn1/Nrp1/Cdh19/Myo5a/Arhgap6/Cfl1/Bcas3/Lgmn/Nlgn1/Rapgef2/Rab8b/Magi2/Pxn/Epb41l5/Zdhhc15/Egln1/Mapre2/Sipa1l1/Ophn1/Stau2/Gpm6a/Rapsn/Tjp2/Limch1/Zdhhc2/Gja1/F11r/Cdkl5/Jup/Tbcd/Septin11/S100a10/Phld…
GO:0001656	metanephros development	18	0.692246	2.41744	2.18791e-05	0.0334203	0.0303889	450	Fgf10/Robo2/Id3/Pdgfra/Osr2/Mtss1/Sox9/Egr1/Fmn1/Eya1/Tfap2a
GO:0022613	ribonucleoprotein complex biogenesis	102	-0.389339	-2.00616	5.58487e-05	0.0568726	0.0517139	1719	Wdr43/Nifk/Prmt5/Snrnp200/Ddx18/Ipo9/Gemin5/Xpo1/Abce1/Ddx21/Exosc2/Lsg1/Brix1/Ran/Surf6/Rsl1d1/Nip7/Gtpbp4/Nol11/Mybbp1a/Prpf31/Utp11/Nop58/Tent4b/Nvl/Sf3a3/Wdr75/Riok1/Celf2/Strap/Dimt1/Prpf18/Nob1/Gtf3a/Exosc9/Nop16/Rrn3/Utp4/Heatr3/Ruvbl2/Isg20l2/Noc4l/Prmt7/Ddx52/Ebna1bp2/Bud23/Rrp9/Pop4/Aatf/Ptges3/Gtpbp10/Mrps11/Nop2/Isy1/Nol9/Rpl13a/Rbmx/Lyar/Rps19/Snrpc/Nup88/Imp4/Mrto4/Dkc1/Pak1ip1/Ybey…
GO:0072001	renal system development	78	0.406474	2.0165	0.000110299	0.0631772	0.0574467	450	Spp1/Cer1/Itga3/Fgf1/Ace/Fgf10/Robo2/Id3/Pdgfra/Osr2/Rarb/Col4a4/Pkhd1/Anxa4/Plxnd1/Mtss1/Basp1/Sox9/Bicc1/Itgb3/Ahi1/Egr1/Dync2h1/Fmn1/Pdgfd/Nrp1/Eya1/Tfap2a
GO:0003008	system process	348	0.259355	1.61254	0.000111644	0.0631772	0.0574467	906	Ccn4/Pde1b/Sorbs2/Ntrk3/Ncald/Aqp4/Itga3/Ace/Jun/Postn/Ripor2/Synpo/Fgf10/Smtnl2/Klf2/Mgll/Slc24a4/Trpm1/Cacnb3/Sgk1/Met/Gjb2/Tnfrsf21/Fkbp1b/Dcdc2a/Nedd4l/Col14a1/Cacnb4/Cdh1/Clic5/Sobp/Tmod1/Rs1/Sox9/St3gal4/Col1a1/Otos/Slc17a7/Coch/Anpep/Lima1/Scn8a/Unc13b/Egr1/Fbxo32/Mme/Nr4a3/Atxn1/S100a1/Cttn/Ptk2b/Adm/Mc1r/Mmp2/Irx5/Rtp4/Myo5a/Slc15a2/Tfap2a/Lgmn/Nlgn1/Usp53/Rab8b/Arl6ip5/Dmxl2/Ankfn1/Sod3…
GO:0014812	muscle cell migration	35	0.524574	2.18319	0.000138063	0.0631772	0.0574467	976	Ccn4/Plat/Ace/Postn/Met/Tmsb4x/Ppargc1a/Ccl5/Itgb3/Egr1/Nr4a3/Pdgfd/Myo5a/Arpc5/Anxa1/Bin3/Dock5/Il18/Iqgap1/Mif/Ddr1/Ssh1
GO:0007155	cell adhesion	311	-0.262354	-1.62753	0.00016011	0.0631772	0.0574467	536	Cadm4/Ephb4/Peli1/Plaur/Cdh24/Sema6a/Ninj1/Efnb3/Epha4/Gpc6/Csf1/Ubash3b/Casp3/Pkd1/Slc7a11/Rara/Ldb1/Ccl25/Rap1gap/Akt1/Myh9/Tenm4/Shc1/Itgb5/Havcr2/Mertk/Itga4/Pik3r2/Nectin2/Ptk7/Pcdhga3/Adam8/Itga1/Shb/Jak3/Pcdhb11/Micall2/Cebpb/Pcdhb15/Efnb1/Mia3/Rnd1/Hapln4/Ptpn6/Cercam/Sema4d/Azgp1/Ackr3/Pmp22/Thbs1/Socs1/Lama5/Egfl7/Adamts9/Pcdh17/Cdk6/C1qtnf1/Cx3cl1/Thbs3/Icam2/Fgfrl1/Plxna3/Col7a1/Bcan/…
GO:0006261	DNA-dependent DNA replication	51	-0.456666	-2.05686	0.000169146	0.0631772	0.0574467	1681	Mre11a/Topbp1/Chek2/Lig1/Ddx21/Mcm7/Pold3/Gen1/Atad5/Mms22l/Rad51/Primpol/Pola1/Pola2/Eme1/Tk2/Dbf4/Mcm6/Senp2/Orc4/Rfc5/Ddx11/Orc6/Cdc6/Prim1/Zfp365/Mcm10/Dnaja3/Traip/Pole/Mcm2/Tipin/Pold2/Chtf18/Mcm3/Rfc2/Donson/Rfc3/Pold1/Mcm5/Rfc4/Timeless/Stoml2/Cdt1/Recql4/Cdc45/Poln
GO:1901617	organic hydroxy compound biosynthetic process	69	0.420671	2.04016	0.000194578	0.0631772	0.0574467	1008	Moxd1/Fgf1/Oca2/Erlin2/Hsd17b7/Ptk2b/Mc1r/Pnpo/Prkaa1/Myo5a/Msmo1/Nsdhl/Dhcr7/Rapgef2/Mvd/Sphk1/Hmgcr/Fdps/Epas1/Sc5d/Prox1/Asah1/Cyp51/Tyrp1/Tm7sf2/Pltp/Insig2/Tgfb2/Sqle/Cyp39a1/Dct/Lss/Hmgcs1/Appl1/Snca/Pmel/Gba/Ebp/Lpcat3/Mvk/Sptlc2/Fdft1
GO:0001822	kidney development	76	0.414956	2.04566	0.000206799	0.0631772	0.0574467	450	Spp1/Cer1/Itga3/Fgf1/Ace/Fgf10/Robo2/Id3/Pdgfra/Osr2/Rarb/Col4a4/Pkhd1/Anxa4/Plxnd1/Mtss1/Basp1/Sox9/Bicc1/Itgb3/Ahi1/Egr1/Dync2h1/Fmn1/Pdgfd/Nrp1/Eya1/Tfap2a
GO:0042254	ribosome biogenesis	77	-0.407906	-1.98633	0.000251911	0.0674165	0.0613015	1719	Wdr43/Nifk/Ddx18/Ipo9/Xpo1/Abce1/Ddx21/Exosc2/Lsg1/Brix1/Ran/Surf6/Rsl1d1/Nip7/Gtpbp4/Nol11/Mybbp1a/Utp11/Nop58/Tent4b/Nvl/Wdr75/Riok1/Dimt1/Nob1/Gtf3a/Exosc9/Nop16/Rrn3/Utp4/Heatr3/Isg20l2/Noc4l/Ddx52/Ebna1bp2/Bud23/Rrp9/Pop4/Aatf/Gtpbp10/Mrps11/Nop2/Nol9/Lyar/Rps19/Nup88/Imp4/Mrto4/Dkc1/Pak1ip1/Ybey/Ppan/Exosc1/Tfb1m/Dis3/Nop56/Mak16/Rsl24d1/Rpusd1/Exosc8/Ddx27/Pa2g4/Nhp2/Rpl10a/Npm3/Exosc5
GO:0016477	cell migration	385	0.243494	1.5435	0.000281051	0.0674165	0.0613015	736	Ccn4/Itgb8/Spp1/Tubb2b/Ntrk3/Cer1/Itga3/Mctp1/Efcab1/Plat/Ptpn22/Ang/Fgf1/Ace/Jun/Pak3/Hspb1/Postn/L1cam/Ripor2/Fgf10/Mgat5/Eps8/Pdgfra/Met/Plxna4/Dcdc2a/Gpnmb/Myadm/Tmsb4x/Ppargc1a/Cdh1/Ccn1/Ccl5/Sema3d/Efs/Plxnd1/Dusp3/Tnfaip3/Sox9/St3gal4/Col1a1/Itgb3/Lima1/Dusp10/Ndnf/Egr1/Enpp2/Gbx2/Rhob/Tgfbr2/Nr4a3/Itgav/Cttn/Auts2/Flrt3/Ptk2b/Mmp2/Stat3/Pdgfd/Hyal1/Nrp1/Ddx58/Myo5a/Cfl1/Bcas3/Tfap2a/Lgmn/…
GO:0032611	interleukin-1 beta production	14	0.667311	2.14697	0.000339962	0.0674165	0.0613015	636	Aqp4/Hspb1/Nod1/Naip5/Tnfaip3/Egr1/Stat3/Sphk1/Zc3h12a
GO:0032651	regulation of interleukin-1 beta production	14	0.667311	2.14697	0.000339962	0.0674165	0.0613015	636	Aqp4/Hspb1/Nod1/Naip5/Tnfaip3/Egr1/Stat3/Sphk1/Zc3h12a
GO:0030198	extracellular matrix organization	65	-0.421856	-1.9812	0.000375149	0.0674165	0.0613015	284	Mmp11/Mia3/Noxo1/Chadl/Ltbp4/Pmp22/Adamts14/Eln/Adamts9/Mmp17/Adamtsl2/Col11a2/Col16a1/Papln/Agt/Mmp15/Bcl3/Col9a2/Notch1
GO:0043062	extracellular structure organization	65	-0.421856	-1.9812	0.000375149	0.0674165	0.0613015	284	Mmp11/Mia3/Noxo1/Chadl/Ltbp4/Pmp22/Adamts14/Eln/Adamts9/Mmp17/Adamtsl2/Col11a2/Col16a1/Papln/Agt/Mmp15/Bcl3/Col9a2/Notch1
GO:0045229	external encapsulating structure organization	65	-0.421856	-1.9812	0.000375149	0.0674165	0.0613015	284	Mmp11/Mia3/Noxo1/Chadl/Ltbp4/Pmp22/Adamts14/Eln/Adamts9/Mmp17/Adamtsl2/Col11a2/Col16a1/Papln/Agt/Mmp15/Bcl3/Col9a2/Notch1
GO:0046165	alcohol biosynthetic process	43	0.461023	2.00701	0.000522209	0.0875401	0.0795998	1008	Moxd1/Fgf1/Erlin2/Hsd17b7/Ptk2b/Prkaa1/Msmo1/Nsdhl/Dhcr7/Mvd/Sphk1/Hmgcr/Fdps/Sc5d/Asah1/Cyp51/Tm7sf2/Insig2/Lss/Hmgcs1/Snca/Gba/Ebp/Lpcat3/Mvk/Sptlc2/Fdft1
GO:0022610	biological adhesion	313	-0.257729	-1.59942	0.000544439	0.0875401	0.0795998	536	Cadm4/Ephb4/Peli1/Plaur/Cdh24/Sema6a/Ninj1/Efnb3/Epha4/Gpc6/Csf1/Ubash3b/Casp3/Pkd1/Slc7a11/Rara/Ldb1/Ccl25/Rap1gap/Akt1/Myh9/Tenm4/Shc1/Itgb5/Havcr2/Mertk/Itga4/Pik3r2/Nectin2/Ptk7/Pcdhga3/Adam8/Itga1/Shb/Jak3/Pcdhb11/Micall2/Cebpb/Pcdhb15/Efnb1/Mia3/Rnd1/Hapln4/Ptpn6/Cercam/Sema4d/Azgp1/Ackr3/Pmp22/Thbs1/Socs1/Lama5/Egfl7/Adamts9/Pcdh17/Cdk6/C1qtnf1/Cx3cl1/Thbs3/Icam2/Fgfrl1/Plxna3/Col7a1/Bcan/…
GO:0014909	smooth muscle cell migration	31	0.516182	2.09225	0.000645754	0.0986389	0.0896918	502	Ccn4/Plat/Ace/Postn/Tmsb4x/Ppargc1a/Ccl5/Itgb3/Egr1/Nr4a3/Pdgfd/Myo5a/Arpc5

## Sheet: GO-CC
ID	Description	setSize	enrichmentScore	NES	pvalue	p.adjust	qvalues	rank	core_enrichment
GO:0030312	external encapsulating structure	111	-0.403647	-2.1099	4.31268e-06	0.000821565	0.000714996	291	Entpd2/Mmp11/Hapln4/Tgfbr3/Gsto1/Lgr6/Lrig1/Chadl/Ltbp4/Pmp22/Thbs1/Adamts14/Ssc5d/Lama5/Eln/Egfl7/Adamts9/Mmp17/Col20a1/Sema3c/Thbs3/Serpinf1/Adamtsl2/Col7a1/Col11a2/Vasn/Bcan/Col16a1/Spn/Fgl1/Papln/Mmp15/Angptl6/Tinagl1/Col9a2
GO:0031012	extracellular matrix	111	-0.403647	-2.1099	4.31268e-06	0.000821565	0.000714996	291	Entpd2/Mmp11/Hapln4/Tgfbr3/Gsto1/Lgr6/Lrig1/Chadl/Ltbp4/Pmp22/Thbs1/Adamts14/Ssc5d/Lama5/Eln/Egfl7/Adamts9/Mmp17/Col20a1/Sema3c/Thbs3/Serpinf1/Adamtsl2/Col7a1/Col11a2/Vasn/Bcan/Col16a1/Spn/Fgl1/Papln/Mmp15/Angptl6/Tinagl1/Col9a2
GO:0005887	integral component of plasma membrane	212	-0.306901	-1.7854	3.65263e-05	0.00432303	0.00376227	539	Slc12a5/Ephb4/Plaur/Prokr1/Sema6a/Efnb3/Slc6a9/Epha4/Gpc6/Pkd1/Slc27a1/Sema4f/Znrf3/Tenm4/Pgap6/Itgb5/Igf1r/Mertk/Itga4/Abca1/Fgfr3/Pcdhga3/Adam8/Itga1/Pcdhb11/Pcdhb15/Gpr85/Efnb1/Kcnd1/Adcy3/Noxo1/Tgfbr3/Scn1b/Mfsd12/Atp2b4/Sema4d/Pmp22/Hcn3/Cd37/Hcn2/Pcdh17/C1qtnf1/Scara5/Sema3c/Slc7a3/Icam2/Tlr1/Fgfrl1/Plxna3/Olfm2/Slco4a1/Plxnb3/Slc38a3/Kcnip3/Spn/Axl/Pcdhga4/Mmp15/Atp1a3/Ggt1/Grik3/Notch1/Ep…
GO:0031226	intrinsic component of plasma membrane	219	-0.302512	-1.76577	4.53862e-05	0.00432303	0.00376227	539	Slc12a5/Ephb4/Plaur/Prokr1/Sema6a/Efnb3/Slc6a9/Epha4/Gpc6/Pkd1/Slc27a1/Sema4f/Znrf3/Tenm4/Pgap6/Itgb5/Igf1r/Mertk/Itga4/Abca1/Fgfr3/Pcdhga3/Adam8/Itga1/Pcdhb11/Pcdhb15/Gpr85/Efnb1/Kcnd1/Adcy3/Noxo1/Tgfbr3/Scn1b/Mfsd12/Atp2b4/Sema4d/Pmp22/Hcn3/Cd37/Hcn2/Pcdh17/C1qtnf1/Scara5/Sema3c/Slc7a3/Icam2/Tlr1/Fgfrl1/Plxna3/Olfm2/Slco4a1/Plxnb3/Slc38a3/Kcnip3/Cntn1/Spn/Axl/Pcdhga4/Mmp15/Atp1a3/Ggt1/Grik3/Not…
GO:0042470	melanosome	21	0.602576	2.11116	0.000291025	0.0184801	0.016083	907	Mlph/Oca2/Rab27b/Stx3/Itgb3/Mreg/Rab32/Myo5a/Gpr143/Sytl2/Tyrp1/Rab27a/Dct/Myo7a/Pmel
GO:0048770	pigment granule	21	0.602576	2.11116	0.000291025	0.0184801	0.016083	907	Mlph/Oca2/Rab27b/Stx3/Itgb3/Mreg/Rab32/Myo5a/Gpr143/Sytl2/Tyrp1/Rab27a/Dct/Myo7a/Pmel
GO:0062023	collagen-containing extracellular matrix	94	-0.359688	-1.82708	0.000344229	0.0187359	0.0163056	232	Gsto1/Chadl/Ltbp4/Pmp22/Thbs1/Ssc5d/Lama5/Eln/Egfl7/Col20a1/Sema3c/Thbs3/Serpinf1/Col7a1/Col11a2/Bcan/Col16a1/Spn/Fgl1/Papln/Angptl6/Tinagl1/Col9a2
GO:0001669	acrosomal vesicle	18	-0.626145	-2.10192	0.000501868	0.0239015	0.0208011	306	Pcsk4/Itga1/Ica1l/Cep131/Atp8b3/Spaca9/Notch1
GO:0045202	synapse	330	0.246802	1.52578	0.00066701	0.0282368	0.0245741	678	Ablim1/Tubb2b/Rab15/Sorbs2/Ntrk3/Itga3/Mctp1/Plat/Dnajc6/Pak3/Hspb1/Postn/L1cam/Synpo/Prss12/Mgll/Eps8/Rab27b/Met/Tuba1a/Stx3/Cacnb4/Cdh1/Dtna/Ndrg2/Prkar2a/Syt9/Mx1/Rs1/Dact1/Igsf8/Slc17a7/Itgb3/Ppfibp2/Scn8a/Sparcl1/Hapln1/Unc13b/Hcn1/Mme/Sorbs1/Cttn/Ndrg1/Flrt3/Ptk2b/Psd3/Rab3b/Slc18a1/Cyfip2/Stat3/Sync/Slc16a3/Nrp1/Myo5a/Cfl1/Nlgn1/Rapgef2/Rab8b/Dmxl2/Dpysl3/Magi2/Sphk1/Map4/Zdhhc15/Egln1/Stx…
GO:0030054	cell junction	495	0.219416	1.43017	0.00135853	0.0517602	0.0450461	709	Itgb8/Ablim1/Tubb2b/Fyb/Rab15/Sorbs2/Ntrk3/Aqp4/Itga3/Mctp1/Plat/Dnajc6/Prkch/Pak3/Hspb1/Postn/L1cam/Synpo/Prss12/Mgll/Eps8/Rab27b/Anxa2/Pdgfra/Irf6/Met/Gjb2/Ahnak/Frmd4b/Myzap/Myadm/Tuba1a/Stx3/Cacnb4/Cdh1/Dtna/Ndrg2/Prkar2a/Syt9/Efs/Mx1/Plxdc1/Mtss1/Basp1/Rs1/Lmo7/Dact1/Igsf8/Slc17a7/Itgb3/Lima1/Cgnl1/Ppfibp2/Scn8a/Sparcl1/Ahi1/Hapln1/Unc13b/Arhgap26/Hcn1/Mme/Itgav/Ajm1/Sorbs1/Cttn/Ndrg1/Flrt3/…
GO:0045177	apical part of cell	90	0.332232	1.67008	0.00221049	0.0765635	0.0666321	649	Spp1/Plat/Ripor2/Rab27b/Cacnb3/Car2/Stx3/Cdh1/Pkhd1/Anxa4/Lmo7/Itgb3/Dync2h1/Osmr/Slc16a3/Prkaa1/Cubn/Mgst1/Slc15a2/Gpr143/Lgmn/Rapgef2/Atp1b2/Vash1/Stc1/Btd/Abcg2/Spef1/Anxa1/Dstyk/Rab27a/Gja1
GO:0005615	extracellular space	220	0.26714	1.55555	0.00241464	0.0766649	0.0667204	731	Vwf/Ccn4/Spp1/Rnase4/Moxd1/Cer1/Plat/Ang/Fgf1/Ace/Postn/Fgf10/Anxa2/Pam/Met/Car2/Ahnak/Sfrp4/Serpinb8/Zpld1/Col14a1/S100a11/H2bc4/Procr/Ccl5/Col4a4/Sema3d/Pkhd1/2310057J18Rik/Tg/Rs1/Col1a1/Anpep/Wfdc1/Col15a1/Ndnf/Sparcl1/Enpp2/Flrt3/Adm/Prelp/Fbln5/S100a13/Mmp2/Pdgfd/Hyal1/Gla/Cubn/C2/Dpysl3/Sod3/Creg1/Car6/Manba/Vash1/Stc1/Cpe/Rab5b/Btd/Tmem98/Lgals3bp/Pla2g15/Anxa1/Asah1/Il15/Sema3b/Gsn/Mcam/P…
GO:0043292	contractile fiber	46	0.415371	1.83953	0.00294899	0.0840752	0.0731695	1212	Hspb1/Synpo/Smtnl2/Neb/Ahnak/Fkbp1b/Myzap/Tmod1/Scn8a/Fbxo32/S100a1/Mmp2/Sync/Pdlim1/Tmod2/Csrp1/Gja1/Cacna1c/Jup/Scn1a/Sptan1/Dbi/Vcl/Anxa5/Capzb/Trim63/Pgm1/Sptbn1/Cfl2/Aldoa
GO:0030016	myofibril	42	0.420671	1.81259	0.00308938	0.0840752	0.0731695	697	Hspb1/Synpo/Smtnl2/Neb/Ahnak/Fkbp1b/Myzap/Tmod1/Scn8a/Fbxo32/S100a1/Mmp2/Sync/Pdlim1/Tmod2/Csrp1/Cacna1c/Jup
GO:0043005	neuron projection	319	0.229969	1.41631	0.00344405	0.0874789	0.0761317	600	Sorbs2/Ntrk3/Myo1d/Itga3/Ang/Mlph/Hspb1/L1cam/Ripor2/Synpo/Prss12/Robo2/Mgll/Eps8/Pam/Sgk1/Pdgfra/Met/Car2/Fos/Tnfrsf21/Dcdc2a/Plekhb1/Rgs11/Scrg1/Ppargc1a/Stx3/Cdh1/Clic5/Dtna/Naip5/Mx1/Plxdc1/Naip6/Igsf8/Slc17a7/Ephb6/Scn8a/Ahi1/Unc13b/Hcn1/Mme/S100a1/Cttn/Auts2/Flrt3/Ptk2b/Adcy2/Slc18a1/Cyfip2/Prkaa1/Nrp1/Myo5a/Cfl1/Nlgn1/Rapgef2/Dpysl3/Magi2/Pygb/Sphk1/Alcam/Cygb/Arpc5/Map4/Tmod2/Epm2a/Vim/Op…
GO:0005576	extracellular region	320	0.233505	1.43687	0.00377409	0.0898706	0.0782131	604	Vwf/Ccn4/Spp1/Rnase4/Moxd1/Cer1/Gbp2/Plat/Ang/Fgf1/Ace/Postn/Prss12/Fgf10/Mgat5/Anxa2/Pam/St3gal1/Met/Car2/Ahnak/Fgf11/Sfrp4/Serpinb8/Zpld1/Scrg1/Col14a1/S100a11/H2bc4/Procr/Ccn1/Ccl5/Col4a4/Sema3d/Pkhd1/2310057J18Rik/Prrg4/Tg/Rs1/Irgm2/Col1a1/Otos/Thsd7a/Coch/Qpct/Ephb6/Anpep/Edil3/Wfdc1/Col15a1/Ndnf/Adamtsl4/Sparcl1/Gbp3/Hapln1/Enpp2/Epor/Flrt3/Adm/Prelp/Endod1/Fbln5/S100a13/Mmp2/St6gal1/Pdgfd/…

## Sheet: GO-MF
ID	Description	setSize	enrichmentScore	NES	pvalue	p.adjust	qvalues	rank	core_enrichment
GO:0004888	transmembrane signaling receptor activity	95	-0.397818	-2.05082	3.99729e-05	0.0180678	0.0168307	535	Ephb4/Prokr1/Il17ra/Sema6a/B9d1/S1pr2/Epha4/Pkd1/Ptgir/Il11ra1/Gpr157/Igf1r/Mertk/Abca1/Fgfr3/Gprc5b/Gpr85/Ptpn6/Tgfbr3/Lgr6/Sema4d/Ackr3/Gfra4/Gpr153/Tlr1/Fgfrl1/Plxna3/Unc5b/Plxnb3/Spn/Ngfr/Axl/Grik3/Gpr162/Notch1/Epha5
GO:0038023	signaling receptor activity	124	-0.346226	-1.85644	0.000391542	0.0589923	0.0549532	535	Ephb4/Plaur/Prokr1/Il17ra/Nr1d1/Sema6a/B9d1/S1pr2/Epha4/Pkd1/Rara/Ptgir/Il11ra1/Esr1/Gpr157/Itgb5/Igf1r/Mertk/Abca1/Cspg4/Fgfr3/Gprc5b/Gpr85/Thra/Ptpn6/Tgfbr3/Paqr3/Lgr6/Sema4d/Ackr3/Gfra4/Gpr153/Tlr1/Fgfrl1/Plxna3/Unc5b/Plxnb3/Spn/Ngfr/Axl/Grik3/Gpr162/Notch1/Epha5
GO:0060089	molecular transducer activity	124	-0.346226	-1.85644	0.000391542	0.0589923	0.0549532	535	Ephb4/Plaur/Prokr1/Il17ra/Nr1d1/Sema6a/B9d1/S1pr2/Epha4/Pkd1/Rara/Ptgir/Il11ra1/Esr1/Gpr157/Itgb5/Igf1r/Mertk/Abca1/Cspg4/Fgfr3/Gprc5b/Gpr85/Thra/Ptpn6/Tgfbr3/Paqr3/Lgr6/Sema4d/Ackr3/Gfra4/Gpr153/Tlr1/Fgfrl1/Plxna3/Unc5b/Plxnb3/Spn/Ngfr/Axl/Grik3/Gpr162/Notch1/Epha5
GO:0001784	phosphotyrosine residue binding	12	-0.695698	-2.14508	0.000855876	0.0861199	0.0802235	533	Bcar3/Shf/Shc1/Pik3r2/Shb/Vav2/Ptpn6/Socs3
GO:0045309	protein phosphorylated amino acid binding	13	-0.666517	-2.11506	0.000952654	0.0861199	0.0802235	533	Bcar3/Shf/Shc1/Pik3r2/Shb/Vav2/Ptpn6/Socs3

## Sheet: Hallmark
ID	Description	setSize	enrichmentScore	NES	pvalue	p.adjust	qvalues	rank	core_enrichment
INTERFERON_ALPHA_RESPONSE	INTERFERON_ALPHA_RESPONSE	42	0.559905	2.41494	2.58783e-06	0.000124216	0.000103513	821	Gbp2/Tmem140/Samd9l/Ddx60/Sp110/Procr/Gbp3/Ifih1/Ifit3/Irf7/Elf1/Ncoa7/Parp9/Parp14/Rtp4/Trim21/Tent5a/Usp18/Lgals3bp/Il15/Trim12c/Stat2/Irf9/Cmpk2/Irf1/Parp12/Plscr1
E2F_TARGETS	E2F_TARGETS	75	-0.446267	-2.19249	8.72304e-06	0.000209353	0.000174461	1681	Mre11a/Chek2/Lig1/Xpo1/Kif18b/Mcm7/Pold3/Aurkb/Dut/Ran/Tmpo/Prps1/Mms22l/Rad1/Cse1l/Xrcc6/Pola2/Lbr/Shmt1/Top2a/Mcm6/Cit/Ccp110/Rad51c/H2az1/Orc6/Cks1b/Mthfd2/Rnaseh2a/Rpa2/Cdc25a/H2ax/Pole/Mcm2/Ranbp1/Tipin/Pold2/Lyar/Rpa3/Mcm3/Trip13/Ube2t/Spc24/Rfc2/Nop56/Psmc3ip/Donson/Rfc3/Spag5/Cdc25b/Pold1/Rad51ap1/Mcm5/Cdk4/Ddx39a/Exosc8/Chek1/Pa2g4/Nasp/Hmgb3/Nap1l1/Timeless/Hmga1/Dctpp1/Mxd3/Lmnb1/Mybl2…
INTERFERON_GAMMA_RESPONSE	INTERFERON_GAMMA_RESPONSE	65	0.440083	2.09954	4.15809e-05	0.000665294	0.000554411	1012	Upp1/Irf4/Samd9l/Nod1/Ddx60/Sp110/Ccl5/Mx1/Tnfaip3/Xaf1/Gbp3/Ifih1/Ifit3/Irf7/Auts2/Mvp/Stat3/Parp14/Rtp4/Ddx58/Trim21/Usp18/Psmb10/Lgals3bp/Il15/Stat2/Irf9/Vamp8/Cmpk2/Tapbp/Irf1/Parp12/Plscr1/Ifi27/Bpgm/Stat1/Pfkp/Bst2/Vamp5/Trim25
G2M_CHECKPOINT	G2M_CHECKPOINT	71	-0.430271	-2.10515	0.000109243	0.00131092	0.00109243	1573	Aurkb/Bub1/Dr1/Tmpo/Cbx1/Pbk/Smc2/Pola2/Lbr/Dbf4/Top2a/Exo1/Mcm6/Ndc80/H2az1/Orc6/Rbl1/Cdc6/H2az2/Odf2/Kif15/Cks1b/E2f1/Chaf1a/Slc7a5/Rpa2/Traip/Tgfb1/Gins2/Cdc25a/H2ax/Pole/Mcm2/Ccnd1/Mcm3/Atf5/Dkc1/Cdc25b/Rad54l/Mcm5/Cdk4/Ddx39a/Chek1/Mtf2/Nasp/E2f2/Hmgb3/Hmga1/Rps6ka5/Lmnb1/Cdc45/Mybl2/Odc1/Bcl3/Ezh2
MYC_TARGETS_V1	MYC_TARGETS_V1	68	-0.393593	-1.90688	0.000406587	0.00390323	0.00325269	1707	Kars/Ddx18/Smarcc1/G3bp1/Xpo1/Abce1/Ddx21/Hnrnpc/Ilf2/Mcm7/Eprs/Cct3/Dut/Hdac2/Ran/Tomm70a/Rsl1d1/Xrcc6/Eif1ax/Prpf31/Vbp1/Set/Psmc6/Psmd14/Snrpa1/Mcm6/Cct7/Vdac3/Psma7/Xpot/H2az1/Uba2/Nop16/Psmb3/Ruvbl2/Hspe1/Mrpl9/Rrp9/Ptges3/Eif4a1/Mrps18b/Impdh2/Mcm2/Ranbp1/Srm/Pold2/Iars/Ifrd1/Cad/Erh/Hdgf/Nop56/Mcm5/Cdk4/Rfc4/Pa2g4/Nap1l1/Nhp2/Cdc45/Odc1
IL2_STAT5_SIGNALING	IL2_STAT5_SIGNALING	70	0.357232	1.72863	0.00309523	0.0247619	0.0206349	537	Spp1/Prkch/Irf4/Irf6/Car2/Ahnak/Tnfrsf21/Dhrs3/Anxa4/Fah/St3gal4/Hk2/Coch/Gbp3/Rhob/Itgav/S100a1/Ndrg1/Klf6/Nrp1/Bhlhe40/Alcam/Rora/Gabarapl1

## Sheet: Reactome
ID	Description	setSize	enrichmentScore	NES	pvalue	p.adjust	qvalues	rank	core_enrichment
CHOLESTEROL_BIOSYNTHESIS	CHOLESTEROL_BIOSYNTHESIS	20	0.674347	2.34719	7.94652e-06	0.00427523	0.00406527	1008	Hsd17b7/Msmo1/Nsdhl/Dhcr7/Mvd/Idi1/Hmgcr/Fdps/Sc5d/Cyp51/Tm7sf2/Sqle/Lss/Hmgcs1/Plpp6/Ebp/Mvk/Fdft1
STIMULI_SENSING_CHANNELS	STIMULI_SENSING_CHANNELS	22	0.611984	2.23355	8.43292e-05	0.0226845	0.0215705	154	Ano3/Sgk3/Trpm1/Sgk1/Fkbp1b/Trpm3/Nedd4l

## Sheet: Oncogenic
ID	Description	setSize	enrichmentScore	NES	pvalue	p.adjust	qvalues	rank	core_enrichment
P53_DN.V1_DN	P53_DN.V1_DN	67	0.486605	2.34138	1.29833e-06	0.0002337	0.000189967	460	Spp1/Ncald/Irf4/L1cam/Mgll/Oca2/Sgk1/Trim30d/Car2/Frmd4b/Gpnmb/Armc2/Cdh1/Basp1/Qpct/Nr4a3/S100a1/Trim34a/Fbln5/Cyfip2/Kbtbd11/Trim30a/Cdh19/Myo5a/Gpr143/Mitf
RPS14_DN.V1_UP	RPS14_DN.V1_UP	49	0.528057	2.39981	4.16276e-06	0.000374648	0.000304539	767	Vwf/Spp1/Ptpn22/Trim30d/Gpnmb/Stx3/Cacnb4/Sema3d/Mx1/Rgl1/Anpep/Enpp2/Rhob/Nr4a3/Trim34a/Cyfip2/Kbtbd11/Trim30a/Dnajc22/Dmxl2/Alcam/Fry/Pde4d/Gja1/Kctd12/Ptgds/Birc3
STK33_UP	STK33_UP	81	0.397874	1.9688	0.000169699	0.00965022	0.00784433	757	Itgb8/Gbp2/Upp1/Jun/Samd9l/Tmem255a/Sgk1/Fos/AA467197/H2bc4/Creb5/Tmem71/Gpr137c/Mtss1/Egr1/Rhob/Atxn1/Plcxd2/Adm/Klf6/Vwa5a/Nrp1/Smim14/Usp53/Stc1/Daam1/Rnf19a/Sipa1l2/Anxa1/Gja1/Rab12/Stx6/Zfp36l1/Cmtm3/Dusp1/Irf9
KRAS.600.LUNG.BREAST_UP.V1_UP	KRAS.600.LUNG.BREAST_UP.V1_UP	42	-0.503039	-2.1944	0.000214449	0.00965022	0.00784433	547	Syp/Plaur/Pla2g3/Lat2/Tmem158/Trim46/Adam8/Ppp1r15a/Ddit3/Cd37/Plvap/Hsd11b1/Dync1i1/Slco4a1/G0s2/Plxnb3/Osgin1/Mmp15/Cdsn
STK33_NOMO_UP	STK33_NOMO_UP	88	0.359554	1.79994	0.000463211	0.0166756	0.013555	755	Gbp2/Upp1/Jun/Samd9l/Tmem255a/St3gal1/Sgk1/Fos/AA467197/Gpnmb/Crebl2/H2bc4/Mtss1/Fbxo32/Rhob/Mgat4b/Psd3/Klf6/Vwa5a/Nrp1/Usp53/Rab8b/Epas1/Dolk/Stc1/Rnasel/Rnf19a/Sipa1l2/Tubb2a/Ptgfrn/Gja1/Rab12/Stx6/Zfp36l1/Dusp1/Dennd1b/Hacd4
MEK_UP.V1_DN	MEK_UP.V1_DN	45	0.437197	1.94163	0.00091179	0.024527	0.0199372	757	Ablim1/Abca12/Ddx60/Sp110/H1f2/H2bc4/Wipf1/Sp100/Ifih1/Irf7/Mocos/Auts2/Zfp300/Ddx58/Sec24d/Usp18/Tcf12/Sgcg/Fktn/Insig2/Armcx1/Irf9
STK33_DN	STK33_DN	70	0.376985	1.82839	0.00102154	0.024527	0.0199372	1026	Ablim1/Zdhhc23/Ripor2/Id3/Gjb2/Bace2/Ccl5/Klrg2/Plxnd1/Galnt12/Anpep/Slc43a1/Mreg/Endod1/Tspan2/Cyfip2/Fam241a/Kbtbd11/Bdh2/Lratd2/Alcam/Stx11/Gpm6a/Abhd14b/Cast/Lgalsl/Plpp6/Mblac2/Pip4p2/Mgat4a/Tmeff1/Pccb/Vcl/Retreg1/Slc18b1/Pik3cb
DCA_UP.V1_UP	DCA_UP.V1_UP	32	0.485699	1.95437	0.00119033	0.024527	0.0199372	566	Ccn4/Cfap70/Pqlc3/H2bc4/Efs/Creb5/Prrg4/Ephb6/6430548M08Rik/Cubn/Frmpd1/Car6/Atp1b2/Rnasel
MEL18_DN.V1_DN	MEL18_DN.V1_DN	31	0.504666	2.01594	0.00122635	0.024527	0.0199372	973	Ddx60/Car2/Fos/Frmd4b/Col14a1/Ppargc1a/Ndrg2/Tmod1/Egr1/Mvp/Tent5a/Tfap2a/Jup/Irf9/Pde5a/Ifi27/Sema3e/Bst2
EGFR_UP.V1_UP	EGFR_UP.V1_UP	54	0.40688	1.87033	0.00159333	0.0257836	0.0209586	731	Papss2/Gbp2/Itga3/Ethe1/Cebpd/Mgll/Tnfrsf21/Bace2/Ccn1/Hk2/Ifit3/Atxn1/Arap2/Adm/Dram1/Psmb10/Epas1/Akap12/Rnf19a/Tubb2a/Egln3/Rab27a/Gja1/Loxl2/Tgfb2
RB_DN.V1_DN	RB_DN.V1_DN	38	0.451874	1.91709	0.00166299	0.0257836	0.0209586	496	Moxd1/Hs3st1/Tmem140/Gjb2/Myadm/Basp1/Anxa11/Ndrg1/Mvp/Tmcc3/Bhlhe40/Msmo1/Nsdhl/Usp18/Psmb10
ATF2_UP.V1_DN	ATF2_UP.V1_DN	39	0.456211	1.9394	0.0019793	0.0257836	0.0209586	697	Ccn4/Rnase4/Myo1d/Fos/Sfrp4/Scrg1/Galnt12/Edil3/Ak4/Hapln1/Dnajc12/Bhlhe40/Fry/Sgcg/Limch1/Zc3h12a/Ubxn2b/Kctd12/Jup
PRC2_EZH2_UP.V1_DN	PRC2_EZH2_UP.V1_DN	50	-0.416985	-1.89718	0.00200487	0.0257836	0.0209586	1255	Ets1/Kntc1/Skp2/Prim1/Kif15/Nfib/Lrp12/Tfam/Mcm10/Thop1/Nup43/Mrps18b/Cdc25a/Mcm2/Pck2/Psrc1/Oip5/Rad54l/Gnb1l/Fkbp5/Exosc8/Rfc4/Syp/Cdt1/Mxd3/Lmnb1/Cdc45/Def6/Mybl2/Kcnd1/Coro1a/Ezh2
E2F1_UP.V1_UP	E2F1_UP.V1_UP	51	-0.411405	-1.8827	0.00213383	0.0257836	0.0209586	1573	Aurkb/Bub1/Gpr19/Smc2/Med20/Arhgap39/Kpna1/Pola2/Ssx2ip/Dbf4/Top2a/Cdr2l/Taf6/Tfam/Mcm10/Thop1/Nup43/Rbm15/Mpg/Cad/Ube2t/Nop56/Slc20a1/Kifc5b/Bola3/Larp4b/Ada/Chek1/Zswim7/Fmnl3/Nasp/Hmgb3/Mtss2/Dctpp1/Lmnb1/Rnd2/Zfpm1/Ezh2
E2F1_UP.V1_DN	E2F1_UP.V1_DN	56	0.402731	1.86935	0.00214863	0.0257836	0.0209586	277	Ablim1/Gbp2/Plat/Pak3/Synpo/Klf2/Eps8/Sgk1/Pdgfra/Anxa4/Plxnd1/St3gal4/Lima1/Cpt1a
RAF_UP.V1_UP	RAF_UP.V1_UP	65	0.391463	1.86855	0.00249881	0.0281116	0.022851	768	Upp1/Prkch/Fgf1/Cebpd/L1cam/Tnfrsf21/Bace2/Qpct/Galnt12/Arhgap26/Nr4a3/Pygl/Tbc1d2/Cyria/Gne/Klf6/Psmb10/Epas1/Optn/Mapre2/Peg10/Tubb2a/Pde4d/Kctd12/Jam2/Erap1/Capn6/Hacd1/Cast/Creb3l2
RB_P130_DN.V1_DN	RB_P130_DN.V1_DN	49	0.398671	1.8118	0.0042759	0.0452742	0.0368018	1663	Tmem140/Gjb2/Vopp1/Hk2/Parp9/Smim14/Rab8b/Usp18/Idi1/Kdm5b/Dnajc1/Abcg2/Scamp1/Dstyk/Spop/Erap1/Fam214b/Lifr/Eogt/Appl1/Lgalsl/Stat1/Idh1/Gns/Bnip3/Nab1/Ctsb/Casp6/Lamp1/Dync1i2/Fam32a/Ubxn4/Kif16b/Sec24c/Clip1/Zdhhc20/Tmem123/Slc2a1/Tfb2m
STK33_SKM_UP	STK33_SKM_UP	71	0.34543	1.67218	0.00475263	0.0475263	0.0386325	874	Itgb8/Gbp2/Upp1/Sgk1/Fos/Tnfrsf21/H2bc4/Creb5/Tmem71/Gpr137c/Egr1/Rhob/Plcxd2/Adm/Klf6/Stox2/Smim14/Epb41l5/Tmod2/Daam1/Rnf19a/Sipa1l2/Anxa1/Il15/Stx6/Cmtm3/Dusp1/Irf9/Irf1/H2bc21/Klhl28/Dusp8
ESC_J1_UP_LATE.V1_DN	ESC_J1_UP_LATE.V1_DN	46	-0.411307	-1.83901	0.00632209	0.0598935	0.0486853	790	Niban1/Crmp1/Exosc1/Gemin2/Gfpt2/Ddx27/Slc1a5/Sntb2/Ttpa/Smarcd3/Prkn/Mmp11/Camkk1/Socs3/Tmem121/Tamalin/Ngfr/Coro1a/Rasgrp2/Bcl3
KRAS.LUNG.BREAST_UP.V1_UP	KRAS.LUNG.BREAST_UP.V1_UP	19	-0.531415	-1.86011	0.00683291	0.0614962	0.0499881	391	Lat2/Adam8/Cd37/Hsd11b1/Slco4a1/G0s2/Osgin1/Cdsn
PRC2_EED_UP.V1_DN	PRC2_EED_UP.V1_DN	68	-0.349143	-1.6526	0.00736762	0.0631511	0.0513333	673	Rad54l/Pold1/Slc9a3r2/Fkbp5/Mcm5/Cdk18/Arrb2/Bbc3/H1f10/Trim46/Recql4/Cspg4/Cdc45/Pcdhga3/Micall2/Mybl2/Vav2/Csdc2/Cep131/Eno2/Plxnb3/Abcb9/Coro1a
LEF1_UP.V1_DN	LEF1_UP.V1_DN	45	0.383753	1.70428	0.00808207	0.066126	0.0537516	1054	Papss2/Samd9l/Rab27b/Id3/Coch/Galnt12/Mocos/Mvp/Bdh2/Ddx58/Dmxl2/Dpysl3/Alcam/Usp18/Manba/Cpe/Limch1/Il18/Aldh5a1/Nudt18/Smpdl3a/Plod2/Retreg1/Plscr4/Galc
MTOR_UP.V1_UP	MTOR_UP.V1_UP	53	0.36679	1.6795	0.0102454	0.0801817	0.0651769	1008	Plat/Rgs11/Ccl5/Tg/Sp100/Ak4/Pygl/Pdk1/Msmo1/Nsdhl/Dhcr7/Nkain1/Usp18/Idi1/Fdps/Sc5d/Cyp51/Kif9/Nabp1/Sqle/Lss/Hmgcs1/Pfkp/Cpped1/Bst2/Fdft1
CSR_LATE_UP.V1_DN	CSR_LATE_UP.V1_DN	48	0.384217	1.73236	0.0122481	0.0918608	0.0746705	1008	Itgb8/L1cam/Trim30d/Ddx60/Abca6/Ephb6/Xaf1/Mme/Trim34a/Dram1/Trim30a/Msmo1/Dhcr7/Mvd/Idi1/Hmgcr/Fdps/Sc5d/Ankrd29/Bcl10/Gsn/Dennd11/Lss/Pde5a/Hmgcs1/Ebp/Angptl2/Vamp5/Fdft1
TGFB_UP.V1_DN	TGFB_UP.V1_DN	48	0.383558	1.72939	0.0127895	0.0920841	0.074852	460	Hs3st1/Rai2/Entpd7/Frmd4b/Osr2/Rgl1/Hapln1/Ehhadh/Ifit3/Gne/Irx5/Ddx58/Tfap2a/Mitf
