# Supplementary material for: UHRF1/UBE2L6/UBR4-mediated ubiquitination regulates EZH2 abundance and thereby melanocytic differentiation phenotypes in melanoma
Source: Oncogene. 2023 Mar 11;42(17):1360–73. doi: 10.1038/s41388-023-02631-8 (PMC10121471; doi:10.1038/s41388-023-02631-8)
Supplement: Supplementary file 4 — B16-F10 HPC vs LPC DEGs GO and GSEA analysis [file 41388_2023_2631_MOESM4_ESM.xlsx]

## Sheet: GO-BP
Table S3. B16-F10 HPC vs LPC DEGs GO and GSEA analysis
ID	Description	setSize	enrichmentScore	NES	pvalue	p.adjust	qvalues	rank	core_enrichment
GO:0006412	translation	44	0.572652	3.38699	1e-10	3.145e-08	2.90526e-08	143	Mrps15/Tcof1/Ncl/Syncrip/Rpsa/Etf1/Rpl14/Rpl12/Rps7/Rps16/Rps24/Npm1/Rpl23a/Tardbp/Rpl9/Rpl5/Rpl15/Eif5a/Rps8/Rps26/Rpl22/Rps2/Rps23/Rps9/Eprs/Rps3a1/Rps18/Rpl8/Rps27a/Rps13/Rps29/Eef1b2/Rplp2/Rps19/Eef2/Rpl4/Rpl32/Rps21/Rps12/Eef1a1/mt-Rnr1/mt-Rnr2
GO:0043043	peptide biosynthetic process	45	0.576363	3.4779	1e-10	3.145e-08	2.90526e-08	143	Mrps15/Tcof1/Ncl/Syncrip/Rpsa/Etf1/Rpl14/Rpl12/Rps7/Rps16/Rps24/Npm1/Slc7a11/Rpl23a/Tardbp/Rpl9/Rpl5/Rpl15/Eif5a/Rps8/Rps26/Rpl22/Rps2/Rps23/Rps9/Eprs/Rps3a1/Rps18/Rpl8/Rps27a/Rps13/Rps29/Eef1b2/Rplp2/Rps19/Eef2/Rpl4/Rpl32/Rps21/Rps12/Eef1a1/mt-Rnr1/mt-Rnr2
GO:0022613	ribonucleoprotein complex biogenesis	35	0.586089	3.32833	7.62008e-10	1.59768e-07	1.47589e-07	111	Isy1/Gar1/Lyar/Dkc1/Npm3/Smn1/Snrpd3/Ddx21/Nop58/Prpf19/Ncl/Rpsa/Rpl14/Gtpbp4/Rps6/Rps7/Rps16/Rps24/Wdr43/Npm1/Rpl23a/Snrpg/Nsa2/Rpl5/Rps8/Rps2/Srsf1/Ran/Rps10
GO:0043604	amide biosynthetic process	47	0.50883	3.04956	1.04668e-09	1.6459e-07	1.52044e-07	143	Mrps15/Tcof1/Ncl/Syncrip/Rpsa/Etf1/Rpl14/Rpl12/Rps7/Rps16/Rps24/Npm1/Slc7a11/Rpl23a/Tardbp/Rpl9/Rpl5/Rpl15/Eif5a/Rps8/Rps26/Rpl22/Rps2/Rps23/Rps9/Eprs/Rps3a1/Rps18/Rpl8/Rps27a/Rps13/Rps29/Eef1b2/Rplp2/Rps19/Eef2/Rpl4/Rpl32/Rps21/Rps12/Eef1a1/mt-Rnr1/mt-Rnr2
GO:0006396	RNA processing	48	0.479509	2.9231	1.21729e-08	1.53135e-06	1.41461e-06	107	Trmt61a/Isy1/Hnrnpa1/Gar1/Lyar/Nsun2/Dkc1/Npm3/Smn1/Snrpd3/Ddx21/Zc3h13/Prpf19/Ncl/Htatsf1/Fus/Sfpq/Syncrip/Rpl14/Gtpbp4/Rps6/Rps7/Rps16/Rps24/Wdr43/Npm1/Tardbp/Snrpg/Srsf3/Nsa2/Hnrnpa3/Ppp4r2/Rpl5/Rps8/Rps26/Srsf1
GO:0042254	ribosome biogenesis	28	0.603448	3.25045	2.0009e-08	2.09761e-06	1.93772e-06	143	Gar1/Lyar/Dkc1/Npm3/Ddx21/Nop58/Ncl/Rpsa/Rpl14/Gtpbp4/Rps6/Rps7/Rps16/Rps24/Wdr43/Npm1/Rpl23a/Nsa2/Rpl5/Rps8/Rps2/Ran/Rps10/Rps19/Rps21/Rps25/mt-Rnr1/mt-Rnr2
GO:0034470	ncRNA processing	23	0.601178	3.01461	5.21809e-07	4.68883e-05	4.33141e-05	100	Trmt61a/Gar1/Lyar/Nsun2/Dkc1/Npm3/Ddx21/Ncl/Rpl14/Gtpbp4/Rps6/Rps7/Rps16/Rps24/Wdr43/Npm1/Nsa2/Rpl5/Rps8
GO:0034660	ncRNA metabolic process	24	0.574281	2.87369	1.4011e-06	9.57307e-05	8.84333e-05	100	Trmt61a/Gar1/Lyar/Nsun2/Dkc1/Npm3/Ddx21/Ncl/Rpl14/Gtpbp4/Rps6/Rps7/Rps16/Rps24/Wdr43/Npm1/Nsa2/Rpl5/Rps8
GO:0006364	rRNA processing	20	0.623768	2.94218	1.52195e-06	9.57307e-05	8.84333e-05	100	Gar1/Lyar/Dkc1/Npm3/Ddx21/Ncl/Rpl14/Gtpbp4/Rps6/Rps7/Rps16/Rps24/Wdr43/Npm1/Nsa2/Rpl5/Rps8
GO:0016072	rRNA metabolic process	20	0.623768	2.94218	1.52195e-06	9.57307e-05	8.84333e-05	100	Gar1/Lyar/Dkc1/Npm3/Ddx21/Ncl/Rpl14/Gtpbp4/Rps6/Rps7/Rps16/Rps24/Wdr43/Npm1/Nsa2/Rpl5/Rps8
GO:0016071	mRNA metabolic process	29	0.502451	2.77372	2.93801e-06	0.000168001	0.000155194	92	Trmt61a/Isy1/Hnrnpa1/Nsun2/Dkc1/Smn1/Snrpd3/Zc3h13/Prpf19/Ncl/Htatsf1/Fus/Sfpq/Syncrip/Etf1/Npm1/Tardbp/Snrpg/Srsf3/Hnrnpa3/Hnrnpa0/Ppp4r2
GO:0006518	peptide metabolic process	51	0.371707	2.38137	6.18095e-06	0.000323985	0.000299288	143	Mrps15/Tcof1/Ncl/Syncrip/Rpsa/Etf1/Rpl14/Rpl12/Rps7/Rps16/Rps24/Npm1/Slc7a11/Rpl23a/Tardbp/Rpl9/Rpl5/Rpl15/Eif5a/Rps8/Rps26/Rpl22/Rps2/Rps23/Rps9/Eprs/Rps3a1/Rps18/Rpl8/Rps27a/Rps13/Rps29/Eef1b2/Rplp2/Rps19/Eef2/Rpl4/Rpl32/Rps21/Rps12/Eef1a1/mt-Rnr1/mt-Rnr2
GO:0043603	cellular amide metabolic process	57	0.319425	2.11646	0.000172133	0.00832859	0.00769371	152	Hsd11b1/Mrps15/Tcof1/Ncl/Syncrip/Rpsa/Etf1/Rpl14/Rpl12/Rps7/Rps16/Rps24/Npm1/Slc7a11/Rpl23a/Tardbp/Rpl9/Rpl5/Rpl15/Eif5a/Rps8/Rps26/Rpl22/Rps2/Rps23/Rps9/Eprs/Rps3a1/Rps18/Rpl8/Rps27a/Rps13/Rps29/Eef1b2/Rplp2/Rps19/Eef2/Rpl4/Rpl32/Rps21/Rps12/Eef1a1/mt-Rnr1/Psap/mt-Rnr2/Neu1/Gstp2
GO:0010608	posttranscriptional regulation of gene expression	19	0.513737	2.43542	0.00024686	0.0110911	0.0102456	115	Tcof1/Nsun2/Dkc1/Ncl/Fus/Syncrip/Etf1/Npm1/Tardbp/Hnrnpa0/Rpl5/Eif5a/Rpl22/Rps9/Eprs/Rps3a1
GO:0042274	ribosomal small subunit biogenesis	13	0.586885	2.36783	0.000423486	0.0177582	0.0164045	139	Rpsa/Rps6/Rps7/Rps16/Rps24/Npm1/Rps8/Rps2/Rps10/Rps19/Rps21/Rps25/mt-Rnr1
GO:0006397	mRNA processing	22	0.443363	2.18911	0.000609642	0.0226494	0.0209229	92	Isy1/Hnrnpa1/Smn1/Snrpd3/Zc3h13/Prpf19/Ncl/Htatsf1/Sfpq/Syncrip/Npm1/Tardbp/Snrpg/Srsf3/Hnrnpa3/Ppp4r2
GO:1901566	organonitrogen compound biosynthetic process	57	0.293022	1.94151	0.000612147	0.0226494	0.0209229	143	Glce/Mrps15/Tcof1/Odc1/Ncl/Syncrip/Rpsa/Etf1/Rpl14/Rpl12/Rps7/Rps16/Rps24/Npm1/Slc7a11/Rpl23a/Tardbp/Rpl9/Rpl5/Rpl15/Eif5a/Rps8/Rps26/Rpl22/Rps2/Rps23/Rps9/Eprs/Rps3a1/Rps18/Rpl8/Rps27a/Rps13/Rps29/Eef1b2/Rplp2/Rps19/Eef2/Rpl4/Rpl32/Rps21/Rps12/Eef1a1/mt-Rnr1/mt-Rnr2
GO:0000375	RNA splicing, via transesterification reactions	14	0.555156	2.30448	0.00081931	0.0257673	0.0238031	88	Isy1/Hnrnpa1/Smn1/Snrpd3/Prpf19/Ncl/Htatsf1/Sfpq/Npm1/Snrpg/Srsf3
GO:0000377	RNA splicing, via transesterification reactions with bulged adenosine as nucleophile	14	0.555156	2.30448	0.00081931	0.0257673	0.0238031	88	Isy1/Hnrnpa1/Smn1/Snrpd3/Prpf19/Ncl/Htatsf1/Sfpq/Npm1/Snrpg/Srsf3
GO:0000398	mRNA splicing, via spliceosome	14	0.555156	2.30448	0.00081931	0.0257673	0.0238031	88	Isy1/Hnrnpa1/Smn1/Snrpd3/Prpf19/Ncl/Htatsf1/Sfpq/Npm1/Snrpg/Srsf3
GO:0008380	RNA splicing	26	0.382364	1.9987	0.00167984	0.0503151	0.0464797	129	Isy1/Hnrnpa1/Smn1/Snrpd3/Zc3h13/Prpf19/Ncl/Htatsf1/Fus/Sfpq/Syncrip/Npm1/Tardbp/Snrpg/Srsf3/Hnrnpa3/Ppp4r2/Rps26/Srsf1/Rps13/Hnrnpk/Pabpc1
GO:0022618	ribonucleoprotein complex assembly	16	0.503691	2.22843	0.00239751	0.0655666	0.0605686	143	Isy1/Smn1/Snrpd3/Prpf19/Rpsa/Rpl23a/Snrpg/Rpl5/Rps2/Srsf1/Rps10/Rps19/Rps25/mt-Rnr1/mt-Rnr2
GO:0071826	ribonucleoprotein complex subunit organization	16	0.503691	2.22843	0.00239751	0.0655666	0.0605686	143	Isy1/Smn1/Snrpd3/Prpf19/Rpsa/Rpl23a/Snrpg/Rpl5/Rps2/Srsf1/Rps10/Rps19/Rps25/mt-Rnr1/mt-Rnr2
GO:0035295	tube development	23	-0.53029	-1.88925	0.00252109	0.0660735	0.0610368	77	Nr4a3/Apoe/Hpse/Cited1/Hyal1/Itgb3/Brca1/Met/Npnt/S100a1/Ecm1/Epha4/Spp1
GO:0044283	small molecule biosynthetic process	18	-0.583949	-1.9252	0.0029213	0.0727536	0.0672078	82	Dkk3/Ephx1/Apoe/Hsd17b7/Gpd1/Coq10a/Pde4d/Sdsl/Brca1/Ptgds/Mgll/Spp1
GO:0035239	tube morphogenesis	20	-0.564066	-1.91154	0.00307856	0.0727536	0.0672078	77	Nr4a3/Apoe/Hpse/Cited1/Hyal1/Itgb3/Brca1/Met/Npnt/S100a1/Ecm1/Epha4
GO:0006417	regulation of translation	15	0.475248	2.02206	0.00312297	0.0727536	0.0672078	174	Tcof1/Ncl/Syncrip/Etf1/Npm1/Tardbp/Rpl5/Eif5a/Rpl22/Rps9/Eprs/Rps3a1/Eef2/Ago2/Cpeb1
GO:0050896	response to stimulus	141	-0.348814	-1.63573	0.0035662	0.0801122	0.0740054	144	Cpe/Ptprs/Dstyk/Gpnmb/Insig2/Mgst1/Rsad2/Ccng1/Cd81/Dlg4/Gpm6a/Syt9/Tcirg1/Fam53b/Polg2/Slc45a2/Lbh/Smpd1/Kpna2/Mfn2/Atp13a2/Vwa1/Trp53inp1/Cdkn1a/Prmt2/Cdk2/Snca/St6gal1/Cyfip2/Bcl2l1/Fuca2/C2/Dkk3/Rhog/Cdk1/Abhd12/Nr4a3/Nabp1/Ephx1/Apoe/Sec14l1/Zfp809/Hpse/Xrcc2/S100a13/Top2a/Wsb2/Sesn3/Sparcl1/Spsb2/S100b/Cited1/Gpd1/Pik3ip1/Abr/Hyal1/Ifit3/Tinagl1/Xcr1/Neat1/Pde4d/Itgb3/Ano3/Gpr143/Brca1/Cd27…

## Sheet: GO-CC
ID	Description	setSize	enrichmentScore	NES	pvalue	p.adjust	qvalues	rank	core_enrichment
GO:0044391	ribosomal subunit	36	0.620567	3.58395	1e-10	5.8e-09	4.57895e-09	143	Mrps15/Rpsa/Rpl14/Rps6/Rpl12/Rps7/Rps16/Rps24/Npm1/Rpl23a/Rpl9/Rpl5/Rpl15/Rps8/Rps26/Rpl22/Rps2/Rps23/Rps10/Rps9/Rps3a1/Rps18/Rpl8/Rps27a/Rps13/Rps29/Rplp2/Rps19/Rpl4/Rpl32/Rps21/Rps12/Rps25/Rpl34/mt-Rnr1/mt-Rnr2
GO:1990904	ribonucleoprotein complex	61	0.48849	3.15907	1e-10	5.8e-09	4.57895e-09	143	Isy1/Mrps15/Hnrnpa1/Gar1/Dkc1/Snrpd3/Nop58/Prpf19/Ncl/Htatsf1/Fus/Syncrip/Rpsa/Rpl14/Rps6/Rpl12/Rps7/Rps16/Rps24/Npm1/Rpl23a/Rpl9/Snrpg/Nsa2/Hnrnpa3/Rpl5/Rpl15/Rps8/Rps26/Rpl22/Rps2/Srsf1/Rps23/Rps10/Rps9/Eprs/Rps3a1/Rps18/Rpl8/Rps27a/Rps13/Rps29/Rplp2/Rps19/Hnrnpk/Eef2/Pabpc1/Rpl4/Rpl32/Rps21/Rps12/Rps25/Rpl34/mt-Rnr1/mt-Rnr2
GO:0022626	cytosolic ribosome	32	0.632867	3.38373	2.94528e-10	1.13884e-08	8.99086e-09	137	Rpsa/Rpl14/Rps6/Rpl12/Rps7/Rps16/Rps24/Rpl23a/Rpl9/Rpl5/Rpl15/Rps8/Rps26/Rpl22/Rps2/Rps23/Rps10/Rps9/Rps3a1/Rps18/Rpl8/Rps27a/Rps13/Rps29/Rplp2/Rps19/Rpl4/Rpl32/Rps21/Rps12/Rps25/Rpl34
GO:0005840	ribosome	38	0.574492	3.3015	1.68259e-09	4.87951e-08	3.85224e-08	143	Mrps15/Rpsa/Rpl14/Rps6/Rpl12/Rps7/Rps16/Rps24/Npm1/Rpl23a/Rpl9/Rpl5/Rpl15/Rps8/Rps26/Rpl22/Rps2/Rps23/Rps10/Rps9/Rps3a1/Rps18/Rpl8/Rps27a/Rps13/Rps29/Rplp2/Rps19/Eef2/Rpl4/Rpl32/Rps21/Rps12/Rps25/Rpl34/mt-Rnr1/mt-Rnr2
GO:0015935	small ribosomal subunit	23	0.60678	3.03204	3.9296e-07	9.11666e-06	7.19737e-06	139	Mrps15/Rpsa/Rps6/Rps7/Rps16/Rps24/Npm1/Rps8/Rps26/Rps2/Rps23/Rps10/Rps9/Rps3a1/Rps18/Rps27a/Rps13/Rps29/Rps19/Rps21/Rps12/Rps25/mt-Rnr1
GO:0022627	cytosolic small ribosomal subunit	20	0.610738	2.87134	3.43043e-06	6.63216e-05	5.23592e-05	136	Rpsa/Rps6/Rps7/Rps16/Rps24/Rps8/Rps26/Rps2/Rps23/Rps10/Rps9/Rps3a1/Rps18/Rps27a/Rps13/Rps29/Rps19/Rps21/Rps12/Rps25
GO:0015934	large ribosomal subunit	15	0.577558	2.41316	0.000341971	0.00566695	0.00447391	143	Rpl14/Rpl12/Npm1/Rpl23a/Rpl9/Rpl5/Rpl15/Rpl22/Rpl8/Rplp2/Rpl4/Rpl32/Rps12/Rpl34/mt-Rnr2
GO:0005681	spliceosomal complex	12	0.617647	2.31505	0.000457963	0.0059386	0.00468837	129	Isy1/Hnrnpa1/Snrpd3/Prpf19/Ncl/Htatsf1/Syncrip/Snrpg/Hnrnpa3/Srsf1/Hnrnpk/Pabpc1
GO:0005730	nucleolus	32	0.388651	2.07799	0.000460813	0.0059386	0.00468837	77	Tma16/Mrps15/Gar1/Lyar/Tcof1/Nsun2/Dkc1/Npm3/Smn1/Ddx21/Nop58/Ncl/Gtpbp4/Rps6/Rpl12/Rps7/Wdr43/Npm1
GO:0016020	membrane	125	-0.387861	-1.84051	0.000511948	0.0059386	0.00468837	176	Ctsd/Syt4/Atp1b3/Snx1/Neu1/Chmp4b/Plin3/Gstp2/Dmxl2/Laptm4b/Pik3r3/Rapgef3/Myo5a/Slc12a7/Zmat3/Atf6/Igsf8/Syngr1/Tspan10/Ptprm/Gsn/Arl6ip1/Tmem63b/Cpeb1/Tmx2/Cpe/Ptprs/Dstyk/Gpnmb/Insig2/Mgst1/Rsad2/Cd81/Dlg4/Pbxip1/Gpm6a/Atp11a/Syt9/Tcirg1/Tmem150a/Slc45a2/Enpp5/Smpd1/Pmel/Kpna2/Mfn2/Dhrs1/Atp13a2/Gjb2/Snca/St6gal1/Tmem201/Atp6v0a1/Ahnak/Bcl2l1/Paqr6/Fam174b/Mreg/Aspscr1/Rhog/Abhd12/Ephx1/Apoe/V…
GO:0022625	cytosolic large ribosomal subunit	13	0.593443	2.33148	0.000667768	0.00704192	0.00555941	137	Rpl14/Rpl12/Rpl23a/Rpl9/Rpl5/Rpl15/Rpl22/Rpl8/Rplp2/Rpl4/Rpl32/Rps12/Rpl34
GO:0030312	external encapsulating structure	12	-0.673462	-1.99381	0.00156959	0.0140055	0.011057	74	Apoe/Ctsb/Hpse/S100a13/Sparcl1/Tinagl1/Npnt/Ecm1/Serpinc1
GO:0031012	extracellular matrix	12	-0.673462	-1.99381	0.00156959	0.0140055	0.011057	74	Apoe/Ctsb/Hpse/S100a13/Sparcl1/Tinagl1/Npnt/Ecm1/Serpinc1
GO:0000785	chromatin	10	0.61039	2.09632	0.00311519	0.0248429	0.0196128	130	Crebbp/Rif1/Sfpq/Nap1l1/Wdr43/Set/Hmgn1/Ran/Hnrnpk/H3f3b
GO:0005576	extracellular region	47	-0.439769	-1.84747	0.00321244	0.0248429	0.0196128	119	Enpp5/Smpd1/Pmel/Vwa1/Creg1/Snca/St6gal1/Ahnak/Fuca2/C2/Dkk3/Apoe/Ctsb/Hpse/S100a13/Sparcl1/S100b/Rab5b/Tcn2/Hyal1/Tinagl1/Cd274/Ptgds/Met/Npnt/Ecm1/Sema4g/Spp1/Serpinc1
GO:0071944	cell periphery	94	-0.355318	-1.65002	0.00482895	0.0350099	0.0276394	176	Akap5/Ctsd/Syt4/Atp1b3/Neu1/Chmp4b/Gstp2/Laptm4b/Rapgef3/Slc12a7/Zmat3/Igsf8/Tspan10/Ptprm/Gsn/Tmem63b/Cpe/Ptprs/Dstyk/Gpnmb/Cd81/Dlg4/Gpm6a/Atp11a/Syt9/Tcirg1/Tmem150a/Enpp5/Smpd1/Pmel/Kpna2/Vwa1/Mlph/Gjb2/Snca/Tmem201/Atp6v0a1/Ahnak/Bcl2l1/Paqr6/Fam174b/Mreg/Aspscr1/Rhog/Abhd12/Ephx1/Apoe/Vamp5/Ctsb/Hpse/Ahnak2/S100a13/Sparcl1/Bace2/Rab5b/Pik3ip1/Abr/Tinagl1/Xcr1/Cd320/Pde4d/Itgb3/Ano3/Gpr143/B…
GO:0062023	collagen-containing extracellular matrix	10	-0.661478	-1.86455	0.0054428	0.0371391	0.0293204	71	Ctsb/S100a13/Sparcl1/Tinagl1/Npnt/Ecm1/Serpinc1
GO:0005615	extracellular space	38	-0.454587	-1.81832	0.00707101	0.0455687	0.0359753	104	Creg1/Snca/Ahnak/Fuca2/C2/Dkk3/Apoe/Ctsb/S100a13/Sparcl1/S100b/Rab5b/Tcn2/Hyal1/Tinagl1/Cd274/Ptgds/Met/Ecm1/Sema4g/Spp1/Serpinc1
GO:0005575	cellular_component	298	-0.450888	-1.65878	0.0118723	0.0724836	0.0572239	221	Hsp90b1/Rps8/Hmgn1/Rps26/Wdr89/Rpl22/Pgd/Rps2/Srsf1/Ran/Pdap1/Rps23/Rps10/2410006H16Rik/Rps9/Eprs/Rps3a1/Trib3/Rps18/Rpl8/Ptma/Rps27a/Rps13/Rps29/Eef1b2/Gas5/Rplp2/Rps19/Hnrnpk/Eef2/Pabpc1/H3f3b/Rpl4/Rpl32/Serbp1/Rps21/Rps12/Rps25/Rpl34/Eef1a1/mt-Rnr1/Atp6v0c/Psap/Akap5/mt-Rnr2/Ctsd/Syt4/Atp1b3/Snx1/Neu1/Chmp4b/Sat1/Plin3/Gstp2/Dmxl2/Trp53inp2/Laptm4b/Pik3r3/Rapgef3/Sh3pxd2b/Myo5a/Slc12a7/Zmat3/A…
GO:0016021	integral component of membrane	69	-0.371086	-1.65415	0.0135642	0.0786723	0.0621097	160	Slc12a7/Atf6/Igsf8/Syngr1/Tspan10/Ptprm/Arl6ip1/Tmem63b/Tmx2/Ptprs/Gpnmb/Insig2/Mgst1/Cd81/Dlg4/Gpm6a/Atp11a/Syt9/Tmem150a/Slc45a2/Enpp5/Pmel/Mfn2/Atp13a2/Gjb2/St6gal1/Tmem201/Atp6v0a1/Bcl2l1/Paqr6/Fam174b/Abhd12/Ephx1/Vamp5/Hsd17b7/Tmco3/Bace2/Pik3ip1/Xcr1/Sv2a/Cd320/Cpt1a/Pde4d/Itgb3/Ano3/Gpr143/Cd274/Met/Oca2/Npnt/Epha4/Sema4g/Trpm1
GO:0005773	vacuole	25	-0.474403	-1.71968	0.0143645	0.0793467	0.0626421	180	Psap/Ctsd/Snx1/Neu1/Trp53inp2/Laptm4b/Myo5a/Fuca1/Tcirg1/Tmem150a/Smpd1/Atp13a2/Trp53inp1/Atp6v0a1/Fuca2/Mreg/Apoe/Ctsb/Hpse/Hyal1/Tinagl1/Galns/Gpr143/Oca2
GO:0031224	intrinsic component of membrane	72	-0.366409	-1.64916	0.0184131	0.0970874	0.0766479	160	Slc12a7/Atf6/Igsf8/Syngr1/Tspan10/Ptprm/Arl6ip1/Tmem63b/Tmx2/Ptprs/Gpnmb/Insig2/Mgst1/Cd81/Dlg4/Gpm6a/Atp11a/Syt9/Tmem150a/Slc45a2/Enpp5/Pmel/Mfn2/Atp13a2/Gjb2/St6gal1/Tmem201/Atp6v0a1/Bcl2l1/Paqr6/Fam174b/Mreg/Abhd12/Ephx1/Vamp5/Hsd17b7/Tmco3/Bace2/Rab5b/Pik3ip1/Xcr1/Sv2a/Cd320/Cpt1a/Pde4d/Itgb3/Ano3/Gpr143/Cd274/Met/Oca2/Npnt/Epha4/Sema4g/Trpm1

## Sheet: GO-MF
ID	Description	setSize	enrichmentScore	NES	pvalue	p.adjust	qvalues	rank	core_enrichment
GO:0003735	structural constituent of ribosome	34	0.616197	3.60745	6.34666e-10	5.26773e-08	4.87691e-08	143	Mrps15/Rpsa/Rpl14/Rps6/Rpl12/Rps7/Rps16/Rps24/Rpl23a/Rpl9/Rpl5/Rpl15/Rps8/Rps26/Rpl22/Rps2/Rps23/Rps10/Rps9/Rps3a1/Rps18/Rpl8/Rps27a/Rps13/Rps29/Rplp2/Rps19/Rpl4/Rpl32/Rps21/Rps12/Rps25/mt-Rnr1/mt-Rnr2
GO:0003723	RNA binding	65	0.446555	3.17699	1.47139e-09	6.10627e-08	5.65324e-08	133	Hnrnpa1/Gar1/Nsun2/Ybx3/Dkc1/Npm3/Smn1/Snrpd3/Ddx21/Nop58/Ncl/Htatsf1/Fus/Sfpq/Syncrip/Etf1/Rpl14/Rps6/Rpl12/Rps7/Rps16/Wdr43/Hmgb1/Npm1/Rpl23a/Tardbp/Rpl9/Snrpg/Srsf3/Hnrnpa3/Hnrnpa0/Rpl5/Rpl15/Eif5a/Hspd1/Hsp90b1/Rps26/Rpl22/Rps2/Srsf1/Ran/Rps10/Rps9/Eprs/Rps3a1/Rps18/Rpl8/Rps13/Eef1b2/Rps19/Hnrnpk/Eef2/Pabpc1/Rpl4/Serbp1
GO:0003676	nucleic acid binding	87	0.372262	2.8826	2.37271e-08	6.56451e-07	6.07748e-07	133	Zscan10/Nfix/Hivep1/Crebbp/Hnrnpa1/Gar1/Lyar/Nsun2/Ybx3/Dkc1/Npm3/Atf5/Smn1/Snrpd3/Ddx21/Nop58/Ncl/Htatsf1/Fus/Sfpq/Erh/Syncrip/Etf1/Rpl14/Rps6/Rpl12/Rps7/Rps16/Wdr43/Hmgb1/Npm1/Rpl23a/Rad23b/Set/Tardbp/Rpl9/Snrpg/Srsf3/Hnrnpa3/Hnrnpa0/Rpl5/Rpl15/Eif5a/Hspd1/Hsp90b1/Hmgn1/Rps26/Rpl22/Rps2/Srsf1/Ran/Rps10/Rps9/Eprs/Rps3a1/Rps18/Rpl8/Rps13/Eef1b2/Rps19/Hnrnpk/Eef2/Pabpc1/H3f3b/Rpl4/Serbp1
GO:1901363	heterocyclic compound binding	118	0.258906	2.1522	3.32716e-05	0.000690387	0.000639166	131	Zscan10/Nfix/Hivep1/Pde4b/Prkcq/Hsd11b1/Crebbp/Hnrnpa1/Uxs1/Gar1/Lyar/Nsun2/Ybx3/Dkc1/Npm3/Atf5/Smn1/Snrpd3/Ddx21/Nop58/Ncl/Hspa5/Htatsf1/Fus/Sfpq/Erh/Srxn1/Syncrip/Etf1/Rpl14/Gtpbp4/Rps6/Rpl12/Rps7/Rps16/Wdr43/Hmgb1/Npm1/Rpl23a/Rad23b/Set/Tardbp/Rpl9/Cyb5r1/Snrpg/Srsf3/Hnrnpa3/Hnrnpa0/Rpl5/Rpl15/Eif5a/Cct8/Hspd1/Hsp90b1/Hmgn1/Rps26/Rpl22/Pgd/Rps2/Srsf1/Ran/Rps10/Rps9/Eprs/Rps3a1/Trib3/Rps18/Rpl8…
GO:0003729	mRNA binding	23	0.496141	2.5134	6.95391e-05	0.00115435	0.00106871	138	Ybx3/Ncl/Fus/Syncrip/Etf1/Rps6/Rps7/Tardbp/Srsf3/Hnrnpa3/Hnrnpa0/Rpl5/Rps26/Rps2/Srsf1/Rps3a1/Rps13/Hnrnpk/Pabpc1/Serbp1/Eef1a1
GO:0019843	rRNA binding	13	0.613115	2.33775	0.000250673	0.00346765	0.00321038	131	Ddx21/Ncl/Rpl12/Npm1/Rpl23a/Rpl9/Rpl5/Rps9/Rps18/Rpl8/Rps13/Eef2/Rpl4
GO:0097159	organic cyclic compound binding	122	0.231812	1.96596	0.00114724	0.013603	0.0125937	131	Zscan10/Nfix/Hivep1/Pde4b/Prkcq/Hsd11b1/Crebbp/Hnrnpa1/Uxs1/Gar1/Lyar/Nsun2/Ybx3/Dkc1/Npm3/Atf5/Smn1/Snrpd3/Ddx21/Nop58/Ncl/Hspa5/Htatsf1/Fus/Sfpq/Erh/Srxn1/Syncrip/Etf1/Rpl14/Gtpbp4/Rps6/Rpl12/Rps7/Rps16/Wdr43/Hmgb1/Npm1/Rpl23a/Rad23b/Set/Tardbp/Rpl9/Cyb5r1/Snrpg/Srsf3/Hnrnpa3/Hnrnpa0/Rpl5/Rpl15/Eif5a/Cct8/Hspd1/Hsp90b1/Hmgn1/Rps26/Rpl22/Pgd/Rps2/Srsf1/Ran/Rps10/Rps9/Eprs/Rps3a1/Trib3/Rps18/Rpl8…
GO:0005198	structural molecule activity	41	0.305651	1.85482	0.00414173	0.0429705	0.0397824	143	Mrps15/Rpsa/Rpl14/Rps6/Rpl12/Rps7/Rps16/Rps24/Rpl23a/Rpl9/Tpm1/Rpl5/Rpl15/Rps8/Rps26/Rpl22/Rps2/Rps23/Rps10/Rps9/Rps3a1/Rps18/Rpl8/Rps27a/Rps13/Rps29/Rplp2/Rps19/Rpl4/Rpl32/Rps21/Rps12/Rps25/mt-Rnr1/mt-Rnr2

## Sheet: Hallmark
ID	Description	setSize	enrichmentScore	NES	pvalue	p.adjust	qvalues	rank	core_enrichment
MYC_TARGETS_V1	MYC_TARGETS_V1	30	0.522377	2.7764	1.24671e-06	8.72695e-06	7.87394e-06	137	Hnrnpa1/Snrpd3/Ddx21/Odc1/Erh/Syncrip/Etf1/Rpl14/Nap1l1/Rps6/Npm1/Rad23b/Set/Tardbp/Snrpg/Srsf3/Hnrnpa3/Hspd1/Rpl22/Rps2/Srsf1/Ran/Rps10/Eprs/Eef1b2/Pabpc1/Serbp1/Rpl34

## Sheet: Reactome
ID	Description	setSize	enrichmentScore	NES	pvalue	p.adjust	qvalues	rank	core_enrichment
EUKARYOTIC_TRANSLATION_ELONGATION	EUKARYOTIC_TRANSLATION_ELONGATION	35	0.636042	3.78938	1e-10	5.78765e-10	3.18459e-10	138	Rpsa/Rpl14/Rps6/Rpl12/Rps7/Rps16/Rps24/Rpl23a/Rpl9/Rpl5/Rpl15/Rps8/Rps26/Rpl22/Rps2/Rps23/Rps10/Rps9/Rps3a1/Rps18/Rpl8/Rps27a/Rps13/Rps29/Eef1b2/Rplp2/Rps19/Eef2/Rpl4/Rpl32/Rps21/Rps12/Rps25/Rpl34/Eef1a1
METABOLISM_OF_RNA	METABOLISM_OF_RNA	59	0.667425	4.53216	1e-10	5.78765e-10	3.18459e-10	137	Trmt61a/Isy1/Hnrnpa1/Gar1/Nsun2/Dkc1/Smn1/Snrpd3/Ddx21/Nop58/Prpf19/Ncl/Psmd4/Fus/Rpsa/Etf1/Rpl14/Rps6/Rpl12/Rps7/Rps16/Rps24/Wdr43/Rpl23a/Set/Rpl9/Snrpg/Srsf3/Hnrnpa3/Hnrnpa0/Rpl5/Rpl15/Rps8/Rps26/Rpl22/Rps2/Srsf1/Ran/Rps23/Rps10/Rps9/Eprs/Rps3a1/Rps18/Rpl8/Rps27a/Rps13/Rps29/Rplp2/Rps19/Hnrnpk/Pabpc1/Rpl4/Rpl32/Rps21/Rps12/Rps25/Rpl34
NONSENSE_MEDIATED_DECAY_NMD	NONSENSE_MEDIATED_DECAY_NMD	34	0.637324	3.74859	1e-10	5.78765e-10	3.18459e-10	137	Rpsa/Etf1/Rpl14/Rps6/Rpl12/Rps7/Rps16/Rps24/Rpl23a/Rpl9/Rpl5/Rpl15/Rps8/Rps26/Rpl22/Rps2/Rps23/Rps10/Rps9/Rps3a1/Rps18/Rpl8/Rps27a/Rps13/Rps29/Rplp2/Rps19/Pabpc1/Rpl4/Rpl32/Rps21/Rps12/Rps25/Rpl34
RRNA_PROCESSING	RRNA_PROCESSING	38	0.646429	3.89902	1e-10	5.78765e-10	3.18459e-10	137	Gar1/Dkc1/Ddx21/Nop58/Ncl/Rpsa/Rpl14/Rps6/Rpl12/Rps7/Rps16/Rps24/Wdr43/Rpl23a/Rpl9/Rpl5/Rpl15/Rps8/Rps26/Rpl22/Rps2/Rps23/Rps10/Rps9/Rps3a1/Rps18/Rpl8/Rps27a/Rps13/Rps29/Rplp2/Rps19/Rpl4/Rpl32/Rps21/Rps12/Rps25/Rpl34
TRANSLATION	TRANSLATION	39	0.645161	3.82119	1e-10	5.78765e-10	3.18459e-10	138	Mrps15/Rpsa/Etf1/Rpl14/Rps6/Rpl12/Rps7/Rps16/Rps24/Rpl23a/Rpl9/Rpl5/Rpl15/Rps8/Rps26/Rpl22/Rps2/Rps23/Rps10/Rps9/Eprs/Rps3a1/Rps18/Rpl8/Rps27a/Rps13/Rps29/Eef1b2/Rplp2/Rps19/Eef2/Pabpc1/Rpl4/Rpl32/Rps21/Rps12/Rps25/Rpl34/Eef1a1
EUKARYOTIC_TRANSLATION_INITIATION	EUKARYOTIC_TRANSLATION_INITIATION	33	0.635088	3.63747	1.0523e-10	5.78765e-10	3.18459e-10	137	Rpsa/Rpl14/Rps6/Rpl12/Rps7/Rps16/Rps24/Rpl23a/Rpl9/Rpl5/Rpl15/Rps8/Rps26/Rpl22/Rps2/Rps23/Rps10/Rps9/Rps3a1/Rps18/Rpl8/Rps27a/Rps13/Rps29/Rplp2/Rps19/Pabpc1/Rpl4/Rpl32/Rps21/Rps12/Rps25/Rpl34
RESPONSE_OF_EIF2AK4_GCN2_TO_AMINO_ACID_DEFICIENCY	RESPONSE_OF_EIF2AK4_GCN2_TO_AMINO_ACID_DEFICIENCY	33	0.635088	3.63747	1.0523e-10	5.78765e-10	3.18459e-10	137	Rpsa/Rpl14/Rps6/Rpl12/Rps7/Rps16/Rps24/Rpl23a/Rpl9/Rpl5/Rpl15/Rps8/Rps26/Rpl22/Rps2/Rps23/Rps10/Rps9/Rps3a1/Trib3/Rps18/Rpl8/Rps27a/Rps13/Rps29/Rplp2/Rps19/Rpl4/Rpl32/Rps21/Rps12/Rps25/Rpl34
SELENOAMINO_ACID_METABOLISM	SELENOAMINO_ACID_METABOLISM	33	0.635088	3.63747	1.0523e-10	5.78765e-10	3.18459e-10	137	Rpsa/Rpl14/Rps6/Rpl12/Rps7/Rps16/Rps24/Rpl23a/Rpl9/Rpl5/Rpl15/Rps8/Rps26/Rpl22/Rps2/Rps23/Rps10/Rps9/Eprs/Rps3a1/Rps18/Rpl8/Rps27a/Rps13/Rps29/Rplp2/Rps19/Rpl4/Rpl32/Rps21/Rps12/Rps25/Rpl34
SRP_DEPENDENT_COTRANSLATIONAL_PROTEIN_TARGETING_TO_MEMBRANE	SRP_DEPENDENT_COTRANSLATIONAL_PROTEIN_TARGETING_TO_MEMBRANE	32	0.632867	3.58934	3.6335e-10	1.77638e-09	9.77433e-10	137	Rpsa/Rpl14/Rps6/Rpl12/Rps7/Rps16/Rps24/Rpl23a/Rpl9/Rpl5/Rpl15/Rps8/Rps26/Rpl22/Rps2/Rps23/Rps10/Rps9/Rps3a1/Rps18/Rpl8/Rps27a/Rps13/Rps29/Rplp2/Rps19/Rpl4/Rpl32/Rps21/Rps12/Rps25/Rpl34
REGULATION_OF_EXPRESSION_OF_SLITS_AND_ROBOS	REGULATION_OF_EXPRESSION_OF_SLITS_AND_ROBOS	36	0.586786	3.54443	1.98618e-09	8.01661e-09	4.41105e-09	137	Psmd4/Rpsa/Etf1/Rpl14/Rps6/Rpl12/Rps7/Rps16/Rps24/Rpl23a/Rpl9/Rpl5/Rpl15/Rps8/Rps26/Rpl22/Rps2/Rps23/Rps10/Rps9/Rps3a1/Rps18/Rpl8/Rps27a/Rps13/Rps29/Rplp2/Rps19/Pabpc1/Rpl4/Rpl32/Rps21/Rps12/Rps25/Rpl34
SIGNALING_BY_ROBO_RECEPTORS	SIGNALING_BY_ROBO_RECEPTORS	37	0.572384	3.39148	2.00415e-09	8.01661e-09	4.41105e-09	142	Psmd4/Rpsa/Etf1/Rpl14/Rps6/Rpl12/Rps7/Rps16/Rps24/Rpl23a/Rpl9/Rpl5/Rpl15/Rps8/Rps26/Rpl22/Rps2/Rps23/Rps10/Rps9/Rps3a1/Rps18/Rpl8/Rps27a/Rps13/Rps29/Rplp2/Rps19/Pabpc1/Rpl4/Rpl32/Rps21/Rps12/Rps25/Rpl34/Akap5
INFLUENZA_INFECTION	INFLUENZA_INFECTION	34	0.584187	3.43605	4.14295e-09	1.51908e-08	8.35858e-09	137	Rpsa/Rpl14/Rps6/Rpl12/Rps7/Rps16/Rps24/Rpl23a/Rpl9/Rpl5/Rpl15/Rps8/Rps26/Rpl22/Rps2/Ran/Rps23/Rps10/Rps9/Rps3a1/Rps18/Rpl8/Rps27a/Rps13/Rps29/Rplp2/Rps19/Rpl4/Rpl32/Rps21/Rps12/Rps25/Rpl34
CELLULAR_RESPONSE_TO_STARVATION	CELLULAR_RESPONSE_TO_STARVATION	35	0.579509	3.45257	5.31133e-09	1.79768e-08	9.89155e-09	140	Rpsa/Rpl14/Rps6/Rpl12/Rps7/Rps16/Rps24/Rpl23a/Rpl9/Rpl5/Rpl15/Rps8/Rps26/Rpl22/Rps2/Rps23/Rps10/Rps9/Rps3a1/Trib3/Rps18/Rpl8/Rps27a/Rps13/Rps29/Rplp2/Rps19/Rpl4/Rpl32/Rps21/Rps12/Rps25/Rpl34/Atp6v0c
ACTIVATION_OF_THE_MRNA_UPON_BINDING_OF_THE_CAP_BINDING_COMPLEX_AND_EIFS_AND_SUBSEQUENT_BINDING_TO_43S	ACTIVATION_OF_THE_MRNA_UPON_BINDING_OF_THE_CAP_BINDING_COMPLEX_AND_EIFS_AND_SUBSEQUENT_BINDING_TO_43S	21	0.612795	2.99333	1.79404e-06	5.63842e-06	3.10248e-06	136	Rpsa/Rps6/Rps7/Rps16/Rps24/Rps8/Rps26/Rps2/Rps23/Rps10/Rps9/Rps3a1/Rps18/Rps27a/Rps13/Rps29/Rps19/Pabpc1/Rps21/Rps12/Rps25
CELLULAR_RESPONSES_TO_EXTERNAL_STIMULI	CELLULAR_RESPONSES_TO_EXTERNAL_STIMULI	46	0.399505	2.54485	1.81111e-05	5.3126e-05	2.9232e-05	140	Crebbp/Atf5/Psmd4/Hspa5/Rpsa/Rpl14/Rps6/Rpl12/Rps7/Rps16/Rps24/Rpl23a/Rpl9/Rpl5/Rpl15/Rps8/Rps26/Rpl22/Rps2/Rps23/Rps10/Rps9/Rps3a1/Trib3/Rps18/Rpl8/Rps27a/Rps13/Rps29/Rplp2/Rps19/H3f3b/Rpl4/Rpl32/Rps21/Rps12/Rps25/Rpl34/Eef1a1/Atp6v0c
METABOLISM_OF_AMINO_ACIDS_AND_DERIVATIVES	METABOLISM_OF_AMINO_ACIDS_AND_DERIVATIVES	40	0.386122	2.33736	9.72262e-05	0.000267372	0.000147119	137	Odc1/Psmd4/Rpsa/Rpl14/Rps6/Rpl12/Rps7/Rps16/Rps24/Rpl23a/Rpl9/Rpl5/Rpl15/Rps8/Rps26/Rpl22/Rps2/Rps23/Rps10/Rps9/Eprs/Rps3a1/Rps18/Rpl8/Rps27a/Rps13/Rps29/Rplp2/Rps19/Rpl4/Rpl32/Rps21/Rps12/Rps25/Rpl34
INFECTIOUS_DISEASE	INFECTIOUS_DISEASE	47	0.329072	2.14508	0.000324805	0.000840673	0.000462571	149	Psmd4/Sfpq/Rpsa/Rpl14/Rps6/Rpl12/Rps7/Rps16/Rps24/Npm1/Rpl23a/Rpl9/Rpl5/Rpl15/Rps8/Rps26/Rpl22/Rps2/Ran/Rps23/Rps10/Rps9/Rps3a1/Rps18/Rpl8/Rps27a/Rps13/Rps29/Rplp2/Rps19/Hnrnpk/Eef2/Rpl4/Rpl32/Rps21/Rps12/Rps25/Rpl34/Atp1b3/Chmp4b
MRNA_SPLICING	MRNA_SPLICING	11	0.62534	2.21966	0.001046	0.00242231	0.00133285	107	Isy1/Hnrnpa1/Snrpd3/Prpf19/Fus/Snrpg/Srsf3/Hnrnpa3/Hnrnpa0/Srsf1
PROCESSING_OF_CAPPED_INTRON_CONTAINING_PRE_MRNA	PROCESSING_OF_CAPPED_INTRON_CONTAINING_PRE_MRNA	11	0.62534	2.21966	0.001046	0.00242231	0.00133285	107	Isy1/Hnrnpa1/Snrpd3/Prpf19/Fus/Snrpg/Srsf3/Hnrnpa3/Hnrnpa0/Srsf1
NERVOUS_SYSTEM_DEVELOPMENT	NERVOUS_SYSTEM_DEVELOPMENT	44	0.288256	1.83409	0.00449373	0.00988621	0.00543978	137	Prkcq/Psmd4/Rpsa/Etf1/Rpl14/Rps6/Rpl12/Rps7/Rps16/Rps24/Rpl23a/Rpl9/Rpl5/Rpl15/Rps8/Rps26/Rpl22/Rps2/Rps23/Rps10/Rps9/Rps3a1/Rps18/Rpl8/Rps27a/Rps13/Rps29/Rplp2/Rps19/Pabpc1/Rpl4/Rpl32/Rps21/Rps12/Rps25/Rpl34
DEVELOPMENTAL_BIOLOGY	DEVELOPMENTAL_BIOLOGY	50	0.264188	1.76015	0.00803551	0.0168363	0.009264	137	Zscan10/Prkcq/Crebbp/Psmd4/Rpsa/Etf1/Rpl14/Rps6/Rpl12/Rps7/Rps16/Rps24/Rpl23a/Rpl9/Rpl5/Rpl15/Rps8/Rps26/Rpl22/Rps2/Rps23/Rps10/Rps9/Rps3a1/Rps18/Rpl8/Rps27a/Rps13/Rps29/Rplp2/Rps19/Pabpc1/H3f3b/Rpl4/Rpl32/Rps21/Rps12/Rps25/Rpl34

## Sheet: Oncogenic
ID	Description	setSize	enrichmentScore	NES	pvalue	p.adjust	qvalues	rank	core_enrichment
P53_DN.V1_DN	P53_DN.V1_DN	15	-0.527998	-1.64363	0.0345745	0.0691489	0.0363942	26	Gpr143/Oca2/S100a1/Ecm1/Mgll/Spp1
