# Supplementary material for: UHRF1/UBE2L6/UBR4-mediated ubiquitination regulates EZH2 abundance and thereby melanocytic differentiation phenotypes in melanoma
Source: Oncogene. 2023 Mar 11;42(17):1360–73. doi: 10.1038/s41388-023-02631-8 (PMC10121471; doi:10.1038/s41388-023-02631-8)
Supplement: Supplementary file 5 — Ezh2 activated genes over-representation analysis (ORA) [file 41388_2023_2631_MOESM5_ESM.xlsx]

## Sheet: GO-BP
Table S4. Ezh2 activated genes over-representation analysis (ORA)
ID	Description	GeneRatio	BgRatio	pvalue	p.adjust	qvalue	geneID	Count	Fold.enrichment
GO:0022613	ribonucleoprotein complex biogenesis	10/29	408/23355	3.53398e-11	1.89291e-08	1.31846e-08	Wdr43/Ddx21/Ran/Gtpbp4/Nop58/Isy1/Lyar/Rps19/Dkc1/Npm3	10	19.7388
GO:0042254	ribosome biogenesis	9/29	294/23355	5.64207e-11	1.89291e-08	1.31846e-08	Wdr43/Ddx21/Ran/Gtpbp4/Nop58/Lyar/Rps19/Dkc1/Npm3	9	24.6534
GO:0034660	ncRNA metabolic process	9/29	445/23355	2.18143e-09	4.87913e-07	3.39844e-07	Wdr43/Ddx21/Eprs/Nsun2/Gtpbp4/Lyar/Rps19/Dkc1/Npm3	9	16.2879
GO:0006364	rRNA processing	7/29	207/23355	5.13473e-09	8.61351e-07	5.99953e-07	Wdr43/Ddx21/Gtpbp4/Lyar/Rps19/Dkc1/Npm3	7	27.2339
GO:0016072	rRNA metabolic process	7/29	216/23355	6.89502e-09	9.25312e-07	6.44503e-07	Wdr43/Ddx21/Gtpbp4/Lyar/Rps19/Dkc1/Npm3	7	26.0991
GO:0034470	ncRNA processing	8/29	355/23355	8.55762e-09	9.57027e-07	6.66593e-07	Wdr43/Ddx21/Nsun2/Gtpbp4/Lyar/Rps19/Dkc1/Npm3	8	18.1486
GO:0006403	RNA localization	4/29	180/23355	6.97111e-05	0.0066823	0.00465439	Ran/Nsun2/Nop58/Dkc1	4	17.8966
GO:0045943	positive regulation of transcription by RNA polymerase I	2/29	24/23355	0.000403982	0.033884	0.023601	Wdr43/Lyar	2	67.1121
GO:0016556	mRNA modification	2/29	27/23355	0.000512574	0.0382152	0.0266179	Nsun2/Dkc1	2	59.6552
GO:0034728	nucleosome organization	3/29	137/23355	0.000645258	0.0432968	0.0301573	Set/Ptma/Nap1l1	3	17.6353

## Sheet: GO-CC
ID	Description	GeneRatio	BgRatio	pvalue	p.adjust	qvalue	geneID	Count	Fold.enrichment
GO:0005732	sno(s)RNA-containing ribonucleoprotein complex	2/30	29/23177	0.000643442	0.0222097	0.0171223	Nop58/Dkc1	2	53.2805
GO:0001650	fibrillar center	3/30	137/23177	0.000729814	0.0222097	0.0171223	Wdr43/Nop58/Dkc1	3	16.9175
GO:0015030	Cajal body	2/30	35/23177	0.000938436	0.0222097	0.0171223	Nop58/Dkc1	2	44.1467

## Sheet: GO-MF
ID	Description	GeneRatio	BgRatio	pvalue	p.adjust	qvalue	geneID	Count	Fold.enrichment
GO:0030515	snoRNA binding	3/28	31/22682	7.39917e-06	0.000791712	0.000482893	Ddx21/Nop58/Dkc1	3	78.394
GO:0042393	histone binding	4/28	268/22682	0.000312082	0.0166964	0.0101837	Set/Ptma/Nap1l1/Npm3	4	12.0906
GO:0016831	carboxy-lyase activity	2/28	34/22682	0.0008045	0.0286938	0.0175014	Uxs1/Odc1	2	47.6513
GO:0016830	carbon-carbon lyase activity	2/28	51/22682	0.00180486	0.0401063	0.0244623	Uxs1/Odc1	2	31.7675
GO:0001098	basal transcription machinery binding	2/28	57/22682	0.00224895	0.0401063	0.0244623	Wdr43/Nop58	2	28.4236
GO:0001099	basal RNA polymerase II transcription machinery binding	2/28	57/22682	0.00224895	0.0401063	0.0244623	Wdr43/Nop58	2	28.4236

## Sheet: Hallmark
ID	Description	GeneRatio	BgRatio	pvalue	p.adjust	qvalue	geneID	Count	Fold.enrichment
MYC_TARGETS_V1	MYC_TARGETS_V1	7/19	201/4402	1.17651e-05	0.000223537	0.000210533	Ddx21/Eprs/Ran/Set/Erh/Nap1l1/Odc1	7	8.0686

## Sheet: Reactome
ID	Description	GeneRatio	BgRatio	pvalue	p.adjust	qvalue	geneID	Count	Fold.enrichment
RRNA_PROCESSING	RRNA_PROCESSING	5/19	198/10462	2.16301e-05	0.00181693	0.00143441	Wdr43/Ddx21/Nop58/Rps19/Dkc1	5	13.9048
RRNA_MODIFICATION_IN_THE_NUCLEUS_AND_CYTOSOL	RRNA_MODIFICATION_IN_THE_NUCLEUS_AND_CYTOSOL	3/19	59/10462	0.000154825	0.00650263	0.00513366	Wdr43/Nop58/Dkc1	3	27.9982
RESPONSE_OF_EIF2AK1_HRI_TO_HEME_DEFICIENCY	RESPONSE_OF_EIF2AK1_HRI_TO_HEME_DEFICIENCY	2/19	15/10462	0.000323526	0.00905873	0.00715163	Atf5/Trib3	2	73.4175
TRNA_PROCESSING	TRNA_PROCESSING	3/19	106/10462	0.00087053	0.0182811	0.0144325	Eprs/Ran/Nsun2	3	15.5839
TRNA_MODIFICATION_IN_THE_NUCLEUS_AND_CYTOSOL	TRNA_MODIFICATION_IN_THE_NUCLEUS_AND_CYTOSOL	2/19	43/10462	0.00269928	0.0453479	0.035801	Eprs/Nsun2	2	25.6108
