# Supplementary material for: UHRF1/UBE2L6/UBR4-mediated ubiquitination regulates EZH2 abundance and thereby melanocytic differentiation phenotypes in melanoma
Source: Oncogene. 2023 Mar 11;42(17):1360–73. doi: 10.1038/s41388-023-02631-8 (PMC10121471; doi:10.1038/s41388-023-02631-8)
Supplement: Supplementary file 6 — Ezh2 repressed genes over-representation analysis (ORA) [file 41388_2023_2631_MOESM6_ESM.xlsx]

## Sheet: GO-BP
Table S5. Ezh2 repressed genes over-representation analysis (ORA)
ID	Description	GeneRatio	BgRatio	pvalue	p.adjust	qvalue	geneID	Count	Fold.enrichment
GO:0033059	cellular pigmentation	5/91	43/23355	6.88218e-07	0.00103953	0.000802063	Mlph/Mreg/Myo5a/Gpr143/Pmel	5	29.8428
GO:0032400	melanosome localization	4/91	21/23355	1.22685e-06	0.00103953	0.000802063	Mlph/Mreg/Myo5a/Gpr143	4	48.8854
GO:0051875	pigment granule localization	4/91	22/23355	1.49502e-06	0.00103953	0.000802063	Mlph/Mreg/Myo5a/Gpr143	4	46.6633
GO:0043473	pigmentation	6/91	106/23355	3.69487e-06	0.00192687	0.0014867	Mlph/Oca2/Mreg/Myo5a/Gpr143/Pmel	6	14.5273
GO:0030318	melanocyte differentiation	4/91	29/23355	4.75396e-06	0.00198335	0.00153028	Mlph/Oca2/Mreg/Myo5a	4	35.3998
GO:0050931	pigment cell differentiation	4/91	39/23355	1.59803e-05	0.0050197	0.003873	Mlph/Oca2/Mreg/Myo5a	4	26.3229
GO:0010565	regulation of cellular ketone metabolic process	6/91	138/23355	1.68446e-05	0.0050197	0.003873	Brca1/Cpt1a/Nr4a3/Insig2/Snca/Dkk3	6	11.1586
GO:1901617	organic hydroxy compound biosynthetic process	7/91	226/23355	2.94106e-05	0.0071818	0.00554119	Oca2/Hsd17b7/Myo5a/Insig2/Snca/Pmel/Dkk3	7	7.94929
GO:0032402	melanosome transport	3/91	17/23355	3.74031e-05	0.0071818	0.00554119	Mreg/Myo5a/Gpr143	3	45.2909
GO:0019217	regulation of fatty acid metabolic process	5/91	97/23355	3.90514e-05	0.0071818	0.00554119	Brca1/Cpt1a/Nr4a3/Insig2/Snca	5	13.2293
GO:0071248	cellular response to metal ion	6/91	162/23355	4.1593e-05	0.0071818	0.00554119	Fos/Syt9/Atp13a2/Gsn/Snca/Smpd1	6	9.50549
GO:0032401	establishment of melanosome localization	3/91	18/23355	4.47572e-05	0.0071818	0.00554119	Mreg/Myo5a/Gpr143	3	42.7747
GO:0051904	pigment granule transport	3/91	18/23355	4.47572e-05	0.0071818	0.00554119	Mreg/Myo5a/Gpr143	3	42.7747
GO:0046189	phenol-containing compound biosynthetic process	4/91	52/23355	5.06038e-05	0.00721058	0.0055634	Oca2/Myo5a/Snca/Pmel	4	19.7422
GO:0051905	establishment of pigment granule localization	3/91	19/23355	5.29993e-05	0.00721058	0.0055634	Mreg/Myo5a/Gpr143	3	40.5234
GO:1903169	regulation of calcium ion transmembrane transport	6/91	171/23355	5.62234e-05	0.00721058	0.0055634	Ahnak/Itgb3/S100a1/Myo5a/Pde4d/Snca	6	9.00521
GO:0048066	developmental pigmentation	4/91	54/23355	5.87631e-05	0.00721058	0.0055634	Mlph/Oca2/Mreg/Myo5a	4	19.011
GO:0018958	phenol-containing compound metabolic process	5/91	117/23355	9.55066e-05	0.0105153	0.00811319	Oca2/Myo5a/Snca/Pmel/Ctsb	5	10.9679
GO:0042438	melanin biosynthetic process	3/91	23/23355	9.5777e-05	0.0105153	0.00811319	Oca2/Myo5a/Pmel	3	33.4759
GO:0006874	cellular calcium ion homeostasis	9/91	480/23355	0.000107064	0.0110051	0.00849106	Spp1/Trpm1/Itgb3/Myo5a/Pde4d/Atp13a2/S100b/Snca/Sv2a	9	4.81216
GO:0016050	vesicle organization	7/91	279/23355	0.000110789	0.0110051	0.00849106	Syt9/Gpr143/Laptm4b/Rab5b/Atp13a2/Snca/Pmel	7	6.43921
GO:0006582	melanin metabolic process	3/91	25/23355	0.000123686	0.0112178	0.00865518	Oca2/Myo5a/Pmel	3	30.7978
GO:0044550	secondary metabolite biosynthetic process	3/91	25/23355	0.000123686	0.0112178	0.00865518	Oca2/Myo5a/Pmel	3	30.7978
GO:0055074	calcium ion homeostasis	9/91	496/23355	0.000137041	0.0119112	0.00919017	Spp1/Trpm1/Itgb3/Myo5a/Pde4d/Atp13a2/S100b/Snca/Sv2a	9	4.65693
GO:0006887	exocytosis	8/91	391/23355	0.000145528	0.0121429	0.00936896	Syt9/Nr4a3/Myo5a/Abr/Atp13a2/Ptgds/Snca/Sv2a	8	5.25112
GO:0042180	cellular ketone metabolic process	6/91	212/23355	0.000182875	0.0146722	0.0113205	Brca1/Cpt1a/Nr4a3/Insig2/Snca/Dkk3	6	7.26363
GO:0051651	maintenance of location in cell	6/91	216/23355	0.000202325	0.0154768	0.0119413	Itgb3/Myo5a/Pde4d/Gsn/Insig2/Snca	6	7.12912
GO:0006631	fatty acid metabolic process	8/91	412/23355	0.000207743	0.0154768	0.0119413	Brca1/Mgll/Cpt1a/Nr4a3/Myo5a/Insig2/Ptgds/Snca	8	4.98346
GO:0090596	sensory organ morphogenesis	7/91	315/23355	0.000233446	0.016792	0.0129561	Trpm1/Nr4a3/Abr/Stau2/Insig2/Ptprm/Mfn2	7	5.7033
GO:0006638	neutral lipid metabolic process	5/91	143/23355	0.00024447	0.0169988	0.0131156	Mgll/Cpt1a/Insig2/Snca/Abhd12	5	8.97372
GO:0006633	fatty acid biosynthetic process	5/91	146/23355	0.000269137	0.017785	0.0137222	Brca1/Mgll/Myo5a/Insig2/Ptgds	5	8.78933
GO:0010256	endomembrane system organization	8/91	429/23355	0.000272828	0.017785	0.0137222	Ano3/Fam174b/Myo5a/Laptm4b/Rab5b/Gsn/Smpd1/Camsap2	8	4.78598
GO:0051279	regulation of release of sequestered calcium ion into cytosol	4/91	81/23355	0.000285338	0.0180368	0.0139165	Itgb3/Myo5a/Pde4d/Snca	4	12.674
GO:0034103	regulation of tissue remodeling	4/91	82/23355	0.000299083	0.0181151	0.0139769	Spp1/Gpnmb/Itgb3/Abr	4	12.5194
GO:0071241	cellular response to inorganic substance	6/91	233/23355	0.000303944	0.0181151	0.0139769	Fos/Syt9/Atp13a2/Gsn/Snca/Smpd1	6	6.60897
GO:0046718	viral entry into host cell	4/91	86/23355	0.000358842	0.0202309	0.0156094	Itgb3/Gsn/Smpd1/Ctsb	4	11.9371
GO:1901019	regulation of calcium ion transmembrane transporter activity	4/91	86/23355	0.000358842	0.0202309	0.0156094	Ahnak/S100a1/Myo5a/Pde4d	4	11.9371
GO:0060402	calcium ion transport into cytosol	5/91	161/23355	0.000421995	0.0228227	0.0176091	Trpm1/Itgb3/Myo5a/Pde4d/Snca	5	7.97045
GO:0044409	entry into host	4/91	90/23355	0.000426695	0.0228227	0.0176091	Itgb3/Gsn/Smpd1/Ctsb	4	11.4066
GO:0071375	cellular response to peptide hormone stimulus	6/91	257/23355	0.000511207	0.0260563	0.020104	Nr4a3/Myo5a/Insig2/Cdk2/Pik3r3/Cpeb1	6	5.99179
GO:0019216	regulation of lipid metabolic process	7/91	359/23355	0.000512133	0.0260563	0.020104	Brca1/Cpt1a/Nr4a3/Insig2/Snca/Pik3ip1/Dkk3	7	5.00429
GO:0045055	regulated exocytosis	6/91	263/23355	0.000577093	0.0286623	0.0221147	Syt9/Nr4a3/Abr/Ptgds/Snca/Sv2a	6	5.8551
GO:0051648	vesicle localization	5/91	178/23355	0.000665915	0.0323046	0.024925	Mlph/Mreg/Myo5a/Gpr143/Snca	5	7.20922
GO:0045833	negative regulation of lipid metabolic process	4/91	103/23355	0.000710451	0.0331383	0.0255681	Brca1/Insig2/Pik3ip1/Dkk3	4	9.96693
GO:0034599	cellular response to oxidative stress	6/91	274/23355	0.000714871	0.0331383	0.0255681	Met/Fos/Nr4a3/Mgst1/Atp13a2/Snca	6	5.62004
GO:0060401	cytosolic calcium ion transport	5/91	183/23355	0.000754474	0.0335193	0.0258622	Trpm1/Itgb3/Myo5a/Pde4d/Snca	5	7.01225
GO:0071482	cellular response to light stimulus	4/91	105/23355	0.000763602	0.0335193	0.0258622	Trpm1/1700007K13Rik/Hyal1/Smpd1	4	9.77708
GO:0051924	regulation of calcium ion transport	6/91	280/23355	0.000800059	0.0335193	0.0258622	Ahnak/Itgb3/S100a1/Myo5a/Pde4d/Snca	6	5.49961
GO:0070493	thrombin-activated receptor signaling pathway	2/91	11/23355	0.000807186	0.0335193	0.0258622	Met/Snca	2	46.6633
GO:0010038	response to metal ion	6/91	281/23355	0.000814988	0.0335193	0.0258622	Fos/Syt9/Atp13a2/Gsn/Snca/Smpd1	6	5.48004
GO:0010522	regulation of calcium ion transport into cytosol	4/91	107/23355	0.000819504	0.0335193	0.0258622	Itgb3/Myo5a/Pde4d/Snca	4	9.59433
GO:0072330	monocarboxylic acid biosynthetic process	5/91	192/23355	0.000935701	0.033947	0.0261921	Brca1/Mgll/Myo5a/Insig2/Ptgds	5	6.68355
GO:0051209	release of sequestered calcium ion into cytosol	4/91	111/23355	0.000939875	0.033947	0.0261921	Itgb3/Myo5a/Pde4d/Snca	4	9.24859
GO:0070588	calcium ion transmembrane transport	6/91	289/23355	0.000942319	0.033947	0.0261921	Ahnak/Itgb3/S100a1/Myo5a/Pde4d/Snca	6	5.32834
GO:0045717	negative regulation of fatty acid biosynthetic process	2/91	12/23355	0.000966168	0.033947	0.0261921	Brca1/Insig2	2	42.7747
GO:0046462	monoacylglycerol metabolic process	2/91	12/23355	0.000966168	0.033947	0.0261921	Mgll/Abhd12	2	42.7747
GO:0051610	serotonin uptake	2/91	12/23355	0.000966168	0.033947	0.0261921	Itgb3/Snca	2	42.7747
GO:0051283	negative regulation of sequestering of calcium ion	4/91	112/23355	0.00097181	0.033947	0.0261921	Itgb3/Myo5a/Pde4d/Snca	4	9.16601
GO:0052126	movement in host environment	4/91	112/23355	0.00097181	0.033947	0.0261921	Itgb3/Gsn/Smpd1/Ctsb	4	9.16601
GO:0010959	regulation of metal ion transport	6/91	291/23355	0.000976424	0.033947	0.0261921	Ahnak/Itgb3/S100a1/Myo5a/Pde4d/Snca	6	5.29172
GO:0014812	muscle cell migration	4/91	113/23355	0.0010045	0.0343506	0.0265035	Met/Itgb3/Nr4a3/Myo5a	4	9.0849
GO:0051282	regulation of sequestering of calcium ion	4/91	114/23355	0.00103796	0.0349222	0.0269446	Itgb3/Myo5a/Pde4d/Snca	4	9.00521
GO:0010769	regulation of cell morphogenesis involved in differentiation	4/91	116/23355	0.00110721	0.0357666	0.0275961	Met/Itgb3/St6gal1/Stau2	4	8.84994
GO:0051208	sequestering of calcium ion	4/91	116/23355	0.00110721	0.0357666	0.0275961	Itgb3/Myo5a/Pde4d/Snca	4	8.84994
GO:0006979	response to oxidative stress	7/91	410/23355	0.00111449	0.0357666	0.0275961	Met/Fos/Nr4a3/Hyal1/Mgst1/Atp13a2/Snca	7	4.3818
GO:0031113	regulation of microtubule polymerization	3/91	53/23355	0.0011643	0.036799	0.0283926	Met/Snca/Camsap2	3	14.5273
GO:0042445	hormone metabolic process	5/91	203/23355	0.00119904	0.0368569	0.0284373	Spp1/Hsd17b7/Cpe/Dkk3/Ctsb	5	6.32139
GO:1901653	cellular response to peptide	6/91	303/23355	0.00120147	0.0368569	0.0284373	Nr4a3/Myo5a/Insig2/Cdk2/Pik3r3/Cpeb1	6	5.08215
GO:0051055	negative regulation of lipid biosynthetic process	3/91	54/23355	0.00122933	0.0371651	0.0286751	Brca1/Insig2/Dkk3	3	14.2582
GO:0032869	cellular response to insulin stimulus	5/91	205/23355	0.00125227	0.0373176	0.0287927	Myo5a/Insig2/Cdk2/Pik3r3/Cpeb1	5	6.25972
GO:0046148	pigment biosynthetic process	3/91	55/23355	0.00129661	0.0380948	0.0293924	Oca2/Myo5a/Pmel	3	13.999
GO:0071635	negative regulation of transforming growth factor beta production	2/91	14/23355	0.0013254	0.0381065	0.0294014	Met/Laptm4b	2	36.6641
GO:0006816	calcium ion transport	7/91	423/23355	0.00133354	0.0381065	0.0294014	Trpm1/Ahnak/Itgb3/S100a1/Myo5a/Pde4d/Snca	7	4.24714
GO:0001654	eye development	7/91	427/23355	0.00140732	0.0396712	0.0306087	Trpm1/Stau2/Gpm6a/Atf6/Ptprm/Sh3pxd2b/Mfn2	7	4.20735
GO:0150063	visual system development	7/91	430/23355	0.00146472	0.0398403	0.0307392	Trpm1/Stau2/Gpm6a/Atf6/Ptprm/Sh3pxd2b/Mfn2	7	4.178
GO:0019748	secondary metabolic process	3/91	58/23355	0.00151221	0.0398403	0.0307392	Oca2/Myo5a/Pmel	3	13.2749
GO:0031340	positive regulation of vesicle fusion	2/91	15/23355	0.00152544	0.0398403	0.0307392	Syt9/Snca	2	34.2198
GO:0033147	negative regulation of intracellular estrogen receptor signaling pathway	2/91	15/23355	0.00152544	0.0398403	0.0307392	Brca1/Lbh	2	34.2198
GO:0055119	relaxation of cardiac muscle	2/91	15/23355	0.00152544	0.0398403	0.0307392	Pde4d/Gsn	2	34.2198
GO:0048880	sensory system development	7/91	434/23355	0.00154408	0.0398403	0.0307392	Trpm1/Stau2/Gpm6a/Atf6/Ptprm/Sh3pxd2b/Mfn2	7	4.13949
GO:0008277	regulation of G protein-coupled receptor signaling pathway	4/91	127/23355	0.00154701	0.0398403	0.0307392	Mgll/Met/Itgb3/Snca	4	8.08341
GO:0044242	cellular lipid catabolic process	5/91	218/23355	0.0016419	0.0417683	0.0322268	Mgll/Cpt1a/Smpd1/Abhd12/Neu1	5	5.88643
GO:0051235	maintenance of location	6/91	324/23355	0.00168868	0.0424409	0.0327457	Itgb3/Myo5a/Pde4d/Gsn/Insig2/Snca	6	4.75275
GO:0042640	anagen	2/91	16/23355	0.00173894	0.0431838	0.0333188	Mreg/Myo5a	2	32.081
GO:0022604	regulation of cell morphogenesis	6/91	328/23355	0.0017964	0.0440857	0.0340148	Met/Itgb3/S100a13/St6gal1/Stau2/S100b	6	4.69479
GO:0014911	positive regulation of smooth muscle cell migration	3/91	62/23355	0.00183283	0.0441314	0.03405	Itgb3/Nr4a3/Myo5a	3	12.4185
GO:0016042	lipid catabolic process	6/91	330/23355	0.00185217	0.0441314	0.03405	Spp1/Mgll/Cpt1a/Smpd1/Abhd12/Neu1	6	4.66633
GO:0062197	cellular response to chemical stress	6/91	331/23355	0.00188055	0.0441314	0.03405	Met/Fos/Nr4a3/Mgst1/Atp13a2/Snca	6	4.65224
GO:0046165	alcohol biosynthetic process	4/91	134/23355	0.00188288	0.0441314	0.03405	Hsd17b7/Insig2/Snca/Dkk3	4	7.66114
GO:0036120	cellular response to platelet-derived growth factor stimulus	2/91	17/23355	0.00196582	0.0445727	0.0343905	Itgb3/Hyal1	2	30.1939
GO:0099640	axo-dendritic protein transport	2/91	17/23355	0.00196582	0.0445727	0.0343905	Myo5a/Stau2	2	30.1939
GO:1905146	lysosomal protein catabolic process	2/91	17/23355	0.00196582	0.0445727	0.0343905	Laptm4b/Atp13a2	2	30.1939
GO:0048008	platelet-derived growth factor receptor signaling pathway	3/91	64/23355	0.00200782	0.0450357	0.0347477	Itgb3/Nr4a3/Snca	3	12.0304
GO:0019058	viral life cycle	5/91	231/23355	0.00211412	0.0466705	0.0360091	Itgb3/Gsn/Zfp809/Smpd1/Ctsb	5	5.55516
GO:0035067	negative regulation of histone acetylation	2/91	18/23355	0.00220595	0.0466705	0.0360091	Brca1/Snca	2	28.5165
GO:0036119	response to platelet-derived growth factor	2/91	18/23355	0.00220595	0.0466705	0.0360091	Itgb3/Hyal1	2	28.5165
GO:0051580	regulation of neurotransmitter uptake	2/91	18/23355	0.00220595	0.0466705	0.0360091	Itgb3/Snca	2	28.5165
GO:0097553	calcium ion transmembrane import into cytosol	4/91	140/23355	0.00220843	0.0466705	0.0360091	Itgb3/Myo5a/Pde4d/Snca	4	7.33281
GO:0043434	response to peptide hormone	6/91	342/23355	0.00221495	0.0466705	0.0360091	Nr4a3/Myo5a/Insig2/Cdk2/Pik3r3/Cpeb1	6	4.5026
GO:0006639	acylglycerol metabolic process	4/91	141/23355	0.00226623	0.0472735	0.0364743	Mgll/Cpt1a/Insig2/Abhd12	4	7.2808
GO:1901136	carbohydrate derivative catabolic process	4/91	142/23355	0.00232506	0.0480205	0.0370507	Hyal1/Pde4d/Fuca1/Neu1	4	7.22953
GO:0042440	pigment metabolic process	3/91	68/23355	0.00238821	0.0483132	0.0372765	Oca2/Myo5a/Pmel	3	11.3227
GO:0048168	regulation of neuronal synaptic plasticity	3/91	68/23355	0.00238821	0.0483132	0.0372765	S100b/Snca/Cpeb1	3	11.3227
GO:0007039	protein catabolic process in the vacuole	2/91	19/23355	0.00245924	0.0483132	0.0372765	Laptm4b/Atp13a2	2	27.0156
GO:0032438	melanosome organization	2/91	19/23355	0.00245924	0.0483132	0.0372765	Gpr143/Pmel	2	27.0156
GO:1904754	positive regulation of vascular associated smooth muscle cell migration	2/91	19/23355	0.00245924	0.0483132	0.0372765	Nr4a3/Myo5a	2	27.0156
GO:0017157	regulation of exocytosis	5/91	240/23355	0.00249454	0.0483132	0.0372765	Syt9/Myo5a/Abr/Atp13a2/Snca	5	5.34684
GO:0048284	organelle fusion	4/91	145/23355	0.00250785	0.0483132	0.0372765	Syt9/Atp13a2/Snca/Mfn2	4	7.07995
GO:0032868	response to insulin	5/91	241/23355	0.00253968	0.0483132	0.0372765	Myo5a/Insig2/Cdk2/Pik3r3/Cpeb1	5	5.32465
GO:0062012	regulation of small molecule metabolic process	6/91	352/23355	0.00255627	0.0483132	0.0372765	Brca1/Cpt1a/Nr4a3/Insig2/Snca/Dkk3	6	4.37469
GO:0051701	biological process involved in interaction with host	4/91	146/23355	0.00257091	0.0483132	0.0372765	Itgb3/Gsn/Smpd1/Ctsb	4	7.03146
GO:0050885	neuromuscular process controlling balance	3/91	70/23355	0.002594	0.0483132	0.0372765	Nr4a3/Myo5a/Abr	3	10.9992
GO:0046321	positive regulation of fatty acid oxidation	2/91	20/23355	0.00272558	0.0498732	0.0384802	Cpt1a/Nr4a3	2	25.6648
GO:0048753	pigment granule organization	2/91	20/23355	0.00272558	0.0498732	0.0384802	Gpr143/Pmel	2	25.6648

## Sheet: GO-CC
ID	Description	GeneRatio	BgRatio	pvalue	p.adjust	qvalue	geneID	Count	Fold.enrichment
GO:0042470	melanosome	7/91	31/23177	2.76924e-11	3.48924e-09	2.68179e-09	Mlph/Oca2/Itgb3/Mreg/Myo5a/Gpr143/Pmel	7	57.5112
GO:0048770	pigment granule	7/91	31/23177	2.76924e-11	3.48924e-09	2.68179e-09	Mlph/Oca2/Itgb3/Mreg/Myo5a/Gpr143/Pmel	7	57.5112
GO:0012506	vesicle membrane	12/91	368/23177	2.19678e-08	1.84529e-06	1.41827e-06	Oca2/Syt9/Mreg/Gpr143/Atp6v0a1/Cpe/Rab5b/Atp13a2/Snca/Ptprs/Vamp5/Sv2a	12	8.30518
GO:0031300	intrinsic component of organelle membrane	12/91	408/23177	6.79438e-08	4.28046e-06	3.28991e-06	Syt9/Cpt1a/Mreg/Atp6v0a1/Rab5b/Atp13a2/Insig2/Atf6/Ptprs/Vamp5/Sv2a/Mfn2	12	7.49095
GO:0030659	cytoplasmic vesicle membrane	11/91	342/23177	1.01673e-07	5.12433e-06	3.9385e-06	Oca2/Syt9/Mreg/Gpr143/Atp6v0a1/Cpe/Rab5b/Snca/Ptprs/Vamp5/Sv2a	11	8.19186
GO:0000323	lytic vacuole	12/91	472/23177	3.25738e-07	1.17266e-05	9.0129e-06	Oca2/Mreg/Hyal1/Myo5a/Gpr143/Laptm4b/Snx1/Atp13a2/Smpd1/Fuca1/Ctsb/Neu1	12	6.47523
GO:0005764	lysosome	12/91	472/23177	3.25738e-07	1.17266e-05	9.0129e-06	Oca2/Mreg/Hyal1/Myo5a/Gpr143/Laptm4b/Snx1/Atp13a2/Smpd1/Fuca1/Ctsb/Neu1	12	6.47523
GO:0008021	synaptic vesicle	8/91	241/23177	4.91979e-06	0.00014849	0.000114128	Syt9/Myo5a/Dmxl2/Atp6v0a1/Rab5b/Snca/Ptprs/Sv2a	8	8.45452
GO:0098563	intrinsic component of synaptic vesicle membrane	5/91	64/23177	5.30323e-06	0.00014849	0.000114128	Syt9/Atp6v0a1/Rab5b/Ptprs/Sv2a	5	19.8978
GO:0030672	synaptic vesicle membrane	6/91	118/23177	7.17887e-06	0.000164461	0.000126403	Syt9/Atp6v0a1/Rab5b/Snca/Ptprs/Sv2a	6	12.9505
GO:0099501	exocytic vesicle membrane	6/91	118/23177	7.17887e-06	0.000164461	0.000126403	Syt9/Atp6v0a1/Rab5b/Snca/Ptprs/Sv2a	6	12.9505
GO:0030133	transport vesicle	9/91	342/23177	8.08559e-06	0.000169616	0.000130365	Syt9/Myo5a/Dmxl2/Atp6v0a1/Rab5b/Atp13a2/Snca/Ptprs/Sv2a	9	6.70243
GO:0070382	exocytic vesicle	8/91	263/23177	9.318e-06	0.000169616	0.000130365	Syt9/Myo5a/Dmxl2/Atp6v0a1/Rab5b/Snca/Ptprs/Sv2a	8	7.74729
GO:0031045	dense core granule	4/91	34/23177	9.4231e-06	0.000169616	0.000130365	Bace2/Syt9/Dmxl2/Cpe	4	29.9638
GO:0031301	integral component of organelle membrane	9/91	373/23177	1.61329e-05	0.000271034	0.000208313	Syt9/Cpt1a/Atp6v0a1/Atp13a2/Insig2/Atf6/Ptprs/Vamp5/Sv2a	9	6.14539
GO:0030658	transport vesicle membrane	6/91	149/23177	2.71311e-05	0.000427314	0.000328429	Syt9/Atp6v0a1/Rab5b/Snca/Ptprs/Sv2a	6	10.2561
GO:0030285	integral component of synaptic vesicle membrane	4/91	45/23177	2.9292e-05	0.00043421	0.000333729	Syt9/Atp6v0a1/Ptprs/Sv2a	4	22.6393
GO:0005770	late endosome	6/91	220/23177	0.000232675	0.00325745	0.00250363	Mreg/Myo5a/Laptm4b/Atp13a2/Pmel/Vamp5	6	6.94615
GO:0015629	actin cytoskeleton	8/91	500/23177	0.000787423	0.0104437	0.00802691	Ablim1/Mlph/Ahnak/Myo5a/Gsn/Specc1/Snca/Sh3pxd2b	8	4.07508
GO:0005774	vacuolar membrane	5/91	191/23177	0.000945634	0.011915	0.00915772	Oca2/Gpr143/Laptm4b/Atp6v0a1/Atp13a2	5	6.66734
GO:0030141	secretory granule	7/91	404/23177	0.00106952	0.0128342	0.00986422	Bace2/Syt9/Myo5a/Dmxl2/Cpe/Snca/Smpd1	7	4.41299
GO:0005771	multivesicular body	3/91	52/23177	0.00112587	0.0128963	0.00991196	Laptm4b/Atp13a2/Pmel	3	14.6938
GO:1990124	messenger ribonucleoprotein complex	2/91	14/23177	0.00134552	0.0147422	0.0113307	Stau2/Cpeb1	2	36.3846
GO:0098984	neuron to neuron synapse	7/91	433/23177	0.0015914	0.0167097	0.0128428	Ablim1/Met/Syt9/Abr/Snx1/Ptprs/Cpeb1	7	4.11743
GO:0031902	late endosome membrane	3/91	62/23177	0.001873	0.0188798	0.0145108	Mreg/Laptm4b/Pmel	3	12.3238
GO:0005765	lysosomal membrane	4/91	139/23177	0.00221176	0.0206431	0.015866	Oca2/Gpr143/Laptm4b/Atp13a2	4	7.32928
GO:0098852	lytic vacuole membrane	4/91	139/23177	0.00221176	0.0206431	0.015866	Oca2/Gpr143/Laptm4b/Atp13a2	4	7.32928
GO:0010008	endosome membrane	5/91	236/23177	0.00239731	0.0215758	0.0165829	Oca2/Mreg/Laptm4b/Snx1/Pmel	5	5.39602
GO:0001726	ruffle	4/91	149/23177	0.00284325	0.0247069	0.0189894	Itgb3/Myo5a/Gsn/S100b	4	6.83738
GO:0031306	intrinsic component of mitochondrial outer membrane	2/91	25/23177	0.00431305	0.0362297	0.0278457	Cpt1a/Mfn2	2	20.3754
GO:0031252	cell leading edge	6/91	396/23177	0.00471658	0.0366187	0.0281447	Ablim1/Itgb3/Myo5a/Gsn/S100b/Ptprm	6	3.85897
GO:0030027	lamellipodium	4/91	172/23177	0.00474209	0.0366187	0.0281447	Ablim1/Itgb3/Gsn/Ptprm	4	5.92308
GO:0014069	postsynaptic density	6/91	400/23177	0.00494987	0.0366187	0.0281447	Ablim1/Met/Abr/Snx1/Ptprs/Cpeb1	6	3.82038
GO:0002102	podosome	2/91	27/23177	0.00502064	0.0366187	0.0281447	Gsn/Sh3pxd2b	2	18.8661
GO:0005741	mitochondrial outer membrane	4/91	177/23177	0.00524518	0.0366187	0.0281447	Cpt1a/Mgst1/Snca/Mfn2	4	5.75576
GO:0032279	asymmetric synapse	6/91	405/23177	0.00525331	0.0366187	0.0281447	Ablim1/Met/Abr/Snx1/Ptprs/Cpeb1	6	3.77322
GO:0030667	secretory granule membrane	3/91	90/23177	0.00537655	0.0366187	0.0281447	Syt9/Cpe/Snca	3	8.48974
GO:0030175	filopodium	3/91	95/23177	0.00624625	0.0403604	0.0310205	Itgb3/Myo5a/Gpm6a	3	8.04291
GO:0042641	actomyosin	3/91	95/23177	0.00624625	0.0403604	0.0310205	Ablim1/Mlph/Myo5a	3	8.04291
GO:0099092	postsynaptic density, intracellular component	2/91	31/23177	0.00658395	0.0414789	0.0318802	Abr/Snx1	2	16.4318
GO:0099572	postsynaptic specialization	6/91	439/23177	0.00769136	0.0454053	0.034898	Ablim1/Met/Abr/Snx1/Ptprs/Cpeb1	6	3.48099
GO:0019867	outer membrane	4/91	198/23177	0.00774773	0.0454053	0.034898	Cpt1a/Mgst1/Snca/Mfn2	4	5.1453
GO:0031968	organelle outer membrane	4/91	198/23177	0.00774773	0.0454053	0.034898	Cpt1a/Mgst1/Snca/Mfn2	4	5.1453

## Sheet: GO-MF
ID	Description	GeneRatio	BgRatio	pvalue	p.adjust	qvalue	geneID	Count	Fold.enrichment
GO:0044548	S100 protein binding	3/88	14/22682	1.99149e-05	0.00621345	0.00509402	Ahnak/S100a1/S100b	3	55.2321
GO:0035091	phosphatidylinositol binding	7/88	264/22682	7.6012e-05	0.00822991	0.00674719	Syt9/Mreg/Laptm4b/Snx1/Atp13a2/Gsn/Sh3pxd2b	7	6.83428
GO:1902936	phosphatidylinositol bisphosphate binding	5/88	113/22682	7.91337e-05	0.00822991	0.00674719	Syt9/Laptm4b/Atp13a2/Gsn/Sh3pxd2b	5	11.4049
GO:0005543	phospholipid binding	8/88	450/22682	0.000362394	0.0242396	0.0198725	Syt9/Mreg/Laptm4b/Snx1/Atp13a2/Gsn/Snca/Sh3pxd2b	8	4.58222
GO:0048306	calcium-dependent protein binding	4/88	89/22682	0.000401654	0.0242396	0.0198725	S100a1/S100a13/Myo5a/S100b	4	11.5843
GO:0043394	proteoglycan binding	3/88	39/22682	0.000466145	0.0242396	0.0198725	Gpnmb/Ctsb/Mfn2	3	19.8269
GO:0043548	phosphatidylinositol 3-kinase binding	3/88	42/22682	0.000580655	0.0258806	0.0212179	Met/Gsn/Pik3ip1	3	18.4107
GO:1901981	phosphatidylinositol phosphate binding	5/88	180/22682	0.000685101	0.0267189	0.0219052	Syt9/Laptm4b/Atp13a2/Gsn/Sh3pxd2b	5	7.15972
GO:0047372	acylglycerol lipase activity	2/88	14/22682	0.0013138	0.0455451	0.0373396	Mgll/Abhd12	2	36.8214
GO:0035497	cAMP response element binding	2/88	16/22682	0.00172377	0.0489628	0.0401416	Nr4a3/Atf6	2	32.2188
GO:0050840	extracellular matrix binding	3/88	61/22682	0.00172625	0.0489628	0.0401416	Spp1/Itgb3/Sparcl1	3	12.6762

## Sheet: Oncogenic
ID	Description	GeneRatio	BgRatio	pvalue	p.adjust	qvalue	geneID	Count	Fold.enrichment
P53_DN.V1_DN	P53_DN.V1_DN	12/74	201/10396	1.50884e-08	1.88605e-06	1.76296e-06	Spp1/Mgll/Oca2/Gpnmb/Nr4a3/S100a1/Cyfip2/Myo5a/Gpr143/S100b/Pmel/Ptprm	12	8.38725
RPS14_DN.V1_UP	RPS14_DN.V1_UP	8/74	187/10396	5.15857e-05	0.00322411	0.00301369	Spp1/Gpnmb/Nr4a3/Cyfip2/Dmxl2/Pde4d/Ptgds/Fuca1	8	6.01012
STK33_DN	STK33_DN	8/74	288/10396	0.000971769	0.0404904	0.0378479	Ablim1/Id3/Gjb2/Bace2/Mreg/Cyfip2/Gpm6a/Pik3r3	8	3.9024
AKT_UP.V1_UP	AKT_UP.V1_UP	6/74	172/10396	0.00137387	0.0429334	0.0401314	Bace2/Ifit3/Insig2/Specc1/Vamp5/Neu1	6	4.90069
