# Supplementary material for: UHRF1/UBE2L6/UBR4-mediated ubiquitination regulates EZH2 abundance and thereby melanocytic differentiation phenotypes in melanoma
Source: Oncogene. 2023 Mar 11;42(17):1360–73. doi: 10.1038/s41388-023-02631-8 (PMC10121471; doi:10.1038/s41388-023-02631-8)
Supplement: Supplementary file 7 — - Genes significantly down- and up-regulated in siEZH2 cells compared to scramble B16-F10 cells [file 41388_2023_2631_MOESM7_ESM.xlsx]

## Sheet: siEZH2 upregulated DEGs
Table S6 - Genes significantly down- and up-regulated in siEZH2 cells compared to scramble B16-F10 cells (related to Figure 1)
Gene.ID	Chrom	Gene.Name	Biotype	B16-scr	B16-siEzh2	FDR	AveExpr	P value	B16-scr-1_S4	B16-scr-2_S5	B16-scr-3_S6	B16-siEzh2-1_S7	B16-siEzh2-2_S8	B16-siEzh2-3_S9	B16-scr-1_S4 CPM	B16-scr-2_S5 CPM	B16-scr-3_S6 CPM	B16-siEzh2-1_S7 CPM	B16-siEzh2-2_S8 CPM	B16-siEzh2-3_S9 CPM
ENSMUSG00000005124	15	Wisp1	protein_coding	0	2.03691	1.0328e-14	5.55935	2.18859e-18	970	866	678	2486	2846	3297	20.007	18.503	17.811	75.634	73.156	77.26
ENSMUSG00000036158	15	Prickle1	protein_coding	0	1.0971	7.75698e-13	7.66132	3.28755e-16	5145	4480	3870	6834	8036	9354	106.118	95.722	101.665	207.917	206.563	219.196
ENSMUSG00000025085	19	Ablim1	retained_intron	0	1.48739	7.75698e-13	6.18974	3.21376e-16	1689	1530	1137	2818	3467	3925	34.836	32.691	29.869	85.735	89.118	91.976
ENSMUSG00000025915	1	Sgk3	protein_coding	0	1.26154	2.01936e-11	5.16397	1.0698e-14	919	825	630	1391	1581	1780	18.955	17.627	16.55	42.32	40.639	41.712
ENSMUSG00000015766	6	Eps8	protein_coding	0	1.03789	2.64689e-11	9.79401	1.6827e-14	26798	26398	19603	36007	42673	45932	552.722	564.033	514.973	1095.48	1096.9	1076.35
ENSMUSG00000036155	1	Mgat5	protein_coding	0	1.04196	3.80614e-11	9.94915	2.9376e-14	33207	31421	24911	45001	49212	60258	684.91	671.357	654.415	1369.11	1264.98	1412.05
ENSMUSG00000009376	6	Met	protein_coding	0	0.935757	3.80614e-11	7.87529	3.22623e-14	8160	7820	6291	10199	11942	13571	168.304	167.086	165.265	310.294	306.966	318.015
ENSMUSG00000017146	11	Brca1	nonsense_mediated_decay	0	1.08772	6.40448e-11	8.25506	6.78584e-14	9341	8651	6705	13174	14139	16422	192.663	184.842	176.141	400.805	363.439	384.824
ENSMUSG00000074968	2	Ano3	protein_coding	0	1.53177	6.49914e-11	6.01034	8.26337e-14	1679	1573	1163	3040	3492	4139	34.63	33.61	30.552	92.489	89.761	96.991
ENSMUSG00000052684	4	Jun	protein_coding	0	1.11264	8.56115e-11	4.64199	1.26993e-13	681	648	563	944	1238	1255	14.046	13.845	14.79	28.72	31.822	29.409
ENSMUSG00000001930	6	Vwf	protein_coding	0	2.51586	8.56115e-11	2.6422	1.26208e-13	114	109	64	354	468	530	2.351	2.329	1.681	10.77	12.03	12.42
ENSMUSG00000026303	1	Mlph	protein_coding	0	1.13941	8.85274e-11	8.32679	1.59458e-13	9654	9056	7001	13914	15423	17932	199.118	193.495	183.917	423.319	396.444	420.209
ENSMUSG00000031391	X	L1cam	processed_transcript	0	1.09247	8.85274e-11	7.03997	1.43919e-13	3617	3437	2663	4950	5715	6681	74.602	73.437	69.957	150.599	146.902	156.559
ENSMUSG00000031483	8	Erlin2	protein_coding	0	0.771767	1.10302e-10	6.97101	2.22053e-13	4501	4349	3300	5054	5718	6549	92.835	92.923	86.691	153.763	146.98	153.466
ENSMUSG00000046352	14	Gjb2	protein_coding	0	0.919117	1.17668e-10	9.52464	2.55733e-13	20167	18575	14437	25116	27356	31288	415.954	396.883	379.262	764.128	703.178	733.186
ENSMUSG00000051359	15	Ncald	protein_coding	0	1.2876	1.73962e-10	5.7025	4.23939e-13	1585	1497	1228	2571	3149	3084	32.691	31.986	32.26	78.22	80.944	72.269
ENSMUSG00000026023	1	Cdk15	protein_coding	0	1.03961	2.04285e-10	5.79454	5.19478e-13	1891	1625	1213	2289	2655	3160	39.003	34.721	31.866	69.64	68.246	74.05
ENSMUSG00000043079	18	Synpo	processed_transcript	0	1.08681	2.27097e-10	6.63081	6.29941e-13	2946	2726	2359	4065	4684	5598	60.763	58.245	61.971	123.673	120.401	131.18
ENSMUSG00000033174	6	Mgll	protein_coding	0	1.04825	2.27097e-10	8.53793	6.49672e-13	9882	8956	7007	13270	14744	16483	203.821	191.358	184.075	403.726	378.99	386.254
ENSMUSG00000068566	7	Myadm	protein_coding	0	0.822884	4.36402e-10	9.31839	1.29469e-12	21919	20301	16890	24305	30108	33448	452.09	433.761	443.702	739.455	773.917	783.802
ENSMUSG00000032601	9	Prkar2a	processed_transcript	0	0.762657	6.94564e-10	6.35393	2.28136e-12	2653	2395	1948	2937	3373	3599	54.719	51.173	51.174	89.355	86.702	84.337
ENSMUSG00000040430	11	Pitpnc1	protein_coding	0	0.986985	7.27015e-10	5.49177	2.46498e-12	1308	1110	943	1576	1802	2209	26.978	23.717	24.773	47.948	46.32	51.764
ENSMUSG00000030123	6	Plxnd1	protein_coding	0	0.730632	9.15722e-10	8.7275	3.20182e-12	15483	13599	11208	16211	18565	21068	319.344	290.563	294.436	493.203	477.208	493.696
ENSMUSG00000036585	18	Fgf1	nonsense_mediated_decay	0	1.13204	1.06995e-09	4.71685	4.02351e-12	720	766	554	1086	1245	1405	14.85	16.367	14.554	33.04	32.002	32.924
ENSMUSG00000032564	9	Cpne4	protein_coding	0	0.914426	1.06995e-09	5.09169	4.0812e-12	1076	1032	846	1276	1684	1716	22.193	22.05	22.225	38.821	43.287	40.212
ENSMUSG00000030074	6	Gxylt2	protein_coding	0	0.740575	1.46168e-09	6.3136	5.73024e-12	2564	2249	1799	2635	2995	3617	52.884	48.053	47.26	80.167	76.986	84.759
ENSMUSG00000035407	4	Kank4	protein_coding	0	1.06858	1.5155e-09	4.60001	6.2624e-12	587	534	476	824	914	1072	12.107	11.41	12.505	25.069	23.494	25.121
ENSMUSG00000029304	5	Spp1	protein_coding	0	1.62889	1.5155e-09	4.39873	6.10492e-12	333	275	229	688	706	769	6.868	5.876	6.016	20.932	18.148	18.02
ENSMUSG00000026335	1	Pam	processed_transcript	0	0.988754	1.75996e-09	5.11373	7.45903e-12	1081	976	848	1451	1640	1733	22.296	20.854	22.277	44.145	42.156	40.61
ENSMUSG00000050296	1	Abca12	retained_intron	0	1.45479	1.85905e-09	6.58253	8.07597e-12	1439	1384	1206	2967	2805	3491	29.68	29.571	31.682	90.268	72.102	81.806
ENSMUSG00000030203	6	Dusp16	protein_coding	0	0.930991	2.08889e-09	5.34743	9.29575e-12	1277	1070	979	1456	1881	1983	26.339	22.862	25.718	44.297	48.351	46.469
ENSMUSG00000041440	9	Gk5	protein_coding	0	1.04659	2.28185e-09	3.38815	1.0638e-11	280	270	206	377	457	473	5.775	5.769	5.412	11.47	11.747	11.084
ENSMUSG00000032652	6	Crebl2	protein_coding	0	0.780196	2.3883e-09	4.36271	1.13873e-11	814	710	611	917	1019	1132	16.789	15.17	16.051	27.899	26.193	26.527
ENSMUSG00000062542	7	Syt9	protein_coding	0	0.756272	2.58437e-09	6.14421	1.2596e-11	3129	2954	2176	3181	4083	4401	64.537	63.117	57.164	96.779	104.952	103.131
ENSMUSG00000040605	16	Bace2	protein_coding	0	0.758585	3.22931e-09	8.76282	1.60815e-11	15940	14023	11726	17042	20120	21769	328.77	299.622	308.043	518.485	517.179	510.123
ENSMUSG00000026482	1	Rgl1	protein_coding	0	0.729405	3.31048e-09	6.24531	1.71873e-11	2482	2475	2160	2894	3361	3642	51.192	52.882	56.743	88.047	86.394	85.345
ENSMUSG00000053469	15	Tg	processed_transcript	0	0.716505	3.31048e-09	5.88426	1.69731e-11	1780	1548	1234	1703	2179	2395	36.713	33.075	32.417	51.812	56.011	56.123
ENSMUSG00000003518	11	Dusp3	protein_coding	0	0.714889	3.59915e-09	7.1799	1.90673e-11	4677	4626	3644	5063	6227	6505	96.465	98.841	95.728	154.037	160.063	152.435
ENSMUSG00000072235	15	Tuba1a	processed_transcript	0	0.786502	3.95497e-09	8.79157	2.22095e-11	11556	10743	9227	13199	15612	16782	238.348	229.54	242.394	401.566	401.302	393.26
ENSMUSG00000013846	15	St3gal1	protein_coding	0	0.981259	4.36357e-09	8.61846	2.49664e-11	10197	9595	8469	13882	14892	18143	210.318	205.012	222.482	422.346	382.795	425.153
ENSMUSG00000033623	5	Pcgf3	protein_coding	0	0.604789	4.96975e-09	6.93656	2.94878e-11	4110	4049	3082	4037	4918	5347	84.771	86.513	80.965	122.822	126.416	125.299
ENSMUSG00000078670	7	Fam174b	protein_coding	0	0.860303	5.09131e-09	6.08489	3.07486e-11	1967	1696	1388	2250	2505	2905	40.57	36.238	36.463	68.454	64.39	68.074
ENSMUSG00000027669	3	Gnb4	protein_coding	0	0.876845	6.72183e-09	5.06505	4.27325e-11	1144	995	780	1194	1594	1704	23.596	21.26	20.491	36.326	40.973	39.931
ENSMUSG00000004040	11	Stat3	protein_coding	0	0.52946	7.78761e-09	6.6434	5.11582e-11	3722	3523	2841	3523	4012	4663	76.768	75.274	74.633	107.184	103.127	109.27
ENSMUSG00000022353	15	Mtss1	protein_coding	0	0.706925	9.18465e-09	6.17112	6.13088e-11	2304	2219	1747	2411	2869	3303	47.521	47.412	45.894	73.352	73.747	77.401
ENSMUSG00000029994	6	Anxa4	protein_coding	0	0.734549	1.19936e-08	7.01534	8.13297e-11	3973	3531	3077	4486	4786	5447	81.945	75.445	80.833	136.482	123.023	127.642
ENSMUSG00000019986	10	Ahi1	protein_coding	0	0.617045	1.23498e-08	6.23905	8.50536e-11	2982	2887	2296	2985	3630	3872	61.505	61.685	60.316	90.816	93.308	90.734
ENSMUSG00000030591	7	Psmd8	protein_coding	0	0.746698	1.39374e-08	8.40585	9.89408e-11	11333	10429	8934	12880	14946	15238	233.749	222.831	234.697	391.861	384.183	357.079
ENSMUSG00000030523	7	Trpm1	protein_coding	0	1.02747	1.57897e-08	5.95041	1.15436e-10	2095	1938	1491	2614	3340	3466	43.21	41.408	39.169	79.528	85.854	81.22
ENSMUSG00000005125	15	Ndrg1	protein_coding	0	0.56984	1.97687e-08	7.85117	1.48715e-10	8196	7480	6208	8135	8929	10078	169.046	159.821	163.085	247.499	229.517	236.162
ENSMUSG00000026489	1	Adck3	protein_coding	0	0.810699	3.21539e-08	5.74785	2.62328e-10	1609	1391	1144	1690	2047	2352	33.186	29.721	30.053	51.417	52.618	55.115
ENSMUSG00000033060	14	Lmo7	protein_coding	0	0.693631	3.21539e-08	5.67042	2.56674e-10	1851	1754	1378	1940	2279	2524	38.178	37.477	36.2	59.023	58.581	59.146
ENSMUSG00000024900	19	Cpt1a	protein_coding	0	0.646311	3.21539e-08	6.29546	2.60244e-10	2540	2349	1954	2777	2915	3257	52.389	50.19	51.332	84.487	74.929	76.323
ENSMUSG00000074037	8	Mc1r	protein_coding	0	0.557152	3.21539e-08	7.65962	2.5867e-10	10563	9127	7867	9677	11490	12780	217.867	195.012	206.667	294.413	295.347	299.479
ENSMUSG00000039831	3	Arhgap29	protein_coding	0	0.761309	3.59589e-08	6.02618	2.97181e-10	1880	1866	1460	2161	2502	2718	38.776	39.87	38.354	65.746	64.313	63.692
ENSMUSG00000028270	3	Gbp2	protein_coding	0	1.25221	3.69485e-08	3.70874	3.09275e-10	299	308	206	462	547	605	6.167	6.581	5.412	14.056	14.06	14.177
ENSMUSG00000027479	2	Mapre1	protein_coding	0	0.449365	4.34057e-08	7.95552	3.72522e-10	9888	8855	7408	8731	10196	10908	203.945	189.2	194.609	265.632	262.085	255.612
ENSMUSG00000021696	13	Elovl7	protein_coding	0	0.69533	4.34331e-08	5.88793	3.77359e-10	2147	2140	1637	2242	2947	2846	44.283	45.724	43.004	68.211	75.752	66.692
ENSMUSG00000003352	15	Cacnb3	protein_coding	0	0.999485	4.53047e-08	4.24593	3.9842e-10	412	314	277	472	546	657	8.498	6.709	7.277	14.36	14.035	15.396
ENSMUSG00000020689	11	Itgb3	protein_coding	0	0.652992	4.68743e-08	5.57133	4.1719e-10	2140	2061	1715	2051	2660	3148	44.139	44.036	45.053	62.4	68.375	73.768
ENSMUSG00000038034	1	Igsf8	protein_coding	0	0.683876	4.73178e-08	7.88456	4.26151e-10	9837	9370	7767	10025	12690	13727	202.893	200.204	204.04	305	326.193	321.671
ENSMUSG00000022419	15	Deptor	protein_coding	0	0.900235	5.02123e-08	7.37067	4.75325e-10	7847	7439	5381	8982	11189	11957	161.848	158.945	141.36	273.268	287.61	280.194
ENSMUSG00000027978	3	Prss12	protein_coding	0	1.08721	5.02123e-08	3.77951	4.78564e-10	349	300	220	407	525	612	7.198	6.41	5.779	12.383	13.495	14.341
ENSMUSG00000056596	4	Trnp1	protein_coding	0	1.09728	5.02123e-08	3.66243	4.72854e-10	380	320	279	510	596	647	7.838	6.837	7.329	15.516	15.32	15.161
ENSMUSG00000030450	7	Oca2	protein_coding	0	1.04526	5.02123e-08	4.90312	4.7882e-10	1188	896	725	1290	1684	1854	24.503	19.144	19.046	39.247	43.287	43.446
ENSMUSG00000038925	14	E330034G19Rik	protein_coding	0	1.19422	5.94747e-08	3.42091	5.73447e-10	379	363	245	564	683	634	7.817	7.756	6.436	17.159	17.556	14.857
ENSMUSG00000036461	14	Elf1	protein_coding	0	0.565514	6.14212e-08	5.85451	5.98723e-10	2201	2019	1615	2115	2488	2611	45.397	43.139	42.426	64.347	63.953	61.185
ENSMUSG00000023033	15	Scn8a	protein_coding	0	0.626827	6.21267e-08	7.73984	6.12183e-10	8604	7895	6273	8176	9963	11332	177.462	168.689	164.792	248.746	256.096	265.548
ENSMUSG00000029403	5	Cdkl2	protein_coding	0	0.746424	6.23034e-08	4.29527	6.20526e-10	720	689	496	752	888	1031	14.85	14.722	13.03	22.879	22.826	24.16
ENSMUSG00000020817	11	Rabep1	protein_coding	0	0.558078	6.29217e-08	7.88352	6.33351e-10	8068	7736	6246	8033	9284	9811	166.406	165.291	164.083	244.396	238.643	229.906
ENSMUSG00000000078	13	Klf6	protein_coding	0	0.534219	6.36532e-08	8.36189	6.54202e-10	10761	10262	7888	10231	11626	13078	221.951	219.263	207.219	311.268	298.843	306.463
ENSMUSG00000052331	1	Ankrd44	protein_coding	0	0.731249	7.84476e-08	5.0988	8.24456e-10	1113	1032	818	1216	1324	1578	22.956	22.05	21.489	36.996	34.033	36.978
ENSMUSG00000025810	8	Nrp1	protein_coding	0	0.514267	7.84476e-08	6.46307	8.31189e-10	2988	2897	2282	2876	3143	3749	61.629	61.899	59.948	87.499	80.79	87.852
ENSMUSG00000075284	2	Wipf1	protein_coding	0	0.734969	9.33768e-08	5.39418	1.00916e-09	1142	1118	952	1198	1532	1775	23.554	23.888	25.009	36.448	39.38	41.594
ENSMUSG00000054510	2	Gm14461	lincRNA	0	0.992098	9.33768e-08	3.25347	1.0041e-09	296	307	217	371	486	508	6.105	6.56	5.701	11.287	12.492	11.904
ENSMUSG00000032231	9	Anxa2	retained_intron	0	0.997512	9.89737e-08	7.1293	1.09062e-09	4273	3611	3044	5067	6645	6535	88.133	77.154	79.966	154.158	170.808	153.138
ENSMUSG00000031539	8	Ap3m2	protein_coding	0	0.587323	1.02528e-07	5.0793	1.15152e-09	1249	1126	992	1195	1429	1622	25.761	24.059	26.06	36.357	36.732	38.009
ENSMUSG00000024063	17	Lbh	protein_coding	0	0.520929	1.04384e-07	9.15351	1.18342e-09	21213	19387	16912	20234	23665	25240	437.528	414.232	444.28	615.599	608.302	591.46
ENSMUSG00000043336	16	Filip1l	protein_coding	0	1.00832	1.05971e-07	4.13325	1.22765e-09	533	568	468	737	917	993	10.993	12.136	12.294	22.422	23.571	23.269
ENSMUSG00000040102	6	Klhl42	protein_coding	0	0.471944	1.05971e-07	5.88541	1.2351e-09	2020	1815	1534	1847	2042	2345	41.663	38.78	40.298	56.193	52.489	54.951
ENSMUSG00000022853	16	Ehhadh	protein_coding	0	0.606629	1.0707e-07	4.58676	1.25925e-09	992	917	731	1014	1089	1260	20.46	19.593	19.203	30.85	27.992	29.526
ENSMUSG00000022885	16	St6gal1	processed_transcript	0	0.538728	1.11441e-07	7.08456	1.32246e-09	5511	5392	4325	5482	5979	7071	113.667	115.208	113.618	166.784	153.688	165.698
ENSMUSG00000085541	9	Gm16010	antisense	0	0.952053	1.25629e-07	2.99243	1.54407e-09	283	273	238	386	409	495	5.837	5.833	6.252	11.744	10.513	11.6
ENSMUSG00000103898	12	Gm30238	TEC	0	0.85876	1.33264e-07	4.18932	1.66615e-09	782	641	579	874	1016	1148	16.129	13.696	15.21	26.591	26.116	26.902
ENSMUSG00000024302	18	Dtna	protein_coding	0	0.76809	1.36683e-07	5.44284	1.72365e-09	1515	1439	1094	1542	1993	2252	31.248	30.746	28.74	46.914	51.229	52.772
ENSMUSG00000024370	18	Cdc23	protein_coding	0	0.597593	1.37518e-07	5.21305	1.76305e-09	1278	1114	919	1214	1397	1579	26.359	23.802	24.142	36.935	35.909	37.001
ENSMUSG00000050697	15	Prkaa1	protein_coding	0	0.514336	1.60477e-07	8.20856	2.0914e-09	11500	10498	8924	10867	11866	14321	237.193	224.306	234.435	330.617	305.012	335.59
ENSMUSG00000003948	11	Mmd	protein_coding	0	0.650969	1.72112e-07	5.12496	2.26127e-09	1134	1041	808	1149	1341	1422	23.389	22.243	21.226	34.957	34.47	33.322
ENSMUSG00000031078	7	Cttn	protein_coding	0	0.576401	1.7558e-07	7.24692	2.32544e-09	5604	5154	4248	5397	6732	6587	115.585	110.123	111.595	164.198	173.044	154.356
ENSMUSG00000038248	10	Sobp	protein_coding	0	0.770736	1.89832e-07	5.54764	2.53431e-09	1630	1513	1396	1851	2106	2559	33.62	32.328	36.673	56.315	54.134	59.966
ENSMUSG00000024589	18	Nedd4l	protein_coding	0	0.820307	1.94384e-07	8.35137	2.65687e-09	11632	11354	9903	14262	17001	17473	239.916	242.595	260.153	433.907	437.006	409.453
ENSMUSG00000001891	11	Ugp2	protein_coding	0	0.649633	1.95783e-07	9.14728	2.69673e-09	22036	20701	16814	22438	25611	30312	454.503	442.308	441.706	682.653	658.323	710.315
ENSMUSG00000031591	8	Asah1	protein_coding	0	0.425123	1.97466e-07	7.53522	2.74085e-09	8391	7884	6476	7316	8483	9829	173.068	168.454	170.125	222.582	218.053	230.327
ENSMUSG00000045763	15	Basp1	protein_coding	0	0.701103	1.98418e-07	5.11821	2.77508e-09	1615	1539	1352	1868	2158	2110	33.31	32.883	35.517	56.832	55.471	49.445
ENSMUSG00000022425	15	Enpp2	protein_coding	0	0.604995	2.11618e-07	8.51855	3.00454e-09	17805	17019	14239	18798	20928	22696	367.237	363.637	374.06	571.91	537.948	531.846
ENSMUSG00000026896	2	Ifih1	retained_intron	0	0.600246	2.37411e-07	4.07685	3.47137e-09	590	555	466	564	712	774	12.169	11.858	12.242	17.159	18.302	18.137
ENSMUSG00000023022	15	Lima1	protein_coding	0	0.647579	2.87579e-07	8.60568	4.252e-09	14370	13487	11251	14547	18041	18790	296.388	288.17	295.565	442.578	463.739	440.315
ENSMUSG00000045679	12	Pqlc3	processed_transcript	0	0.943726	3.07875e-07	3.78637	4.59953e-09	368	364	240	429	526	603	7.59	7.777	6.305	13.052	13.521	14.13
ENSMUSG00000027750	3	Postn	protein_coding	0	1.10393	3.18486e-07	3.6037	4.7918e-09	315	280	266	452	546	554	6.497	5.983	6.988	13.752	14.035	12.982
ENSMUSG00000039395	1	Mreg	protein_coding	0	0.601546	3.56139e-07	5.8376	5.44706e-09	1899	1710	1458	1830	2224	2389	39.168	36.537	38.302	55.676	57.167	55.983
ENSMUSG00000106734	6	RP24-328P2.5	retained_intron	0	1.00974	3.56139e-07	3.71945	5.45358e-09	465	454	311	537	735	801	9.591	9.7	8.17	16.338	18.893	18.77
ENSMUSG00000021190	12	Lgmn	protein_coding	0	0.49244	3.83808e-07	6.56057	5.93727e-09	3239	2978	2599	2822	3704	3917	66.806	63.629	68.276	85.856	95.21	91.789
ENSMUSG00000019832	10	Rab32	protein_coding	0	0.570491	3.86384e-07	5.87163	6.01806e-09	1966	1911	1490	1889	2395	2388	40.55	40.831	39.142	57.471	61.563	55.959
ENSMUSG00000042046	1	Dstyk	protein_coding	0	0.423228	4.19552e-07	7.95354	6.57912e-09	9715	8587	7012	8163	9393	10819	200.377	183.474	184.206	248.351	241.444	253.526
ENSMUSG00000071324	10	Armc2	nonsense_mediated_decay	0	0.829684	4.23266e-07	3.21088	6.72705e-09	348	319	257	402	447	527	7.178	6.816	6.751	12.23	11.49	12.349
ENSMUSG00000026547	1	Tagln2	protein_coding	0	0.684491	4.25582e-07	3.17492	6.89914e-09	312	292	249	318	403	430	6.435	6.239	6.541	9.675	10.359	10.076
ENSMUSG00000000628	6	Hk2	protein_coding	0	0.689169	4.25582e-07	7.25231	6.84607e-09	7086	6405	5791	6961	8950	10401	146.152	136.852	152.13	211.781	230.057	243.731
ENSMUSG00000032038	9	St3gal4	protein_coding	0	0.691074	4.35513e-07	6.83066	7.10628e-09	3604	3244	2706	3691	4609	4605	74.334	69.313	71.087	112.295	118.473	107.911
ENSMUSG00000020589	12	Fam49a	protein_coding	0	0.539565	4.46505e-07	6.40851	7.33295e-09	2548	2572	2145	2615	2954	3281	52.554	54.955	56.349	79.559	75.932	76.885
ENSMUSG00000019302	11	Atp6v0a1	protein_coding	0	0.447335	4.58593e-07	8.64389	7.58005e-09	16077	14562	11799	13933	16345	18082	331.596	311.139	309.961	423.897	420.143	423.724
ENSMUSG00000030630	7	Fah	protein_coding	0	0.708595	4.63627e-07	5.38286	7.71239e-09	1755	1564	1396	1808	2287	2371	36.198	33.417	36.673	55.007	58.787	55.561
ENSMUSG00000022100	14	Xpo7	protein_coding	0	0.434619	4.74027e-07	6.96885	7.9356e-09	5385	4918	3819	4441	5451	6069	111.068	105.08	100.326	135.113	140.116	142.218
ENSMUSG00000097729	12	2310015A10Rik	lincRNA	0	0.571957	5.3853e-07	5.44917	9.19353e-09	2157	1901	1491	1929	2222	2762	44.489	40.618	39.169	58.688	57.116	64.723
ENSMUSG00000075270	2	Pde11a	protein_coding	0	0.48702	5.3853e-07	6.0196	9.24368e-09	3231	2834	2331	2727	3382	3749	66.641	60.553	61.236	82.966	86.933	87.852
ENSMUSG00000028328	4	Tmod1	protein_coding	0	0.708958	5.43967e-07	5.6377	9.39465e-09	2080	2022	1814	2324	2799	2995	42.901	43.203	47.654	70.705	71.947	70.183
ENSMUSG00000029167	5	Ppargc1a	protein_coding	0	0.790008	5.63809e-07	6.98276	9.79707e-09	5630	5307	4594	6438	7379	8784	116.121	113.392	120.685	195.87	189.675	205.839
ENSMUSG00000028479	4	Gne	protein_coding	0	0.537757	5.8049e-07	4.61874	1.01706e-08	890	880	717	838	1028	1165	18.357	18.803	18.836	25.495	26.424	27.3
ENSMUSG00000032440	9	Tgfbr2	protein_coding	0	0.596353	6.02531e-07	6.28013	1.06614e-08	3013	3046	2347	2904	3821	3943	62.145	65.082	61.656	88.351	98.218	92.398
ENSMUSG00000047735	6	Samd9l	protein_coding	0	1.02479	6.12311e-07	5.84267	1.09642e-08	2041	2110	1570	2734	3390	3617	42.097	45.083	41.244	83.179	87.139	84.759
ENSMUSG00000024812	19	Tjp2	protein_coding	0	0.4195	6.15492e-07	7.93009	1.10864e-08	9244	8725	7146	8347	9404	10331	190.662	186.423	187.726	253.949	241.727	242.091
ENSMUSG00000026675	1	Hsd17b7	protein_coding	0	0.670778	6.16393e-07	4.77986	1.12211e-08	785	858	661	925	1017	1124	16.191	18.332	17.365	28.142	26.142	26.339
ENSMUSG00000005994	4	Tyrp1	protein_coding	0	0.415966	6.21234e-07	13.1095	1.14531e-08	356664	338006	267466	297280	379513	399264	7356.36	7222.01	7026.36	9044.44	9755.27	9356.13
ENSMUSG00000020023	10	Tmcc3	protein_coding	0	0.513253	6.76382e-07	4.80605	1.25415e-08	1073	1008	804	1014	1140	1292	22.131	21.537	21.121	30.85	29.303	30.276
ENSMUSG00000072568	15	Fam84b	processed_transcript	0	0.480073	7.41284e-07	6.98951	1.3902e-08	3283	3301	2580	3009	3661	4049	67.713	70.531	67.777	91.546	94.105	94.882
ENSMUSG00000053040	9	Aph1c	protein_coding	0	0.401088	7.52318e-07	7.52604	1.42684e-08	8107	7264	5809	6537	7799	9089	167.211	155.206	152.603	198.882	200.471	212.987
ENSMUSG00000029528	5	Pxn	protein_coding	0	0.47874	7.94714e-07	6.51616	1.51567e-08	3395	3049	2553	3038	3454	4010	70.023	65.146	67.068	92.428	88.784	93.968
ENSMUSG00000024501	18	Dpysl3	protein_coding	0	0.481378	9.0967e-07	6.47122	1.75419e-08	3059	2930	2431	2860	3258	3740	63.093	62.604	63.863	87.013	83.746	87.641
ENSMUSG00000020340	11	Cyfip2	protein_coding	0	0.53341	9.20581e-07	7.43646	1.81514e-08	8007	7510	5743	7133	8345	10350	165.148	160.462	150.869	217.014	214.506	242.536
ENSMUSG00000022148	15	Fyb	processed_transcript	0	1.36958	9.20581e-07	2.86505	1.83375e-08	191	196	182	364	417	452	3.939	4.188	4.781	11.074	10.719	10.592
ENSMUSG00000027782	3	Kpna4	protein_coding	0	0.397401	9.20581e-07	7.16687	1.82706e-08	5696	5656	4320	4800	5721	6811	117.483	120.849	113.487	146.035	147.057	159.605
ENSMUSG00000031425	X	Plp1	protein_coding	0	0.436297	9.33062e-07	5.99529	1.8685e-08	2923	2797	2300	2605	3070	3424	60.288	59.762	60.421	79.254	78.913	80.236
ENSMUSG00000030103	6	Bhlhe40	protein_coding	0	0.496396	9.79106e-07	7.27368	1.98145e-08	6815	6563	5566	6364	7737	8347	140.563	140.228	146.22	193.618	198.877	195.599
ENSMUSG00000017631	11	Abr	protein_coding	0	0.44987	9.79875e-07	6.45718	2.00105e-08	3427	3161	2503	2933	3539	3919	70.684	67.54	65.754	89.234	90.969	91.836
ENSMUSG00000008035	X	Mid1ip1	protein_coding	0	0.78737	9.79875e-07	6.18229	2.00377e-08	2554	2243	1800	2453	3509	3623	52.677	47.925	47.286	74.63	90.198	84.899
ENSMUSG00000028414	4	Fktn	protein_coding	0	0.408804	9.90138e-07	5.78774	2.04574e-08	2330	2127	1794	1978	2347	2633	48.057	45.447	47.129	60.179	60.329	61.7
ENSMUSG00000034574	12	Daam1	protein_coding	0	0.444721	1.10225e-06	7.35766	2.3124e-08	6091	5985	5051	5433	6716	7481	125.63	127.879	132.69	165.293	172.633	175.306
ENSMUSG00000019124	6	Scrn1	protein_coding	0	0.450245	1.11959e-06	7.68267	2.36066e-08	8212	7931	6371	7505	8506	9751	169.376	169.458	167.367	228.332	218.644	228.5
ENSMUSG00000032387	9	Rbpms2	protein_coding	0	0.88181	1.12814e-06	3.77781	2.39063e-08	426	407	361	488	608	761	8.786	8.696	9.484	14.847	15.628	17.833
ENSMUSG00000025192	19	Entpd7	protein_coding	0	0.93752	1.16775e-06	4.6865	2.48694e-08	741	595	530	919	954	1113	15.283	12.713	13.923	27.96	24.522	26.081
ENSMUSG00000052914	4	Cyp2j6	protein_coding	0	0.462877	1.18488e-06	7.65406	2.538e-08	7494	7572	6028	7342	8047	8916	154.567	161.787	158.356	223.373	206.846	208.933
ENSMUSG00000036528	7	Ppfibp2	protein_coding	0	0.636371	1.18933e-06	5.14405	2.62111e-08	1200	1184	1020	1316	1462	1658	24.751	25.298	26.796	40.038	37.58	38.853
ENSMUSG00000035910	13	Dcdc2a	protein_coding	0	0.869589	1.24161e-06	5.55493	2.74949e-08	1611	1756	1354	2049	2457	2720	33.228	37.52	35.57	62.339	63.156	63.739
ENSMUSG00000037822	5	Smim14	protein_coding	0	0.496737	1.35018e-06	6.15499	3.00421e-08	3020	2506	2047	2525	3080	3303	62.289	53.544	53.775	76.821	79.171	77.401
ENSMUSG00000022186	15	Oxct1	protein_coding	0	0.450017	1.35318e-06	8.87313	3.04695e-08	18327	17174	13705	16751	18003	21442	378.003	366.948	360.032	509.632	462.762	502.46
ENSMUSG00000028559	4	Osbpl9	protein_coding	0	0.363176	1.35318e-06	6.15167	3.0539e-08	2996	2826	2295	2507	2924	3318	61.794	60.382	60.29	76.273	75.161	77.752
ENSMUSG00000022394	15	L3mbtl2	protein_coding	0	0.546866	1.35503e-06	6.33137	3.07244e-08	3445	3098	2686	3223	3879	4202	71.055	66.193	70.562	98.056	99.709	98.467
ENSMUSG00000026308	1	Klhl30	protein_coding	0	1.03903	1.4264e-06	3.79025	3.2796e-08	354	328	275	452	538	665	7.301	7.008	7.224	13.752	13.829	15.583
ENSMUSG00000024921	19	Smarca2	nonsense_mediated_decay	0	0.48186	1.53522e-06	5.92425	3.56234e-08	2490	2339	1941	2245	2662	3026	51.357	49.976	50.99	68.302	68.426	70.91
ENSMUSG00000051022	5	Hs3st1	protein_coding	0	1.25971	1.54398e-06	4.33051	3.59902e-08	497	562	387	779	1157	972	10.251	12.008	10.167	23.7	29.74	22.777
ENSMUSG00000023186	9	Vwa5a	protein_coding	0	0.525475	1.56292e-06	5.54465	3.65972e-08	1761	1720	1280	1725	1843	2154	36.321	36.75	33.626	52.481	47.374	50.476
ENSMUSG00000041025	4	Iffo2	protein_coding	0	0.386846	1.64668e-06	5.47627	3.90821e-08	1749	1634	1369	1466	1751	1998	36.074	34.913	35.964	44.602	45.009	46.82
ENSMUSG00000032382	9	Snx1	protein_coding	0	0.446422	1.76106e-06	7.00632	4.21698e-08	5484	5036	4163	4995	5598	6121	113.11	107.602	109.363	151.968	143.895	143.436
ENSMUSG00000029386	5	Tctn2	processed_transcript	0	0.689152	1.7732e-06	4.1665	4.27251e-08	665	538	481	645	732	898	13.716	11.495	12.636	19.623	18.816	21.043
ENSMUSG00000015519	10	2310057J18Rik	protein_coding	0	0.7354	1.78584e-06	3.12257	4.35202e-08	453	381	335	480	507	646	9.343	8.141	8.8	14.604	13.032	15.138
ENSMUSG00000035158	6	Mitf	protein_coding	0	0.489321	1.78584e-06	9.63686	4.33493e-08	31372	31301	25393	29279	35841	38674	647.062	668.793	667.077	890.783	921.282	906.265
ENSMUSG00000024070	17	Prkd3	protein_coding	0	0.386199	1.79823e-06	6.81483	4.40126e-08	4344	3968	3237	3618	4243	4774	89.597	84.782	85.036	110.074	109.065	111.871
ENSMUSG00000027611	2	Procr	protein_coding	0	0.762355	1.88492e-06	5.28348	4.65337e-08	1243	1270	1095	1508	1883	1743	25.637	27.135	28.766	45.879	48.402	40.845
ENSMUSG00000045464	2	2810002D19Rik	processed_transcript	0	0.698442	2.00534e-06	3.68906	4.97191e-08	465	453	372	479	632	647	9.591	9.679	9.772	14.573	16.245	15.161
ENSMUSG00000036943	9	Rab8b	protein_coding	0	0.487071	2.03348e-06	6.63117	5.06324e-08	3197	3225	2571	3066	3570	3921	65.94	68.907	67.54	93.28	91.766	91.883
ENSMUSG00000021866	14	Anxa11	retained_intron	0	0.613025	2.03775e-06	3.91695	5.09545e-08	564	505	385	511	644	705	11.633	10.79	10.114	15.547	16.554	16.521
ENSMUSG00000029816	6	Gpnmb	protein_coding	0	0.849604	2.05185e-06	12.9958	5.15245e-08	258186	252350	247047	369847	383799	390313	5325.21	5391.84	6489.95	11252.2	9865.44	9146.38
ENSMUSG00000022906	16	Parp9	protein_coding	0	0.530798	2.15439e-06	4.74216	5.4556e-08	1020	879	754	879	1164	1171	21.038	18.781	19.808	26.743	29.92	27.441
ENSMUSG00000058997	14	Vwa8	protein_coding	0	0.395028	2.16682e-06	6.52482	5.51004e-08	4370	3995	3236	3626	4310	4836	90.133	85.359	85.01	110.317	110.787	113.324
ENSMUSG00000026383	1	Epb4.1l5	protein_coding	0	0.470507	2.26155e-06	4.96212	5.79885e-08	1347	1094	899	1086	1286	1492	27.783	23.375	23.617	33.04	33.056	34.963
ENSMUSG00000041771	12	Slc24a4	protein_coding	0	1.0359	2.60307e-06	3.74445	6.8826e-08	457	421	351	527	804	798	9.426	8.995	9.221	16.033	20.667	18.7
ENSMUSG00000028803	4	Nipal3	protein_coding	0	0.352298	2.60307e-06	7.23648	6.88494e-08	6895	6094	5037	5426	6287	7592	142.213	130.207	132.323	165.08	161.606	177.907
ENSMUSG00000000094	11	Tbx4	protein_coding	0	0.361706	2.60616e-06	5.72432	6.93098e-08	2162	1954	1667	1713	2175	2351	44.592	41.75	43.792	52.116	55.908	55.092
ENSMUSG00000058013	5	2011-09-01	protein_coding	0	0.395676	2.63731e-06	8.25984	7.04177e-08	12439	12056	9670	11060	12802	13713	256.56	257.595	254.032	336.489	329.072	321.343
ENSMUSG00000042207	1	Kdm5b	protein_coding	0	0.468261	2.67333e-06	5.79836	7.19459e-08	2351	1850	1573	1901	2200	2559	48.49	39.528	41.323	57.836	56.55	59.966
ENSMUSG00000000538	11	Tom1l2	processed_transcript	0	0.447303	2.67365e-06	7.67853	7.22378e-08	9855	8530	7056	8227	9254	11618	203.264	182.256	185.362	250.298	237.871	272.25
ENSMUSG00000031731	8	Ap1g1	protein_coding	0	0.326354	2.67784e-06	7.64874	7.26348e-08	8472	7804	6462	6979	7985	8889	174.739	166.744	169.758	212.329	205.252	208.3
ENSMUSG00000032202	9	Rab27a	protein_coding	0	0.415911	2.67981e-06	8.80597	7.29721e-08	19929	18916	15301	18014	20647	21655	411.045	404.169	401.959	548.057	530.725	507.451
ENSMUSG00000022620	15	Arsa	protein_coding	0	0.360897	2.75076e-06	6.37648	7.52013e-08	3521	3271	2632	2817	3493	3837	72.622	69.89	69.143	85.704	89.787	89.914
ENSMUSG00000024084	17	Qpct	protein_coding	0	0.666738	2.75076e-06	3.87485	7.5487e-08	492	403	365	440	611	629	10.148	8.611	9.589	13.387	15.706	14.74
ENSMUSG00000057969	9	Sema3b	protein_coding	0	0.406618	3.04637e-06	6.49074	8.3922e-08	4300	3774	3219	3480	4377	4697	88.69	80.637	84.564	105.875	112.51	110.067
ENSMUSG00000008475	1	Arpc5	protein_coding	0	0.46921	3.10432e-06	7.71914	8.61763e-08	8454	8332	6476	7704	9429	9799	174.368	178.026	170.125	234.386	242.37	229.624
ENSMUSG00000037999	5	Arap2	protein_coding	0	0.586153	3.23907e-06	6.99263	9.12896e-08	4506	4443	3232	4428	5105	5703	92.938	94.931	84.905	134.717	131.223	133.641
ENSMUSG00000027198	2	Ext2	protein_coding	0	0.366554	3.45876e-06	6.55223	9.85809e-08	4528	3805	3299	3535	4343	4667	93.392	81.3	86.665	107.549	111.636	109.364
ENSMUSG00000028527	4	Ak4	protein_coding	0	0.635179	3.45876e-06	4.16889	9.85344e-08	860	828	641	883	985	1161	17.738	17.691	16.839	26.864	25.319	27.206
ENSMUSG00000018474	11	Chd3	protein_coding	0	0.344497	3.59043e-06	7.45933	1.03855e-07	7288	6405	5338	5671	6778	7805	150.318	136.852	140.23	172.534	174.227	182.898
ENSMUSG00000059439	11	Bcas3	protein_coding	0	0.493258	3.59043e-06	6.68374	1.03572e-07	4181	3976	3347	3905	4722	4948	86.235	84.953	87.926	118.806	121.378	115.949
ENSMUSG00000030956	7	Fam53b	protein_coding	0	0.351542	3.59043e-06	9.09383	1.03401e-07	26085	24631	19204	21158	24687	28860	538.016	526.278	504.491	643.71	634.572	676.289
ENSMUSG00000041144	1	Dnah7b	protein_coding	0	0.399115	3.71931e-06	6.43037	1.08536e-07	3999	3546	2749	3214	3781	4334	82.481	75.766	72.217	97.783	97.19	101.561
ENSMUSG00000022629	15	Kif21a	protein_coding	0	0.399012	3.84006e-06	6.35178	1.12704e-07	3460	3231	2737	2960	3495	3984	71.364	69.035	71.901	90.055	89.838	93.359
ENSMUSG00000047216	1	Cdh19	processed_transcript	0	0.510408	3.97755e-06	7.26356	1.18003e-07	6320	6298	4619	5817	7008	7669	130.353	134.566	121.342	176.976	180.139	179.711
ENSMUSG00000021687	13	Scamp1	protein_coding	0	0.43333	4.04163e-06	6.84511	1.20332e-07	4754	4274	3698	4032	4750	5679	98.054	91.32	97.147	122.669	122.097	133.079
ENSMUSG00000062232	3	Rapgef2	protein_coding	0	0.487026	4.04458e-06	8.18573	1.20849e-07	11657	10707	8893	10400	12241	14121	240.431	228.771	233.62	316.409	314.651	330.904
ENSMUSG00000021900	14	Btd	protein_coding	0	0.439072	4.10405e-06	5.13017	1.23061e-07	1355	1271	1087	1246	1373	1602	27.948	27.157	28.556	37.908	35.293	37.54
ENSMUSG00000028341	4	Nr4a3	protein_coding	0	0.59422	4.56892e-06	7.66098	1.3942e-07	9967	9237	7244	8644	11711	13342	205.574	197.362	190.301	262.985	301.028	312.649
ENSMUSG00000025232	9	Hexa	protein_coding	0	0.392664	4.86125e-06	8.65121	1.48856e-07	15939	15460	11711	13255	16682	17365	328.749	330.326	307.649	403.27	428.806	406.922
ENSMUSG00000024083	17	Pja2	protein_coding	0	0.369939	4.94632e-06	7.44388	1.53033e-07	7063	6677	5450	6092	6997	7655	145.678	142.664	143.172	185.343	179.856	179.383
ENSMUSG00000014329	10	Bicc1	protein_coding	0	0.685379	4.96431e-06	3.63974	1.54115e-07	359	354	308	423	464	489	7.405	7.564	8.091	12.869	11.927	11.459
ENSMUSG00000079057	8	Cyp4v3	protein_coding	0	0.612946	4.97694e-06	4.90088	1.55562e-07	1071	915	815	1047	1291	1248	22.09	19.55	21.41	31.854	33.185	29.245
ENSMUSG00000041720	16	Pi4ka	protein_coding	0	0.355846	5.26193e-06	7.79261	1.66143e-07	9459	8785	7209	7714	8960	10686	195.096	187.705	189.381	234.691	230.314	250.41
ENSMUSG00000054057	2	A930004D18Rik	protein_coding	0	0.562034	5.26194e-06	3.50805	1.67098e-07	470	396	326	440	482	548	9.694	8.461	8.564	13.387	12.39	12.842
ENSMUSG00000031604	8	Msmo1	protein_coding	0	0.494569	5.26194e-06	7.83766	1.67258e-07	8354	7537	6473	7914	9091	9316	172.305	161.039	170.047	240.775	233.682	218.306
ENSMUSG00000021670	13	Hmgcr	protein_coding	0	0.471778	5.52482e-06	7.39374	1.762e-07	5881	5861	4604	5808	6137	6987	121.298	125.229	120.948	176.702	157.75	163.73
ENSMUSG00000025920	1	Stau2	protein_coding	0	0.431504	5.5476e-06	4.94525	1.77514e-07	1194	1140	926	1052	1291	1340	24.627	24.358	24.326	32.006	33.185	31.401
ENSMUSG00000024659	19	Anxa1	protein_coding	0	0.426331	5.83795e-06	6.50949	1.88262e-07	3195	3025	2578	3066	3187	3643	65.898	64.634	67.724	93.28	81.921	85.368
ENSMUSG00000031659	8	Adcy7	protein_coding	0	0.45153	5.84404e-06	5.98622	1.89476e-07	3419	3168	2424	2797	3514	4020	70.519	67.689	63.679	85.096	90.326	94.202
ENSMUSG00000028906	4	Epb4.1	protein_coding	0	0.402312	5.93784e-06	7.71848	1.93147e-07	8478	8283	6806	7638	8940	9503	174.863	176.979	178.794	232.378	229.8	222.688
ENSMUSG00000054455	2	Vapb	protein_coding	0	0.400823	5.97355e-06	6.29476	1.94941e-07	3395	3008	2355	2717	3246	3698	70.023	64.27	61.866	82.662	83.437	86.657
ENSMUSG00000033149	16	Phldb2	protein_coding	0	0.393931	6.04704e-06	6.15426	1.9798e-07	2673	2694	2079	2395	2713	3078	55.132	57.561	54.616	72.865	69.737	72.128
ENSMUSG00000024140	17	Epas1	protein_coding	0	0.464068	6.071e-06	5.24047	2.00051e-07	1536	1504	1185	1420	1591	1872	31.681	32.135	31.13	43.202	40.896	43.867
ENSMUSG00000066026	4	Dhrs3	protein_coding	0	0.761169	6.071e-06	3.58602	1.99422e-07	364	325	279	399	425	556	7.508	6.944	7.329	12.139	10.925	13.029
ENSMUSG00000022257	15	Laptm4b	protein_coding	0	0.491219	6.14083e-06	7.05843	2.04304e-07	4858	4662	3560	4354	5092	5943	100.199	99.611	93.522	132.466	130.888	139.265
ENSMUSG00000051329	2	Nup160	protein_coding	0	0.417955	6.14083e-06	6.00639	2.0386e-07	2559	2240	1761	2080	2462	2776	52.781	47.861	46.262	63.282	63.285	65.051
ENSMUSG00000030616	7	Sytl2	protein_coding	0	0.489438	6.59526e-06	7.99379	2.2321e-07	8862	8432	6966	8665	9095	10748	182.783	180.162	182.998	263.624	233.784	251.863
ENSMUSG00000038074	6	Fkbp14	processed_transcript	0	0.696208	6.78719e-06	5.07308	2.30842e-07	1065	980	962	1298	1357	1423	21.966	20.939	25.272	39.49	34.881	33.346
ENSMUSG00000021186	12	Fbln5	protein_coding	0	0.551794	6.87347e-06	7.27881	2.35962e-07	8957	8806	6214	7642	10709	11102	184.742	188.153	163.243	232.5	275.272	260.158
ENSMUSG00000058454	7	Dhcr7	protein_coding	0	0.488886	6.91208e-06	7.36056	2.38019e-07	5229	5161	4551	5136	5893	6594	107.851	110.273	119.555	156.258	151.478	154.52
ENSMUSG00000093675	6	Gm20618	lincRNA	0	0.680671	7.06787e-06	5.97892	2.44133e-07	3406	2891	2665	3419	4079	4551	70.25	61.771	70.01	104.02	104.85	106.646
ENSMUSG00000037896	12	Rcor1	protein_coding	0	0.378508	7.48654e-06	7.36859	2.59387e-07	6836	6152	5297	5720	6668	7547	140.996	131.447	139.153	174.025	171.399	176.852
ENSMUSG00000028048	3	Gba	retained_intron	0	0.328686	7.641e-06	7.01574	2.66358e-07	5270	5077	4328	4522	5311	5617	108.696	108.478	113.697	137.577	136.518	131.626
ENSMUSG00000067369	X	Trmt2b	protein_coding	0	0.468068	7.71469e-06	4.25057	2.69744e-07	774	659	579	653	756	927	15.964	14.081	15.21	19.867	19.433	21.723
ENSMUSG00000020456	11	Ogdh	protein_coding	0	0.323733	8.1071e-06	8.58598	2.85815e-07	16793	14870	12220	12755	15523	17773	346.364	317.72	321.021	388.058	399.014	416.483
ENSMUSG00000027864	3	Ptgfrn	protein_coding	0	0.425701	8.1071e-06	5.02952	2.86042e-07	1268	1267	951	1068	1347	1511	26.153	27.071	24.983	32.493	34.624	35.408
ENSMUSG00000026672	2	Optn	processed_transcript	0	0.454714	8.11486e-06	6.00137	2.87176e-07	2740	2599	1980	2452	2955	2960	56.514	55.532	52.015	74.6	75.957	69.363
ENSMUSG00000025358	10	Cdk2	protein_coding	0	0.313908	8.1159e-06	9.31335	2.88932e-07	26541	25336	20571	21657	25930	27829	547.421	541.342	540.403	658.892	666.523	652.129
ENSMUSG00000025333	X	Gpr143	protein_coding	0	0.500179	8.1159e-06	5.60287	2.88768e-07	2044	1777	1444	1831	2049	2339	42.158	37.968	37.934	55.706	52.669	54.811
ENSMUSG00000030088	6	Aldh1l1	protein_coding	0	0.639616	8.13616e-06	3.24501	2.90516e-07	350	331	258	367	391	467	7.219	7.072	6.778	11.166	10.051	10.943
ENSMUSG00000030104	6	Edem1	protein_coding	0	0.327108	8.24459e-06	7.53834	2.96134e-07	7885	7270	6139	6483	7268	8673	162.632	155.334	161.272	197.239	186.822	203.238
ENSMUSG00000070639	5	Lrrc8b	protein_coding	0	0.412417	8.65976e-06	6.1612	3.13799e-07	3084	2788	2126	2554	2875	3463	63.609	59.57	55.85	77.703	73.901	81.15
ENSMUSG00000026470	1	Stx6	protein_coding	0	0.409988	8.86738e-06	5.43026	3.23202e-07	1769	1552	1221	1351	1722	1987	36.486	33.161	32.076	41.103	44.264	46.562
ENSMUSG00000032370	9	Lactb	protein_coding	0	0.429295	9.0168e-06	5.39945	3.31155e-07	1459	1466	1186	1425	1503	1706	30.093	31.323	31.156	43.354	38.634	39.977
ENSMUSG00000027820	3	Mme	protein_coding	0	0.598273	9.02237e-06	3.95412	3.32675e-07	333	343	285	381	384	455	6.868	7.329	7.487	11.592	9.871	10.662
ENSMUSG00000027087	2	Itgav	protein_coding	0	0.589089	9.23714e-06	7.88044	3.42551e-07	8001	7594	6072	7673	8970	10735	165.024	162.257	159.512	233.443	230.571	251.558
ENSMUSG00000056201	19	Cfl1	protein_coding	0	0.494942	9.29695e-06	10.7593	3.45754e-07	66771	66896	55191	64197	74244	85195	1377.18	1429.33	1449.87	1953.13	1908.42	1996.41
ENSMUSG00000017412	2	Cacnb4	protein_coding	0	0.783049	9.39567e-06	3.10038	3.50421e-07	339	291	218	324	399	500	6.992	6.218	5.727	9.857	10.256	11.717
ENSMUSG00000057522	11	Spop	protein_coding	0	0.413429	9.5426e-06	6.73045	3.58968e-07	3997	3933	3137	3659	4207	4454	82.44	84.034	82.409	111.321	108.14	104.373
ENSMUSG00000038702	1	Dsel	processed_transcript	0	0.423831	9.79461e-06	3.99498	3.71527e-07	714	671	558	670	700	814	14.727	14.337	14.659	20.384	17.993	19.075
ENSMUSG00000030681	7	Mvp	protein_coding	0	0.537491	9.93858e-06	3.31497	3.78041e-07	387	392	305	359	466	495	7.982	8.376	8.012	10.922	11.978	11.6
ENSMUSG00000021143	12	Pacs2	protein_coding	0	0.289503	9.98009e-06	7.30312	3.80677e-07	6947	6349	5410	5387	6542	7270	143.285	135.656	142.121	163.894	168.16	170.361
ENSMUSG00000027171	2	Prrg4	protein_coding	0	0.723191	1.00932e-05	3.88469	3.87131e-07	557	507	405	599	672	758	11.488	10.833	10.639	18.224	17.274	17.763
ENSMUSG00000032228	9	Tcf12	protein_coding	0	0.427612	1.00932e-05	8.73716	3.86946e-07	18015	17604	14192	16993	18077	20965	371.568	376.136	372.826	516.995	464.664	491.282
ENSMUSG00000022351	15	Sqle	protein_coding	0	0.376126	1.01639e-05	7.66391	3.9092e-07	7670	7438	5894	6492	8003	8322	158.197	158.924	154.836	197.512	205.715	195.013
ENSMUSG00000026728	2	Vim	protein_coding	0	0.455951	1.02413e-05	10.5879	3.9498e-07	53872	45849	38544	45523	53320	59518	1111.14	979.633	1012.56	1384.99	1370.58	1394.71
ENSMUSG00000025006	19	Sorbs1	protein_coding	0	0.580791	1.0324e-05	8.12872	3.99264e-07	11638	11011	9023	11088	13386	15336	240.039	235.267	237.035	337.341	344.083	359.375
ENSMUSG00000026389	1	Steap3	protein_coding	0	0.556516	1.03695e-05	6.1214	4.02124e-07	2345	2247	1823	2309	2461	3161	48.367	48.011	47.89	70.249	63.259	74.073
ENSMUSG00000036853	3	Mcoln3	protein_coding	0	0.386291	1.04031e-05	5.77864	4.04529e-07	2092	2098	1650	1866	2232	2288	43.148	44.827	43.346	56.771	57.373	53.616
ENSMUSG00000034707	10	Gns	protein_coding	0	0.304872	1.07608e-05	7.91715	4.21858e-07	10737	9871	7856	8327	9916	11180	221.456	210.909	206.378	253.34	254.888	261.986
ENSMUSG00000042700	12	Sipa1l1	protein_coding	0	0.44428	1.08724e-05	6.42423	4.27383e-07	3384	2989	2497	2964	3484	3630	69.797	63.864	65.596	90.177	89.555	85.063
ENSMUSG00000040624	10	Plekhg1	protein_coding	0	0.586084	1.09433e-05	4.56438	4.31333e-07	849	776	598	784	884	1133	17.511	16.58	15.71	23.852	22.723	26.55
ENSMUSG00000024350	18	Dnajc18	protein_coding	0	0.382274	1.11625e-05	5.38508	4.41156e-07	1679	1460	1224	1379	1708	1668	34.63	31.195	32.155	41.955	43.904	39.087
ENSMUSG00000021359	13	Tfap2a	protein_coding	0	0.492833	1.1496e-05	8.47386	4.55551e-07	11757	11368	9950	11680	12983	14376	242.494	242.894	261.388	355.352	333.724	336.879
ENSMUSG00000035245	6	Eogt	protein_coding	0	0.361875	1.16467e-05	8.29672	4.6276e-07	11288	11542	9191	10185	11574	12680	232.82	246.612	241.449	309.868	297.506	297.136
ENSMUSG00000000711	10	Rab5b	protein_coding	0	0.444676	1.21018e-05	7.61255	4.8597e-07	8524	8824	6449	7569	9331	10186	175.812	188.538	169.416	230.279	239.851	238.693
ENSMUSG00000000567	11	Sox9	protein_coding	0	0.691402	1.21018e-05	5.56903	4.85038e-07	1139	1027	917	1252	1472	1445	23.492	21.943	24.09	38.091	37.837	33.861
ENSMUSG00000038506	8	Dcun1d2	protein_coding	0	0.512073	1.27057e-05	4.77854	5.11566e-07	1129	941	778	986	1104	1304	23.286	20.106	20.438	29.998	28.378	30.557
ENSMUSG00000031824	8	6430548M08Rik	protein_coding	0	0.574359	1.31641e-05	3.48634	5.323e-07	424	365	299	370	458	530	8.745	7.799	7.855	11.257	11.773	12.42
ENSMUSG00000022263	15	Trio	protein_coding	0	0.671859	1.3292e-05	7.08265	5.39398e-07	4745	3785	3215	4146	4972	6664	97.868	80.872	84.458	126.138	127.804	156.161
ENSMUSG00000000876	2	Pxmp4	protein_coding	0	0.456521	1.43921e-05	4.23408	5.88617e-07	822	731	656	758	820	963	16.954	15.619	17.233	23.061	21.078	22.566
ENSMUSG00000022995	1	Enah	protein_coding	0	0.329405	1.44278e-05	8.26837	5.91603e-07	13268	12559	10661	11099	12784	14612	273.659	268.342	280.066	337.676	328.609	342.41
ENSMUSG00000022636	16	Alcam	protein_coding	0	0.475817	1.51928e-05	6.15784	6.26194e-07	2285	2241	1817	2172	2400	2823	47.129	47.882	47.733	66.081	61.691	66.153
ENSMUSG00000019970	10	Sgk1	protein_coding	0	0.977127	1.61745e-05	4.09708	6.76938e-07	354	317	299	485	522	594	7.301	6.773	7.855	14.756	13.418	13.919
ENSMUSG00000003865	7	Gys1	protein_coding	0	0.447757	1.62151e-05	6.03972	6.80353e-07	2658	2495	2010	2381	2772	3019	54.823	53.309	52.803	72.439	71.253	70.746
ENSMUSG00000069874	11	Irgm2	protein_coding	0	0.692484	1.64676e-05	3.57137	6.92694e-07	394	352	297	430	453	529	8.126	7.521	7.802	13.082	11.644	12.396
ENSMUSG00000031668	6	Eif2ak3	protein_coding	0	0.354336	1.68119e-05	5.98308	7.08958e-07	2393	2211	1879	1973	2320	2663	49.357	47.241	49.362	60.026	59.635	62.403
ENSMUSG00000043019	1	Edem3	protein_coding	0	0.408219	1.68426e-05	7.58433	7.12034e-07	7640	7670	5754	7020	7512	8791	157.579	163.881	151.158	213.576	193.094	206.003
ENSMUSG00000021823	14	Vcl	protein_coding	0	0.312471	1.7179e-05	5.87574	7.28417e-07	2393	2230	1815	1880	2227	2602	49.357	47.647	47.68	57.197	57.244	60.974
ENSMUSG00000024383	18	Map3k2	protein_coding	0	0.460582	1.7179e-05	5.69898	7.29899e-07	2138	1995	1589	1834	2127	2658	44.097	42.626	41.743	55.798	54.674	62.286
ENSMUSG00000026740	2	Dnajc1	protein_coding	0	0.454974	1.75464e-05	7.14729	7.47367e-07	6062	6028	5061	5558	6980	7220	125.032	128.797	132.953	169.096	179.419	169.19
ENSMUSG00000087679	2	C330006A16Rik	lincRNA	0	0.424025	1.83376e-05	5.88488	7.86896e-07	2713	2327	1924	2290	2529	2989	55.957	49.72	50.544	69.671	65.007	70.043
ENSMUSG00000040616	4	Tmem51	protein_coding	0	0.579492	1.83376e-05	6.80313	7.8522e-07	4126	3842	3459	4265	5026	5016	85.101	82.09	90.868	129.758	129.192	117.542
ENSMUSG00000026509	1	Capn2	retained_intron	0	0.301206	1.84405e-05	7.29029	7.95221e-07	6126	5676	4453	4758	5723	6258	126.352	121.276	116.981	144.757	147.108	146.647
ENSMUSG00000036181	13	Hist1h1c	protein_coding	0	0.885905	1.84405e-05	4.2252	7.93649e-07	698	601	526	796	1012	1018	14.397	12.841	13.818	24.217	26.013	23.855
ENSMUSG00000001995	8	Sipa1l2	protein_coding	0	0.439055	1.85007e-05	5.80435	7.99774e-07	2149	1913	1504	1797	2019	2504	44.324	40.874	39.51	54.672	51.898	58.677
ENSMUSG00000031875	8	Cmtm3	protein_coding	0	0.390256	1.9398e-05	6.05041	8.42676e-07	2572	2322	1817	2187	2399	2754	53.049	49.613	47.733	66.537	61.666	64.536
ENSMUSG00000035770	8	Dync1li2	protein_coding	0	0.314458	1.9867e-05	6.89223	8.67262e-07	4737	4167	3462	3619	4428	4824	97.703	89.034	90.947	110.104	113.82	113.043
ENSMUSG00000032479	9	Map4	protein_coding	0	0.466083	1.9867e-05	9.00866	8.66571e-07	20970	19748	16521	19764	21740	24684	432.516	421.946	434.009	601.299	558.82	578.431
ENSMUSG00000058388	3	Phtf1	nonsense_mediated_decay	0	0.326613	1.99607e-05	5.511	8.73467e-07	1863	1876	1526	1605	1846	2084	38.425	40.084	40.088	48.83	47.451	48.835
ENSMUSG00000036452	18	Arhgap26	protein_coding	0	0.611723	2.21574e-05	3.28246	9.81329e-07	393	307	255	353	380	486	8.106	6.56	6.699	10.74	9.768	11.389
ENSMUSG00000023048	15	Prr13	protein_coding	0	0.490248	2.2238e-05	7.48277	9.87256e-07	6283	5845	5610	6438	6970	7483	129.59	124.887	147.375	195.87	179.162	175.353
ENSMUSG00000033863	19	Klf9	protein_coding	0	0.53887	2.22478e-05	4.87199	9.97286e-07	1294	1184	867	1105	1442	1513	26.689	25.298	22.776	33.618	37.066	35.455
ENSMUSG00000026739	2	Bmi1	protein_coding	0	0.327914	2.22478e-05	7.67291	9.94833e-07	8227	7921	6432	6966	7664	9133	169.686	169.244	168.969	211.933	197.001	214.018
ENSMUSG00000033059	2	Pygb	protein_coding	0	0.477581	2.22478e-05	6.42191	9.99477e-07	3103	2756	2273	2714	3148	3616	64.001	58.886	59.712	82.571	80.918	84.735
ENSMUSG00000029309	5	Sparcl1	protein_coding	0	0.622221	2.23439e-05	7.80643	1.00616e-06	9716	8876	7893	10032	12152	11974	200.397	189.649	207.35	305.213	312.364	280.592
ENSMUSG00000027210	2	Meis2	protein_coding	0	0.400023	2.24702e-05	7.67933	1.01423e-06	7867	8038	6096	6637	8763	8957	162.261	171.744	160.143	201.924	225.25	209.893
ENSMUSG00000087141	16	Plcxd2	protein_coding	0	0.571063	2.24839e-05	3.8678	1.01723e-06	547	526	421	509	593	767	11.282	11.239	11.06	15.486	15.243	17.973
ENSMUSG00000037736	5	Limch1	nonsense_mediated_decay	0	0.415658	2.25909e-05	7.13419	1.02686e-06	5246	5265	4066	4632	5765	5872	108.201	112.495	106.814	140.924	148.188	137.601
ENSMUSG00000025795	10	Rassf3	protein_coding	0	0.379402	2.30586e-05	6.30053	1.05056e-06	2861	2731	2329	2600	2936	3088	59.009	58.352	61.183	79.102	75.469	72.362
ENSMUSG00000038014	13	Fam120a	protein_coding	0	0.405637	2.34272e-05	10.6966	1.07232e-06	66306	64622	49006	58095	64639	76419	1367.59	1380.75	1287.39	1767.48	1661.53	1790.76
ENSMUSG00000039691	11	Tspan10	protein_coding	0	0.440156	2.43223e-05	8.68397	1.11587e-06	16528	15283	12251	13759	17237	19170	340.898	326.544	321.835	418.603	443.072	449.219
ENSMUSG00000031987	8	Egln1	protein_coding	0	0.458094	2.469e-05	7.34043	1.13535e-06	6681	5979	4906	5898	6577	7705	137.799	127.75	128.881	179.441	169.06	180.555
ENSMUSG00000032238	9	Rora	protein_coding	0	0.454287	2.48156e-05	5.37962	1.14376e-06	1823	1671	1286	1500	1730	2280	37.6	35.703	33.783	45.636	44.469	53.428
ENSMUSG00000028456	4	Unc13b	protein_coding	0	0.610421	2.56112e-05	3.79975	1.18585e-06	452	381	340	433	522	544	9.323	8.141	8.932	13.174	13.418	12.748
ENSMUSG00000027860	3	Vangl1	protein_coding	0	0.39388	2.56859e-05	5.02272	1.19204e-06	1301	1292	1019	1160	1349	1463	26.834	27.606	26.769	35.292	34.676	34.283
ENSMUSG00000034401	4	Spata6	protein_coding	0	0.298832	2.58616e-05	6.00376	1.20293e-06	2997	2743	2177	2414	2642	3082	61.815	58.608	57.19	73.443	67.912	72.222
ENSMUSG00000040296	4	Ddx58	protein_coding	0	0.508871	2.59531e-05	4.63382	1.20993e-06	895	807	678	854	917	1065	18.46	17.243	17.811	25.982	23.571	24.957
ENSMUSG00000074277	7	Phldb3	protein_coding	0	0.476844	2.78571e-05	4.84547	1.3105e-06	1288	1121	969	1051	1383	1517	26.566	23.952	25.456	31.976	35.55	35.549
ENSMUSG00000005078	12	Jkamp	protein_coding	0	0.600181	2.83294e-05	6.08221	1.33873e-06	2735	2613	2105	2992	3224	3209	56.411	55.831	55.299	91.029	82.872	75.198
ENSMUSG00000024371	17	C2	processed_transcript	0	0.491475	2.85643e-05	5.43895	1.35285e-06	1887	1669	1324	1724	1987	2009	38.92	35.661	34.782	52.451	51.075	47.078
ENSMUSG00000028476	4	Reck	protein_coding	0	0.396483	2.87922e-05	4.72369	1.3667e-06	1275	1234	891	1042	1298	1398	26.297	26.366	23.407	31.702	33.365	32.76
ENSMUSG00000032232	9	Cgnl1	protein_coding	0	0.646142	2.90082e-05	3.7323	1.38003e-06	364	357	329	425	426	529	7.508	7.628	8.643	12.93	10.95	12.396
ENSMUSG00000027615	3	Hps3	protein_coding	0	0.381848	2.93704e-05	6.17979	1.40612e-06	3490	3041	2516	2821	3265	3776	71.983	64.976	66.096	85.826	83.926	88.485
ENSMUSG00000028127	3	Abcd3	protein_coding	0	0.315484	2.93704e-05	7.10689	1.40659e-06	5692	5337	4287	4609	5554	5768	117.4	114.033	112.62	140.224	142.764	135.164
ENSMUSG00000022516	16	Nudt16l1	protein_coding	0	0.580445	3.00367e-05	5.23018	1.44168e-06	1446	1278	921	1290	1531	1714	29.824	27.306	24.195	39.247	39.354	40.165
ENSMUSG00000028195	3	Cyr61	protein_coding	0	0.76051	3.11454e-05	3.58514	1.5081e-06	444	329	271	435	509	523	9.158	7.03	7.119	13.234	13.084	12.256
ENSMUSG00000019779	10	Frk	protein_coding	0	0.461603	3.29335e-05	5.23394	1.60864e-06	1308	1394	1061	1319	1364	1655	26.978	29.785	27.873	40.129	35.061	38.782
ENSMUSG00000071253	10	Slc25a16	protein_coding	0	0.49329	3.41518e-05	3.87086	1.67903e-06	620	536	402	548	581	700	12.788	11.452	10.561	16.672	14.934	16.403
ENSMUSG00000043943	9	Naalad2	protein_coding	0	0.383954	3.41518e-05	4.90084	1.68262e-06	1267	1233	970	1090	1250	1454	26.132	26.345	25.482	33.162	32.131	34.072
ENSMUSG00000033105	10	Lss	retained_intron	0	0.36672	3.52213e-05	6.13746	1.74466e-06	2713	2466	2179	2239	2672	3062	55.957	52.69	57.243	68.119	68.683	71.753
ENSMUSG00000022335	15	Zfat	protein_coding	0	0.390242	3.5744e-05	4.97067	1.77622e-06	1141	1051	951	1009	1124	1324	23.534	22.456	24.983	30.698	28.892	31.026
ENSMUSG00000042015	13	Wdr41	protein_coding	0	0.289971	3.58827e-05	6.23962	1.78691e-06	3572	3243	2671	2828	3263	3608	73.674	69.292	70.167	86.039	83.874	84.548
ENSMUSG00000040713	1	Creg1	nonsense_mediated_decay	0	0.473215	3.59767e-05	6.43879	1.7954e-06	2856	3038	2218	2636	3200	3590	58.906	64.911	58.267	80.198	82.255	84.126
ENSMUSG00000021036	12	Sptlc2	protein_coding	0	0.311827	3.67794e-05	8.42315	1.85542e-06	14098	13383	10384	11163	12953	15241	290.778	285.948	272.789	339.623	332.953	357.149
ENSMUSG00000023963	17	Cyp39a1	protein_coding	0	0.375357	3.69743e-05	5.97851	1.87653e-06	2646	2460	1930	2052	2787	2819	54.575	52.562	50.701	62.43	71.639	66.059
ENSMUSG00000074896	19	Ifit3	protein_coding	0	0.600759	3.69743e-05	3.39049	1.87347e-06	419	347	285	378	428	528	8.642	7.414	7.487	11.5	11.002	12.373
ENSMUSG00000039384	1	Dusp10	protein_coding	0	0.647469	3.71831e-05	3.18652	1.89107e-06	228	220	191	255	283	301	4.703	4.701	5.018	7.758	7.274	7.053
ENSMUSG00000042363	11	Lgalsl	protein_coding	0	0.355018	3.72948e-05	5.74789	1.9007e-06	2412	2186	1743	1954	2295	2530	49.749	46.707	45.789	59.448	58.992	59.287
ENSMUSG00000044477	17	Zfand3	protein_coding	0	0.260806	3.76908e-05	7.50683	1.92487e-06	9204	8400	6798	6789	8217	9532	189.837	179.479	178.584	206.548	211.216	223.368
ENSMUSG00000031214	X	Ophn1	protein_coding	0	0.435324	3.84719e-05	4.40294	1.97292e-06	893	797	659	823	898	935	18.419	17.029	17.312	25.039	23.083	21.91
ENSMUSG00000017843	12	Ppp2r5c	protein_coding	0	0.346365	3.89816e-05	7.80862	2.00319e-06	9393	8604	7217	7861	9112	9841	193.735	183.837	189.591	239.163	234.221	230.609
ENSMUSG00000023460	17	Rab12	protein_coding	0	0.410353	3.90892e-05	6.35759	2.01286e-06	3119	2962	2441	2871	3275	3318	64.331	63.288	64.125	87.347	84.183	77.752
ENSMUSG00000056268	1	Dennd1b	nonsense_mediated_decay	0	0.383635	3.95324e-05	5.74442	2.03987e-06	2327	1943	1653	1799	2140	2535	47.995	41.515	43.425	54.733	55.008	59.404
ENSMUSG00000031103	X	Elf4	protein_coding	0	0.474165	4.04457e-05	5.10476	2.09985e-06	1298	1073	915	1135	1187	1499	26.772	22.926	24.037	34.531	30.511	35.127
ENSMUSG00000032265	9	Fam46a	protein_coding	0	0.499109	4.05461e-05	3.60608	2.10936e-06	472	500	392	464	564	586	9.735	10.683	10.298	14.117	14.497	13.732
ENSMUSG00000049502	16	Dtx3l	protein_coding	0	0.376492	4.28489e-05	5.05813	2.25186e-06	1254	1237	1018	1098	1307	1413	25.864	26.43	26.743	33.406	33.596	33.111
ENSMUSG00000015850	3	Adamtsl4	protein_coding	0	0.630277	4.30581e-05	5.51972	2.26742e-06	2212	1799	1549	2089	2138	3015	45.624	38.438	40.692	63.556	54.957	70.652
ENSMUSG00000027227	2	Sord	protein_coding	0	0.32126	4.32837e-05	6.84235	2.28388e-06	4627	4085	3292	3551	4184	4807	95.434	87.282	86.481	108.036	107.549	112.645
ENSMUSG00000037419	9	Endod1	protein_coding	0	0.554586	4.32872e-05	3.74848	2.28865e-06	515	458	317	468	506	601	10.622	9.786	8.328	14.238	13.007	14.084
ENSMUSG00000047490	11	4932411E22Rik	protein_coding	0	0.518746	4.40433e-05	6.89935	2.33619e-06	5742	5233	4254	5101	5948	7287	118.431	111.811	111.753	155.193	152.892	170.76
ENSMUSG00000028164	3	Manba	protein_coding	0	0.463513	4.40433e-05	4.91351	2.34119e-06	1396	1286	1078	1311	1500	1526	28.793	27.477	28.319	39.886	38.557	35.759
ENSMUSG00000028339	4	Col15a1	protein_coding	0	0.642868	4.40433e-05	3.54589	2.34278e-06	499	428	363	436	649	611	10.292	9.145	9.536	13.265	16.682	14.318
ENSMUSG00000043639	19	Rbm20	protein_coding	0	0.463185	4.47071e-05	5.88893	2.39215e-06	2556	2227	2027	2349	2532	2987	52.719	47.583	53.25	71.466	65.084	69.996
ENSMUSG00000031714	8	Gab1	protein_coding	0	0.372499	4.48599e-05	5.81294	2.40508e-06	1982	1912	1572	1781	1895	2255	40.88	40.853	41.297	54.185	48.71	52.842
ENSMUSG00000039470	8	Zdhhc2	processed_transcript	0	0.41357	4.68858e-05	3.94581	2.53356e-06	598	541	440	514	591	655	12.334	11.559	11.559	15.638	15.191	15.349
ENSMUSG00000054364	12	Rhob	protein_coding	0	0.599262	4.76596e-05	5.13026	2.58043e-06	1227	1063	941	1245	1357	1492	25.307	22.713	24.72	37.878	34.881	34.963
ENSMUSG00000042312	3	S100a13	protein_coding	0	0.546773	5.01555e-05	3.33572	2.74744e-06	386	351	291	366	450	442	7.961	7.5	7.645	11.135	11.567	10.358
ENSMUSG00000000142	11	Axin2	protein_coding	0	0.509261	5.02692e-05	4.94038	2.759e-06	1182	1136	952	1238	1258	1401	24.379	24.272	25.009	37.665	32.337	32.83
ENSMUSG00000037638	12	Zbtb42	protein_coding	0	0.5993	5.04762e-05	4.66875	2.78106e-06	786	717	585	700	889	1074	16.212	15.32	15.368	21.297	22.851	25.168
ENSMUSG00000037852	8	Cpe	protein_coding	0	0.446065	5.16228e-05	8.35262	2.86611e-06	13464	12009	10553	11444	14456	15344	277.701	256.59	277.229	348.172	371.587	359.563
ENSMUSG00000028221	4	Tmem55a	protein_coding	0	0.330569	5.25392e-05	7.18333	2.92256e-06	5507	5119	4457	4873	5350	5638	113.585	109.375	117.086	148.256	137.52	132.118
ENSMUSG00000038127	16	Ccdc50	protein_coding	0	0.406366	5.42262e-05	7.60089	3.02214e-06	9655	9035	7443	8282	9705	11062	199.139	193.046	195.529	251.971	249.464	259.221
ENSMUSG00000022358	15	Fbxo32	protein_coding	0	0.599746	5.71857e-05	3.33161	3.19951e-06	347	293	271	310	426	424	7.157	6.26	7.119	9.431	10.95	9.936
ENSMUSG00000047361	1	Gm973	protein_coding	0	0.6749	5.73926e-05	4.28304	3.22294e-06	768	727	638	851	1025	979	15.84	15.533	16.76	25.891	26.347	22.941
ENSMUSG00000048965	7	Mrgpre	protein_coding	0	0.442783	5.74292e-05	3.45691	3.23108e-06	497	455	376	471	480	561	10.251	9.722	9.878	14.33	12.338	13.146
ENSMUSG00000028394	4	Pole3	protein_coding	0	0.442387	5.77618e-05	5.16655	3.25591e-06	1345	1420	1089	1346	1539	1492	27.741	30.34	28.608	40.951	39.56	34.963
ENSMUSG00000038143	8	Stox2	protein_coding	0	0.509456	5.85188e-05	7.08088	3.30478e-06	5162	5106	4066	4706	5677	6804	106.469	109.097	106.814	143.175	145.926	159.441
ENSMUSG00000039239	1	Tgfb2	protein_coding	0	0.385856	5.89858e-05	5.28223	3.3374e-06	1415	1384	1109	1307	1370	1598	29.185	29.571	29.134	39.764	35.215	37.447
ENSMUSG00000021282	12	Eif5	protein_coding	0	0.346884	6.16359e-05	8.7144	3.53306e-06	16826	15446	13162	13990	16632	17789	347.044	330.027	345.767	425.631	427.521	416.858
ENSMUSG00000039062	7	Anpep	protein_coding	0	0.652035	6.17128e-05	4.72887	3.54401e-06	1086	1038	904	1149	1252	1604	22.399	22.178	23.748	34.957	32.182	37.587
ENSMUSG00000075419	2	Dolk	protein_coding	0	0.462453	6.17753e-05	3.79282	3.55414e-06	660	517	485	549	687	678	13.613	11.046	12.741	16.703	17.659	15.888
ENSMUSG00000028995	5	Fam126a	protein_coding	0	0.427202	6.21113e-05	5.52792	3.58005e-06	1733	1606	1289	1520	1692	1999	35.744	34.315	33.862	46.244	43.492	46.843
ENSMUSG00000023169	15	Slc38a1	protein_coding	0	0.297783	6.28324e-05	9.74954	3.63493e-06	40857	38525	31112	32092	37172	44862	842.695	823.145	817.316	976.366	955.495	1051.27
ENSMUSG00000033208	10	S100b	protein_coding	0	0.380853	6.54106e-05	7.09772	3.79795e-06	6921	6215	5393	5956	6770	7471	142.749	132.793	141.675	181.205	174.021	175.071
ENSMUSG00000020034	10	Tcp11l2	protein_coding	0	0.503168	6.55777e-05	3.21585	3.81459e-06	362	350	258	322	389	439	7.466	7.478	6.778	9.797	9.999	10.287
ENSMUSG00000050549	3	5730508B09Rik	protein_coding	0	0.528883	6.64813e-05	3.65081	3.88829e-06	515	496	364	457	603	600	10.622	10.598	9.562	13.904	15.5	14.06
ENSMUSG00000035199	6	Arl6ip5	protein_coding	0	0.481963	6.67163e-05	5.75346	3.9091e-06	2101	1986	1577	1852	2278	2499	43.334	42.434	41.428	56.345	58.555	58.56
ENSMUSG00000106847	15	Peg13	sense_intronic	0	0.535536	6.77809e-05	4.94415	3.97866e-06	1228	1300	954	1185	1374	1672	25.328	27.776	25.062	36.052	35.318	39.181
ENSMUSG00000039230	11	Tbcd	protein_coding	0	0.396159	6.84089e-05	6.4406	4.03828e-06	3599	3170	2606	2756	3575	4041	74.231	67.732	68.46	83.848	91.894	94.695
ENSMUSG00000024146	17	Cript	protein_coding	0	0.363103	6.84089e-05	5.87166	4.04452e-06	2479	2325	1789	2118	2420	2534	51.131	49.677	46.997	64.438	62.205	59.38
ENSMUSG00000056418	9	BC043934	lincRNA	0	0.431648	6.84089e-05	3.09284	4.04283e-06	407	390	299	345	423	470	8.395	8.333	7.855	10.496	10.873	11.014
ENSMUSG00000043629	1	1700019D03Rik	protein_coding	0	0.581398	7.01665e-05	5.01273	4.15586e-06	1306	1419	970	1399	1605	1596	26.937	30.319	25.482	42.563	41.256	37.4
ENSMUSG00000024515	18	Smad4	protein_coding	0	0.287645	7.77465e-05	6.44321	4.64601e-06	3644	3602	2874	2854	3627	3894	75.159	76.962	75.5	86.83	93.231	91.25
ENSMUSG00000027162	2	Lin7c	protein_coding	0	0.265152	7.82114e-05	6.7619	4.69036e-06	4752	4491	3800	3782	4382	4994	98.012	95.957	99.826	115.063	112.638	117.027
ENSMUSG00000033460	X	Armcx1	protein_coding	0	0.385873	7.84114e-05	4.41866	4.71067e-06	911	880	703	766	959	1006	18.79	18.803	18.468	23.305	24.651	23.574
ENSMUSG00000061232	17	H2-K1	protein_coding	0	0.39173	8.07481e-05	6.49511	4.86816e-06	3421	2799	2585	2898	3086	3678	70.56	59.805	67.908	88.169	79.325	86.188
ENSMUSG00000025871	13	4833439L19Rik	protein_coding	0	0.305436	8.1467e-05	7.49508	4.92013e-06	8317	7191	5952	6319	7410	8440	171.542	153.647	156.36	192.249	190.472	197.778
ENSMUSG00000039234	3	Sec24d	protein_coding	0	0.499102	8.15003e-05	5.10699	4.93935e-06	1198	1071	1068	1135	1350	1469	24.709	22.884	28.056	34.531	34.701	34.424
ENSMUSG00000030256	6	Bhlhe41	protein_coding	0	0.410501	8.15003e-05	9.47479	4.93941e-06	22470	23214	19619	21014	26094	25782	463.454	496.002	515.394	639.329	670.739	604.161
ENSMUSG00000003721	1	Insig2	protein_coding	0	0.395844	8.20193e-05	6.55849	4.99694e-06	3782	3513	2455	3300	3347	3979	78.006	75.061	64.493	100.399	86.034	93.242
ENSMUSG00000035109	2	Shc4	retained_intron	0	0.312712	8.20193e-05	7.98983	4.98839e-06	12064	11298	9286	10035	11044	12869	248.826	241.399	243.944	305.305	283.883	301.565
ENSMUSG00000031723	8	Txnl4b	protein_coding	0	0.429486	8.23877e-05	3.88273	5.02811e-06	563	576	455	521	601	676	11.612	12.307	11.953	15.851	15.449	15.841
ENSMUSG00000026723	2	Trdmt1	protein_coding	0	0.410632	8.3434e-05	4.95959	5.10964e-06	1234	1043	879	1063	1172	1267	25.452	22.285	23.091	32.341	30.126	29.69
ENSMUSG00000040003	5	Magi2	protein_coding	0	0.4803	8.50678e-05	4.36616	5.21872e-06	879	814	646	799	940	990	18.13	17.392	16.97	24.309	24.162	23.199
ENSMUSG00000045374	11	Wdr81	protein_coding	0	0.306607	8.85548e-05	5.51974	5.4514e-06	1974	1691	1481	1512	1760	2064	40.715	36.131	38.906	46.001	45.24	48.367
ENSMUSG00000026797	2	Stxbp1	protein_coding	0	0.296197	8.92446e-05	6.474	5.50332e-06	3789	3403	2824	2785	3468	4099	78.15	72.71	74.187	84.731	89.144	96.054
ENSMUSG00000053477	18	Tcf4	protein_coding	0	0.307888	8.95029e-05	7.05642	5.52873e-06	5652	5027	4137	4483	5115	5721	116.575	107.409	108.679	136.391	131.48	134.063
ENSMUSG00000065979	16	Cpped1	protein_coding	0	0.328941	8.97831e-05	6.64507	5.55556e-06	3729	3600	3175	3305	3612	4158	76.912	76.919	83.408	100.551	92.845	97.436
ENSMUSG00000032905	18	Atg12	protein_coding	0	0.555883	9.0226e-05	6.00893	5.59252e-06	2163	2239	1537	1938	2622	2742	44.613	47.84	40.377	58.962	67.398	64.255
ENSMUSG00000036403	5	Cep135	protein_coding	0	0.42069	9.0342e-05	5.48231	5.60928e-06	2177	1902	1634	1794	2355	2261	44.902	40.639	42.925	54.581	60.535	52.983
ENSMUSG00000038648	6	Creb3l2	protein_coding	0	0.373721	9.08819e-05	8.07073	5.65631e-06	12601	11756	9837	10290	12234	14818	259.902	251.185	258.419	313.063	314.471	347.237
ENSMUSG00000032193	9	Ldlr	protein_coding	0	0.267934	9.08819e-05	7.13638	5.66206e-06	5834	5395	4550	4725	5360	5807	120.329	115.272	119.529	143.753	137.777	136.078
ENSMUSG00000039701	3	Usp53	retained_intron	0	0.489628	9.12283e-05	4.88302	5.70298e-06	1056	921	803	958	1019	1301	21.781	19.679	21.095	29.146	26.193	30.487
ENSMUSG00000036503	3	Rnf13	protein_coding	0	0.326413	9.2389e-05	6.97971	5.78532e-06	5657	5271	4291	4816	5343	5768	116.678	112.623	112.725	146.522	137.34	135.164
ENSMUSG00000042073	9	Abhd14b	protein_coding	0	0.414009	9.34401e-05	4.26638	5.87094e-06	688	615	584	628	708	770	14.19	13.14	15.342	19.106	18.199	18.044
ENSMUSG00000022246	15	Rai14	protein_coding	0	0.286446	9.54477e-05	7.04155	6.02743e-06	5356	5114	4256	4351	5041	5671	110.47	109.268	111.806	132.375	129.577	132.891
ENSMUSG00000073725	1	Lmbrd1	protein_coding	0	0.328016	9.71752e-05	7.51756	6.15711e-06	8349	8439	6520	7034	8399	9047	172.202	180.312	171.281	214.002	215.894	212.002
ENSMUSG00000026519	1	Tmem63a	protein_coding	0	0.331193	9.76508e-05	5.40567	6.22862e-06	1746	1664	1467	1453	1665	2047	36.012	35.554	38.538	44.206	42.798	47.968
ENSMUSG00000018102	13	Hist1h2bc	protein_coding	0	0.767706	9.76508e-05	3.62892	6.22828e-06	369	418	320	427	613	544	7.611	8.931	8.406	12.991	15.757	12.748
ENSMUSG00000022089	14	Bin3	protein_coding	0	0.418704	9.76508e-05	5.06659	6.20783e-06	1857	1696	1266	1661	1866	1834	38.302	36.238	33.258	50.534	47.965	42.977
ENSMUSG00000022270	15	Fam134b	protein_coding	0	0.308774	9.76508e-05	5.74962	6.2261e-06	1859	1760	1434	1564	1639	2048	38.343	37.605	37.671	47.583	42.13	47.992
ENSMUSG00000034361	8	Cpne2	protein_coding	0	0.424539	9.92513e-05	5.30502	6.34123e-06	1429	1406	1197	1387	1458	1691	29.474	30.041	31.445	42.198	37.477	39.626
ENSMUSG00000004665	10	Cnn2	protein_coding	0	0.344781	9.93374e-05	4.45596	6.35762e-06	1019	887	781	803	986	1071	21.017	18.952	20.517	24.43	25.345	25.097
ENSMUSG00000028972	4	Car6	protein_coding	0	0.466734	0.000100177	6.80588	6.4322e-06	5042	4643	3856	4537	5304	5824	103.994	99.205	101.298	138.034	136.338	136.476
ENSMUSG00000037148	8	Arhgap10	protein_coding	0	0.370035	0.000100579	4.9508	6.46867e-06	1307	1181	962	1153	1274	1298	26.957	25.234	25.272	35.079	32.748	30.417
ENSMUSG00000027695	3	Pld1	protein_coding	0	0.328745	0.000100711	5.27073	6.49854e-06	2038	1937	1451	1573	1921	2211	42.035	41.387	38.118	47.857	49.379	51.811
ENSMUSG00000051379	2	Flrt3	protein_coding	0	0.569488	0.00010253	3.21338	6.62673e-06	265	242	215	274	278	348	5.466	5.171	5.648	8.336	7.146	8.155
ENSMUSG00000030761	7	Myo7a	protein_coding	0	0.346832	0.000103678	9.04647	6.72292e-06	24259	20776	18325	18728	23176	25750	500.353	443.91	481.4	569.78	595.732	603.411
ENSMUSG00000021814	14	Anxa7	protein_coding	0	0.336826	0.000104249	5.6855	6.78202e-06	1943	1913	1574	1650	2020	2078	40.075	40.874	41.349	50.2	51.924	48.695
ENSMUSG00000087574	11	C030037D09Rik	lincRNA	0	0.508654	0.000104696	3.38292	6.82221e-06	488	472	400	496	553	572	10.065	10.085	10.508	15.09	14.215	13.404
ENSMUSG00000068015	14	Lrch1	protein_coding	0	0.298187	0.000104954	5.27404	6.86126e-06	1540	1492	1144	1255	1431	1607	31.763	31.879	30.053	38.182	36.783	37.658
ENSMUSG00000036617	2	Etl4	protein_coding	0	0.572409	0.000106654	6.88624	7.04021e-06	5237	4629	3849	4858	5538	6708	108.016	98.906	101.114	147.8	142.353	157.192
ENSMUSG00000027010	2	Slc25a12	protein_coding	0	0.379657	0.000106654	5.35857	7.03782e-06	1676	1510	1376	1475	1760	1738	34.568	32.263	36.148	44.875	45.24	40.727
ENSMUSG00000031441	8	Atp11a	protein_coding	0	0.357163	0.000107357	8.98539	7.09802e-06	24482	22311	18096	18738	23724	27494	504.953	476.708	475.384	570.084	609.819	644.279
ENSMUSG00000034290	12	Nek9	protein_coding	0	0.258671	0.000107662	7.49775	7.12958e-06	7588	7139	6327	5854	7433	7931	156.506	152.535	166.211	178.102	191.063	185.851
ENSMUSG00000024277	18	Mapre2	protein_coding	0	0.450903	0.000110166	6.69628	7.30703e-06	3675	3388	3173	3638	3622	4498	75.799	72.39	83.355	110.682	93.102	105.404
ENSMUSG00000043067	9	Dpy19l1	protein_coding	0	0.370633	0.000113955	6.4994	7.5825e-06	3162	2995	2408	2612	3103	3575	65.218	63.993	63.258	79.467	79.762	83.775
ENSMUSG00000010051	9	Hyal1	protein_coding	0	0.51964	0.000115571	4.78785	7.71454e-06	1350	1171	1034	1154	1462	1668	27.844	25.02	27.163	35.109	37.58	39.087
ENSMUSG00000017774	11	Myo1c	protein_coding	0	0.238539	0.000116231	7.38842	7.77091e-06	7392	7055	5626	5677	6740	7407	152.464	150.741	147.796	172.717	173.25	173.572
ENSMUSG00000032374	9	Plod2	protein_coding	0	0.315444	0.000116549	7.77705	7.81684e-06	11541	11205	8468	9008	10769	12796	238.039	239.412	222.455	274.059	276.814	299.854
ENSMUSG00000031568	8	Rwdd4a	protein_coding	0	0.442535	0.000118225	5.15363	7.95433e-06	1312	1259	1006	1104	1547	1435	27.061	26.9	26.428	33.588	39.765	33.627
ENSMUSG00000031266	X	Gla	protein_coding	0	0.511293	0.000119627	3.53212	8.06132e-06	502	428	324	398	547	549	10.354	9.145	8.512	12.109	14.06	12.865
ENSMUSG00000044548	12	Dact1	protein_coding	0	0.689612	0.000121017	2.99952	8.16783e-06	203	177	170	234	228	283	4.187	3.782	4.466	7.119	5.861	6.632
ENSMUSG00000021196	13	Pfkp	protein_coding	0	0.335509	0.000121668	7.19776	8.23751e-06	7805	6577	5719	5994	7214	8023	160.982	140.527	150.239	182.361	185.434	188.007
ENSMUSG00000036620	11	Mgat4b	protein_coding	0	0.581587	0.000122071	7.92836	8.27777e-06	9158	7526	6253	7584	10006	11200	188.888	160.804	164.267	230.735	257.201	262.455
ENSMUSG00000078532	4	Nkain1	protein_coding	0	0.47777	0.000122968	4.72432	8.35164e-06	931	859	769	911	974	1101	19.202	18.354	20.202	27.716	25.036	25.8
ENSMUSG00000021277	12	Traf3	protein_coding	0	0.327394	0.000123969	5.94642	8.44442e-06	2611	2314	1833	1950	2337	2824	53.853	49.442	48.153	59.327	60.072	66.176
ENSMUSG00000023915	17	Tnfrsf21	protein_coding	0	0.899431	0.000123969	2.68424	8.4632e-06	120	114	79	139	165	181	2.475	2.436	2.075	4.229	4.241	4.241
ENSMUSG00000038507	6	Parp12	protein_coding	0	0.365615	0.00012592	5.6203	8.6455e-06	1706	1802	1536	1589	1857	2002	35.187	38.502	40.351	48.344	47.734	46.914
ENSMUSG00000023923	17	Tbc1d5	protein_coding	0	0.421257	0.00012713	6.28375	8.74206e-06	3511	3490	2796	3100	3692	4224	72.416	74.569	73.451	94.314	94.902	98.983
ENSMUSG00000039697	10	Ncoa7	protein_coding	0	0.56234	0.000127419	4.97683	8.77545e-06	1290	1293	978	1203	1598	1607	26.607	27.627	25.692	36.6	41.076	37.658
ENSMUSG00000022359	15	Wdyhv1	protein_coding	0	0.51613	0.000127435	3.73498	8.79412e-06	468	378	381	426	480	563	9.653	8.077	10.009	12.961	12.338	13.193
ENSMUSG00000016128	5	Stard13	protein_coding	0	0.316945	0.000127435	4.88899	8.80355e-06	1321	1224	1038	1018	1281	1453	27.246	26.153	27.268	30.972	32.928	34.049
ENSMUSG00000021127	12	Zfp36l1	protein_coding	0	0.39957	0.000128076	7.86098	8.87492e-06	8724	8229	6899	7529	9055	9808	179.937	175.825	181.238	229.062	232.756	229.835
ENSMUSG00000032667	6	Pon2	protein_coding	0	0.300696	0.000130782	6.90125	9.09015e-06	5291	5246	4040	4189	5355	5495	109.129	112.089	106.131	127.446	137.649	128.767
ENSMUSG00000006494	2	Pdk1	protein_coding	0	0.532692	0.000131258	6.36926	9.13715e-06	4327	3912	2983	3681	4774	5122	89.246	83.586	78.364	111.991	122.714	120.026
ENSMUSG00000026670	1	Uap1	protein_coding	0	0.365148	0.000131346	4.74381	9.16448e-06	1021	996	903	905	1072	1178	21.059	21.281	23.722	27.534	27.555	27.605
ENSMUSG00000022280	15	Rnf19a	protein_coding	0	0.440492	0.000131346	6.18102	9.17112e-06	3012	3065	2301	2494	3469	3603	62.124	65.488	60.448	75.877	89.17	84.431
ENSMUSG00000017756	13	Slc12a7	protein_coding	0	0.260735	0.000132356	8.49974	9.2837e-06	14592	12780	10681	10712	13218	14229	300.967	273.064	280.591	325.902	339.765	333.435
ENSMUSG00000044447	14	Dock5	protein_coding	0	0.404762	0.000132356	5.94998	9.26662e-06	2779	2444	1900	2157	2638	3100	57.318	52.22	49.913	65.625	67.809	72.644
ENSMUSG00000030161	6	Gabarapl1	protein_coding	0	0.451289	0.000134008	7.33884	9.42796e-06	6535	6675	5163	6286	7657	7036	134.787	142.621	135.633	191.245	196.821	164.878
ENSMUSG00000034488	13	Edil3	protein_coding	0	0.649457	0.00013515	4.08869	9.52267e-06	538	556	455	616	641	781	11.097	11.88	11.953	18.741	16.477	18.302
ENSMUSG00000038009	15	Dnajc22	protein_coding	0	0.492561	0.000136374	4.46379	9.63782e-06	881	695	581	783	791	957	18.171	14.85	15.263	23.822	20.332	22.426
ENSMUSG00000034663	5	Bmp2k	protein_coding	0	0.418131	0.000139158	4.98672	9.8493e-06	1248	1113	912	1038	1147	1491	25.741	23.781	23.958	31.58	29.483	34.939
ENSMUSG00000021003	12	Galc	protein_coding	0	0.299697	0.000139967	6.26853	9.93621e-06	3544	3416	2683	2880	3466	3574	73.097	72.988	70.483	87.621	89.093	83.751
ENSMUSG00000038871	6	Bpgm	protein_coding	0	0.339673	0.000139967	6.0441	9.93054e-06	2461	2511	1987	2040	2532	2824	50.759	53.651	52.199	62.065	65.084	66.176
ENSMUSG00000020275	11	Rel	protein_coding	0	0.569369	0.000142263	4.18972	1.01294e-05	739	641	530	651	772	957	15.242	13.696	13.923	19.806	19.844	22.426
ENSMUSG00000031570	8	Ppapdc1b	protein_coding	0	0.348996	0.000142635	4.39659	1.01709e-05	879	861	687	753	898	937	18.13	18.397	18.048	22.909	23.083	21.957
ENSMUSG00000035941	9	Ibtk	nonsense_mediated_decay	0	0.385561	0.000143227	6.03187	1.02284e-05	2705	2324	2064	2228	2629	2903	55.792	49.656	54.222	67.785	67.578	68.027
ENSMUSG00000038417	10	Fig4	protein_coding	0	0.301309	0.000146142	5.29513	1.04675e-05	1641	1527	1297	1352	1578	1678	33.846	32.627	34.072	41.133	40.562	39.321
ENSMUSG00000032571	9	Pik3r4	protein_coding	0	0.273534	0.00014781	5.80339	1.06183e-05	2393	2170	1761	1818	2220	2358	49.357	46.365	46.262	55.311	57.064	55.256
ENSMUSG00000032377	9	Plscr4	protein_coding	0	0.304674	0.00014893	4.43251	1.07145e-05	874	834	653	675	808	964	18.027	17.82	17.154	20.536	20.769	22.59
ENSMUSG00000002778	7	Kdelr1	protein_coding	0	0.301927	0.000150199	7.28085	1.08217e-05	6797	6057	5357	5316	6359	7188	140.191	129.417	140.729	161.734	163.456	168.44
ENSMUSG00000024104	6	Fam21	protein_coding	0	0.288211	0.000150433	7.93482	1.08545e-05	10082	9692	7538	8131	9728	9971	207.946	207.084	198.024	247.377	250.055	233.655
ENSMUSG00000062190	6	Lancl2	protein_coding	0	0.291162	0.000153684	5.65418	1.11054e-05	2096	1901	1526	1685	1830	2135	43.231	40.618	40.088	51.264	47.04	50.03
ENSMUSG00000021830	14	Txndc16	protein_coding	0	0.320205	0.000154131	5.93859	1.1154e-05	2686	2487	1961	2104	2548	2801	55.4	53.138	51.516	64.012	65.496	65.637
ENSMUSG00000041623	11	D11Wsu47e	protein_coding	0	0.404472	0.000158294	4.01926	1.14888e-05	727	600	488	575	677	753	14.995	12.82	12.82	17.494	17.402	17.645
ENSMUSG00000066441	12	Rdh11	protein_coding	0	0.362304	0.000158566	6.91303	1.15284e-05	4241	4059	3304	3445	4476	4606	87.473	86.727	86.796	104.811	115.054	107.934
ENSMUSG00000013236	17	Ptprs	protein_coding	0	0.320313	0.000158566	9.05425	1.15423e-05	25772	22464	19419	18730	25319	27155	531.56	479.977	510.14	569.841	650.818	636.335
ENSMUSG00000044042	2	Fmn1	protein_coding	0	0.553264	0.000159425	8.41559	1.16384e-05	14647	12759	10397	12765	14326	19752	302.101	272.615	273.13	388.362	368.246	462.857
ENSMUSG00000042331	11	Specc1	protein_coding	0	0.388378	0.000161479	6.02815	1.18739e-05	2319	2417	1898	2155	2439	2671	47.83	51.643	49.861	65.564	62.694	62.591
ENSMUSG00000027012	2	Dync1i2	protein_coding	0	0.236959	0.000161479	7.59708	1.18599e-05	8615	8005	6740	6710	7679	8685	177.688	171.039	177.061	204.145	197.386	203.52
ENSMUSG00000032869	2	Psmf1	protein_coding	0	0.352537	0.000161479	5.33084	1.18266e-05	1671	1456	1162	1289	1604	1682	34.465	31.11	30.526	39.216	41.23	39.415
ENSMUSG00000006517	8	Mvd	protein_coding	0	0.48167	0.000161479	4.80548	1.18405e-05	906	910	693	869	994	1066	18.687	19.444	18.205	26.438	25.55	24.98
ENSMUSG00000066800	1	Rnasel	protein_coding	0	0.440479	0.000161687	4.79452	1.19164e-05	1122	1043	766	882	1119	1335	23.142	22.285	20.123	26.834	28.764	31.284
ENSMUSG00000071369	10	Map3k5	protein_coding	0	0.333251	0.000161687	4.18296	1.19235e-05	958	820	677	759	877	948	19.759	17.521	17.785	23.092	22.543	22.215
ENSMUSG00000031517	8	Gpm6a	protein_coding	0	0.429692	0.000163064	6.57622	1.20596e-05	2654	2599	2001	2455	2527	3206	54.74	55.532	52.567	74.691	64.956	75.128
ENSMUSG00000031921	8	Terf2	protein_coding	0	0.302456	0.000166057	6.06136	1.22986e-05	2824	2716	2029	2226	2731	2834	58.246	58.031	53.302	67.724	70.2	66.41
ENSMUSG00000048756	10	Foxo3	protein_coding	0	0.252158	0.000168324	6.56686	1.24843e-05	4127	3612	3102	2964	3715	4168	85.121	77.176	81.49	90.177	95.493	97.671
ENSMUSG00000031355	X	Arhgap6	protein_coding	0	0.504076	0.000168727	4.95172	1.25321e-05	1084	1075	1038	1152	1215	1434	22.358	22.969	27.268	35.048	31.231	33.604
ENSMUSG00000005873	18	Reep5	protein_coding	0	0.290248	0.000168813	6.62827	1.25742e-05	3718	3502	2915	3100	3449	3821	76.686	74.825	76.577	94.314	88.656	89.539
ENSMUSG00000029192	5	Tbc1d14	protein_coding	0	0.349845	0.00017502	5.15723	1.30922e-05	1420	1315	1060	1180	1291	1584	29.288	28.097	27.846	35.9	33.185	37.119
ENSMUSG00000035325	5	Sec31a	protein_coding	0	0.239714	0.000175898	7.31886	1.32122e-05	7110	6609	5595	5580	6316	7223	146.647	141.211	146.981	169.766	162.351	169.26
ENSMUSG00000071176	8	Arhgef10	protein_coding	0	0.274008	0.000175898	5.36512	1.32138e-05	1839	1640	1355	1443	1645	1798	37.93	35.041	35.596	43.902	42.284	42.133
ENSMUSG00000006273	8	Atp6v1b2	protein_coding	0	0.349867	0.000176387	7.92475	1.33066e-05	10617	9682	7768	8418	10427	11075	218.981	206.87	204.066	256.109	268.023	259.525
ENSMUSG00000030695	7	Aldoa	protein_coding	0	0.267482	0.00017653	11.4946	1.33361e-05	149258	134234	112926	116978	131398	150965	3078.52	2868.11	2966.58	3558.93	3377.55	3537.63
ENSMUSG00000046876	13	Atxn1	protein_coding	0	0.592793	0.000181808	4.86914	1.37733e-05	1177	842	773	940	1109	1479	24.276	17.991	20.307	28.599	28.507	34.658
ENSMUSG00000071064	8	Zfp827	protein_coding	0	0.434873	0.000182454	4.79344	1.38416e-05	1304	1098	854	1007	1223	1449	26.896	23.46	22.435	30.637	31.437	33.955
ENSMUSG00000032121	9	Tmem218	protein_coding	0	0.400759	0.000183753	4.44041	1.39596e-05	881	950	683	828	929	1013	18.171	20.298	17.942	25.191	23.88	23.738
ENSMUSG00000055044	19	Pdlim1	protein_coding	0	0.489157	0.000183829	4.54389	1.39849e-05	706	674	612	750	793	801	14.562	14.401	16.077	22.818	20.384	18.77
ENSMUSG00000058258	13	Idi1	protein_coding	0	0.471795	0.000183846	3.97961	1.40056e-05	529	503	424	502	541	651	10.911	10.747	11.139	15.273	13.906	15.255
ENSMUSG00000072623	6	Zfp9	protein_coding	0	0.363716	0.000186698	4.50993	1.42427e-05	947	988	734	791	1016	1069	19.532	21.11	19.282	24.065	26.116	25.05
ENSMUSG00000026110	1	Mgat4a	protein_coding	0	0.327207	0.000189241	7.04226	1.44567e-05	6183	5830	4365	4873	5708	6572	127.527	124.567	114.669	148.256	146.722	154.005
ENSMUSG00000021910	14	Nisch	processed_transcript	0	0.299084	0.000190195	8.24397	1.45498e-05	15294	12793	11328	11382	14057	15177	315.446	273.342	297.588	346.286	361.331	355.649
ENSMUSG00000001036	11	Epn2	protein_coding	0	0.285799	0.00019054	6.78641	1.45964e-05	4449	4577	3581	3674	4305	4912	91.763	97.794	94.073	111.778	110.659	115.105
ENSMUSG00000004347	6	Pde1c	protein_coding	0	0.382867	0.000192796	5.91944	1.47981e-05	2862	2693	1965	2354	2670	3156	59.03	57.54	51.621	71.618	68.632	73.956
ENSMUSG00000022969	16	Il10rb	protein_coding	0	0.423227	0.000194705	6.99903	1.49979e-05	5291	5075	3921	5034	5068	5857	109.129	108.435	103.005	153.154	130.271	137.25
ENSMUSG00000036333	12	Kidins220	protein_coding	0	0.338303	0.000197247	8.29006	1.52577e-05	12061	10911	9077	9311	11560	13195	248.764	233.13	238.454	283.278	297.146	309.204
ENSMUSG00000028224	4	Nbn	protein_coding	0	0.323358	0.000202595	5.04808	1.5713e-05	1379	1274	1157	1176	1357	1463	28.443	27.221	30.395	35.779	34.881	34.283
ENSMUSG00000027684	3	Mecom	nonsense_mediated_decay	0	0.354718	0.000210703	5.20087	1.64088e-05	1404	1361	987	1210	1332	1456	28.958	29.08	25.929	36.813	34.239	34.119
ENSMUSG00000027309	2	4930402H24Rik	protein_coding	0	0.364161	0.00021153	6.5105	1.64957e-05	4055	3659	2804	3099	3625	4647	83.636	78.18	73.661	94.284	93.18	108.895
ENSMUSG00000004798	11	Ulk2	protein_coding	0	0.278922	0.000212286	5.8226	1.65771e-05	2646	2497	1937	2104	2372	2703	54.575	53.352	50.885	64.012	60.972	63.341
ENSMUSG00000034422	16	Parp14	protein_coding	0	0.526655	0.000216064	4.44831	1.69179e-05	809	707	573	682	853	989	16.686	15.106	15.053	20.749	21.926	23.176
ENSMUSG00000030876	7	Mettl9	protein_coding	0	0.29628	0.000216352	6.65426	1.69634e-05	4427	4176	3380	3633	4049	4629	91.309	89.227	88.793	110.53	104.078	108.473
ENSMUSG00000031453	8	Rasa3	protein_coding	0	0.280004	0.000219979	7.84516	1.72711e-05	10270	10181	8424	8621	9909	10857	211.824	217.532	221.3	262.285	254.708	254.417
ENSMUSG00000036402	6	Gng12	protein_coding	0	0.275337	0.000219995	8.39296	1.72956e-05	14488	13749	10266	11225	13024	14578	298.822	293.768	269.689	341.509	334.778	341.613
ENSMUSG00000034993	11	Vat1	protein_coding	0	0.329973	0.000221446	10.077	1.74628e-05	44567	43311	36092	38190	42661	49964	919.216	925.405	948.141	1161.89	1096.59	1170.83
ENSMUSG00000039774	4	Galnt12	protein_coding	0	0.65537	0.000221446	3.06061	1.75036e-05	236	202	198	215	293	337	4.868	4.316	5.201	6.541	7.531	7.897
ENSMUSG00000027634	2	Ndrg3	protein_coding	0	0.271222	0.00022854	6.65175	1.8137e-05	4346	3966	3605	3466	4022	4603	89.638	84.74	94.704	105.449	103.384	107.864
ENSMUSG00000022639	16	5330426P16Rik	lincRNA	0	0.457986	0.000231658	4.304	1.84089e-05	932	857	666	720	980	1140	19.223	18.311	17.496	21.905	25.191	26.714
ENSMUSG00000031242	X	2610002M06Rik	protein_coding	0	0.323454	0.000236891	6.34314	1.89001e-05	3457	3555	2664	2891	3385	3857	71.302	75.958	69.984	87.956	87.01	90.383
ENSMUSG00000020277	10	Pfkl	processed_transcript	0	0.43915	0.000237797	7.10212	1.89976e-05	6923	6096	4792	5508	7150	7529	142.79	130.25	125.886	167.575	183.789	176.43
ENSMUSG00000029007	4	Agtrap	protein_coding	0	0.335286	0.000238104	5.45528	1.90473e-05	1824	1817	1431	1570	1680	2122	37.621	38.823	37.593	47.766	43.184	49.726
ENSMUSG00000053965	3	Pde5a	protein_coding	0	0.360763	0.000238952	5.42811	1.91405e-05	1909	1824	1381	1436	1911	2174	39.374	38.973	36.279	43.689	49.122	50.944
ENSMUSG00000019872	10	Smpdl3a	protein_coding	0	0.348642	0.000240813	6.06427	1.93356e-05	2808	2685	2149	2355	2895	2891	57.916	57.369	56.454	71.648	74.415	67.746
ENSMUSG00000029802	6	Abcg2	nonsense_mediated_decay	0	0.434452	0.000240813	5.02384	1.93406e-05	1372	1300	1064	1249	1422	1555	28.298	27.776	27.951	38	36.552	36.439
ENSMUSG00000039166	10	Akap7	protein_coding	0	0.386723	0.000248649	6.18653	2.00753e-05	2940	2827	2072	2564	2894	3069	60.639	60.403	54.432	78.007	74.389	71.917
ENSMUSG00000004668	11	Abca13	protein_coding	0	1.36356	0.000249146	3.72179	2.0168e-05	543	310	249	580	614	1188	11.2	6.624	6.541	17.646	15.783	27.839
ENSMUSG00000061758	6	Akr1b10	protein_coding	0	0.24397	0.000253014	6.15042	2.05159e-05	2982	2686	2222	2212	2659	2956	61.505	57.39	58.372	67.298	68.349	69.269
ENSMUSG00000020821	11	Kif1c	protein_coding	0	0.278869	0.000253664	7.43949	2.06415e-05	6608	6169	4755	4785	6128	6943	136.293	131.81	124.914	145.579	157.518	162.698
ENSMUSG00000041959	3	S100a10	protein_coding	0	0.395108	0.00026044	5.63869	2.13584e-05	1883	1550	1322	1596	1673	1948	38.838	33.118	34.729	48.557	43.004	45.648
ENSMUSG00000017707	2	Serinc3	protein_coding	0	0.287599	0.000268541	8.11339	2.21934e-05	11764	11783	10098	9943	11527	13070	242.638	251.761	265.276	302.506	296.298	306.275
ENSMUSG00000028243	4	Ubxn2b	protein_coding	0	0.413768	0.000269203	5.1463	2.23052e-05	1623	1501	1166	1333	1577	1880	33.475	32.071	30.631	40.555	40.536	44.055
ENSMUSG00000037348	4	Paqr7	protein_coding	0	0.409593	0.000271627	5.33423	2.25924e-05	1870	1546	1415	1503	1755	2129	38.57	33.033	37.172	45.727	45.112	49.89
ENSMUSG00000031447	8	Lamp1	protein_coding	0	0.248676	0.000273574	9.8394	2.27834e-05	41047	40367	32212	31796	38533	42986	846.614	862.502	846.213	967.361	990.48	1007.31
ENSMUSG00000028798	4	Eif3i	protein_coding	0	0.435648	0.000277219	5.63821	2.32044e-05	2135	1683	1427	1706	2013	2187	44.035	35.96	37.487	51.903	51.744	51.249
ENSMUSG00000044197	5	Gpr146	protein_coding	0	0.337891	0.000277219	5.44396	2.31905e-05	2437	2107	1628	1833	2108	2579	50.264	45.019	42.768	55.767	54.186	60.435
ENSMUSG00000024085	17	Man2a1	protein_coding	0	0.274558	0.000280905	7.92622	2.3632e-05	11247	10210	8388	8523	9948	11828	231.975	218.152	220.354	259.304	255.71	277.171
ENSMUSG00000032046	2	Abhd12	protein_coding	0	0.250671	0.000282075	6.88845	2.37603e-05	4975	4577	3889	3877	4673	4842	102.612	97.794	102.165	117.954	120.118	113.465
ENSMUSG00000029201	5	Ugdh	protein_coding	0	0.379832	0.000284976	5.22797	2.40349e-05	1572	1473	1119	1245	1457	1849	32.423	31.473	29.396	37.878	37.452	43.328
ENSMUSG00000074238	3	Ap1ar	protein_coding	0	0.321008	0.000287285	5.88643	2.426e-05	2266	2374	1851	1961	2379	2447	46.737	50.724	48.626	59.661	61.152	57.342
ENSMUSG00000031799	8	Tpm4	protein_coding	0	0.290189	0.000288004	7.80788	2.43513e-05	9519	8896	7475	7594	8684	10324	196.334	190.076	196.369	231.04	223.22	241.927
ENSMUSG00000044345	19	Marveld1	protein_coding	0	0.385849	0.000290178	4.95992	2.46209e-05	1452	1221	1099	1187	1441	1496	29.948	26.088	28.871	36.113	37.04	35.056
ENSMUSG00000026932	2	Nacc2	processed_transcript	0	0.325682	0.000290178	5.81957	2.46273e-05	2228	1969	1582	1828	1931	2291	45.954	42.071	41.559	55.615	49.636	53.686
ENSMUSG00000030861	7	Acadsb	protein_coding	0	0.360711	0.000290178	5.71784	2.45937e-05	2230	2271	1687	1935	2200	2506	45.995	48.523	44.318	58.87	56.55	58.724
ENSMUSG00000024304	18	Cdh2	protein_coding	0	0.297833	0.000291821	6.94467	2.47977e-05	5072	5163	4064	4066	5226	5471	104.612	110.315	106.762	123.704	134.333	128.204
ENSMUSG00000020400	11	Tnip1	protein_coding	0	0.375935	0.000295567	6.17124	2.5279e-05	2747	2589	2419	2432	3037	2982	56.658	55.318	63.547	73.991	78.065	69.879
ENSMUSG00000024769	19	Cdc42bpg	protein_coding	0	0.336112	0.000295567	4.70247	2.52603e-05	875	809	634	669	860	923	18.047	17.286	16.655	20.354	22.106	21.629
ENSMUSG00000029392	5	Rilpl1	protein_coding	0	0.272247	0.000295567	5.09088	2.53352e-05	1347	1239	1035	1078	1255	1327	27.783	26.473	27.19	32.797	32.259	31.096
ENSMUSG00000031557	8	Plekha2	protein_coding	0	0.416806	0.000295567	4.22071	2.53129e-05	818	684	597	637	851	861	16.872	14.615	15.683	19.38	21.875	20.176
ENSMUSG00000031737	8	Irx5	protein_coding	0	0.523979	0.000295567	3.75629	2.52311e-05	439	433	386	413	545	562	9.055	9.252	10.14	12.565	14.009	13.17
ENSMUSG00000032741	5	Tpcn1	protein_coding	0	0.296892	0.000299262	6.38289	2.56837e-05	3744	3452	2794	2895	3388	4014	77.222	73.757	73.399	88.077	87.088	94.062
ENSMUSG00000035936	13	Aldh5a1	protein_coding	0	0.382525	0.000301869	3.82521	2.59394e-05	670	618	496	520	718	715	13.819	13.204	13.03	15.82	18.456	16.755
ENSMUSG00000022899	16	Slc15a2	protein_coding	0	0.505186	0.000302354	4.95031	2.60131e-05	1233	1011	876	1023	1265	1419	25.431	21.602	23.013	31.124	32.516	33.252
ENSMUSG00000032018	9	Sc5d	protein_coding	0	0.457181	0.000308295	7.05187	2.65895e-05	4511	4719	3931	4551	5168	5413	93.042	100.829	103.268	138.459	132.842	126.845
ENSMUSG00000087397	15	Rapgef3os2	antisense	0	0.416911	0.000308411	3.50469	2.66649e-05	644	586	502	606	606	727	13.283	12.521	13.188	18.437	15.577	17.036
ENSMUSG00000024758	19	Rtn3	protein_coding	0	0.256994	0.000309274	8.10411	2.67723e-05	11413	11098	9177	9329	10301	12142	235.399	237.125	241.081	283.825	264.784	284.529
ENSMUSG00000050627	9	Gpd1l	protein_coding	0	0.294954	0.000311102	5.79321	2.69635e-05	2001	1840	1493	1581	1802	2098	41.272	39.314	39.221	48.1	46.32	49.163
ENSMUSG00000068854	3	Hist2h2be	protein_coding	0	0.361784	0.000312826	3.82129	2.72124e-05	835	738	612	634	784	941	17.222	15.768	16.077	19.289	20.152	22.051
ENSMUSG00000037235	5	Mxd4	protein_coding	0	0.29747	0.00031369	6.97152	2.73207e-05	5326	4441	3949	4077	4640	5391	109.851	94.889	103.741	124.039	119.27	126.33
ENSMUSG00000036002	4	Fam214b	nonsense_mediated_decay	0	0.382551	0.000322973	3.66389	2.81977e-05	550	470	371	407	504	609	11.344	10.042	9.746	12.383	12.955	14.271
ENSMUSG00000020484	11	Xbp1	protein_coding	0	0.417047	0.000323448	6.41482	2.82735e-05	3156	3017	2764	3320	3176	3498	65.094	64.463	72.611	101.008	81.638	81.97
ENSMUSG00000022965	16	Ifngr2	protein_coding	0	0.321306	0.0003308	6.96114	2.89862e-05	5199	4899	4455	4603	5230	5407	107.232	104.674	117.033	140.042	134.436	126.705
ENSMUSG00000073639	18	Rab18	protein_coding	0	0.31274	0.000331099	6.4714	2.90474e-05	3646	3484	2715	3048	3442	3713	75.2	74.441	71.323	92.732	88.476	87.008
ENSMUSG00000026421	1	Csrp1	protein_coding	0	0.445287	0.000334423	8.96042	2.95082e-05	19344	17481	16537	18192	18682	24442	398.979	373.508	434.429	553.473	480.215	572.76
ENSMUSG00000001467	5	Cyp51	processed_transcript	0	0.419844	0.000334423	8.24043	2.95042e-05	9390	10011	7446	9337	10012	10539	193.673	213.9	195.607	284.069	257.356	246.965
ENSMUSG00000035725	X	Prkx	protein_coding	0	0.232373	0.000334423	7.15593	2.95034e-05	6645	6245	5415	5124	5963	7011	137.056	133.434	142.253	155.892	153.277	164.292
ENSMUSG00000058655	15	Eif4b	protein_coding	0	0.223712	0.000343199	9.06422	3.03271e-05	24943	23216	19426	19147	22149	24844	514.461	496.045	510.323	582.528	569.334	582.181
ENSMUSG00000025932	1	Eya1	protein_coding	0	0.511512	0.000345727	8.72382	3.06501e-05	17738	17121	15503	18561	20646	20936	365.855	365.816	407.266	564.699	530.699	490.603
ENSMUSG00000004105	2	Angptl2	protein_coding	0	0.317555	0.000345727	7.45633	3.0664e-05	10826	10195	8995	8880	10690	11911	223.291	217.831	236.3	270.165	274.783	279.116
ENSMUSG00000002812	11	Flii	protein_coding	0	0.219942	0.000347423	6.92004	3.09213e-05	5483	4794	3965	3868	4847	5166	113.089	102.431	104.161	117.68	124.591	121.057
ENSMUSG00000020261	11	Slc36a1	protein_coding	0	0.247973	0.000347848	5.70661	3.10455e-05	2443	2164	1926	1844	2247	2415	50.388	46.237	50.596	56.102	57.758	56.592
ENSMUSG00000040105	19	Ppapdc2	protein_coding	0	0.353357	0.000348032	4.80166	3.1123e-05	1410	1346	1058	1140	1347	1601	29.082	28.759	27.794	34.683	34.624	37.517
ENSMUSG00000020121	10	Srgap1	protein_coding	0	0.485039	0.000350654	4.14468	3.1469e-05	680	566	467	572	614	827	14.025	12.093	12.268	17.403	15.783	19.379
ENSMUSG00000032462	9	Pik3cb	protein_coding	0	0.304901	0.0003514	5.16095	3.15731e-05	1580	1480	1136	1292	1375	1668	32.588	31.622	29.843	39.308	35.344	39.087
ENSMUSG00000018427	11	Ypel2	protein_coding	0	0.294413	0.000354859	5.1098	3.19967e-05	1588	1427	1272	1237	1460	1721	32.753	30.49	33.416	37.634	37.529	40.329
ENSMUSG00000025359	10	Pmel	protein_coding	0	0.334545	0.000357517	11.9284	3.23121e-05	169130	153832	116844	128117	158574	176390	3488.39	3286.85	3069.51	3897.83	4076.1	4133.43
ENSMUSG00000054414	3	Slc30a7	protein_coding	0	0.285045	0.000357856	5.96625	3.23807e-05	2769	2462	1987	2075	2342	2966	57.112	52.604	52.199	63.13	60.2	69.504
ENSMUSG00000014349	11	Ube2z	protein_coding	0	0.261803	0.000373517	7.6232	3.40748e-05	8435	7613	6612	6576	7652	8554	173.976	162.663	173.698	200.068	196.692	200.45
ENSMUSG00000033278	17	Ptprm	protein_coding	0	0.30211	0.000373517	8.17904	3.4062e-05	14419	15146	11778	12627	14191	15824	297.399	323.617	309.41	384.163	364.776	370.811
ENSMUSG00000024242	17	Map4k3	protein_coding	0	0.275767	0.000379569	6.21734	3.47813e-05	2907	2773	2327	2305	2679	3163	59.958	59.249	61.131	70.127	68.863	74.12
ENSMUSG00000021306	13	Gpr137b	protein_coding	0	0.245167	0.000383294	9.05979	3.5251e-05	23828	21919	18040	18363	21438	23436	491.464	468.332	473.913	558.675	551.058	549.186
ENSMUSG00000047181	11	Samd14	protein_coding	0	0.350801	0.000386831	5.72734	3.56993e-05	1908	1788	1600	1644	1890	2134	39.353	38.203	42.032	50.017	48.582	50.007
ENSMUSG00000026879	2	Gsn	protein_coding	0	0.399158	0.000389603	6.90106	3.59963e-05	5582	4616	4020	4470	5198	6014	115.131	98.628	105.606	135.995	133.613	140.929
ENSMUSG00000015759	14	Cnih1	protein_coding	0	0.231709	0.000399093	6.67862	3.69246e-05	4727	4364	3458	3387	4401	4557	97.497	93.243	90.842	103.046	113.126	106.786
ENSMUSG00000003534	17	Ddr1	protein_coding	0	0.327249	0.000399741	6.4286	3.70601e-05	3248	3002	2590	2596	3113	3621	66.992	64.142	68.04	78.981	80.019	84.853
ENSMUSG00000034593	9	Myo5a	protein_coding	0	0.505926	0.000400047	10.5961	3.71309e-05	68187	59411	46617	56430	66100	85289	1406.39	1269.4	1224.63	1716.83	1699.08	1998.62
ENSMUSG00000054509	14	Parp4	protein_coding	0	0.405281	0.000402224	5.44364	3.74182e-05	1849	1653	1294	1465	1754	2104	38.137	35.319	33.994	44.571	45.086	49.304
ENSMUSG00000025161	11	Slc16a3	protein_coding	0	0.514924	0.000412047	4.68376	3.8463e-05	1297	1192	1051	1195	1463	1587	26.751	25.469	27.61	36.357	37.606	37.189
ENSMUSG00000030536	7	Iqgap1	protein_coding	0	0.347124	0.000413917	8.03756	3.87639e-05	10822	10195	8380	8911	10591	11861	223.209	217.831	220.144	271.108	272.239	277.944
ENSMUSG00000040033	10	Stat2	protein_coding	0	0.396409	0.00041591	4.33849	3.9068e-05	775	649	576	580	766	866	15.985	13.867	15.132	17.646	19.69	20.293
ENSMUSG00000051065	16	Mb21d2	protein_coding	0	0.435572	0.000422895	3.41235	3.98341e-05	378	377	309	332	458	420	7.796	8.055	8.117	10.101	11.773	9.842
ENSMUSG00000035212	4	Leprot	protein_coding	0	0.438795	0.000422895	6.00502	3.98314e-05	3053	2718	2220	2383	3603	3142	62.97	58.074	58.32	72.5	92.614	73.628
ENSMUSG00000004044	11	Ptrf	protein_coding	0	0.296442	0.000423302	5.55158	3.99587e-05	1660	1530	1186	1243	1522	1736	34.238	32.691	31.156	37.817	39.123	40.68
ENSMUSG00000037172	6	E330009J07Rik	protein_coding	0	0.369909	0.000423302	4.01274	3.99726e-05	625	505	468	495	557	678	12.891	10.79	12.294	15.06	14.318	15.888
ENSMUSG00000015341	8	Golga7	protein_coding	0	0.189759	0.000423302	6.87753	4.0007e-05	5451	5249	4222	4107	4811	5336	112.429	112.153	110.912	124.951	123.665	125.041
ENSMUSG00000030275	6	Etnk1	protein_coding	0	0.255316	0.000424701	8.08033	4.01841e-05	11393	10414	8365	8647	9867	11634	234.986	222.511	219.75	263.076	253.628	272.625
ENSMUSG00000059743	3	Fdps	protein_coding	0	0.468559	0.000425248	3.56856	4.03167e-05	450	370	336	408	472	458	9.281	7.906	8.827	12.413	12.133	10.733
ENSMUSG00000022749	16	Tbc1d23	protein_coding	0	0.262144	0.000425489	5.5425	4.0394e-05	2368	2019	1756	1718	2017	2451	48.841	43.139	46.13	52.268	51.846	57.435
ENSMUSG00000046688	3	Tifa	processed_transcript	0	0.368424	0.000428424	3.4767	4.08996e-05	443	390	349	378	428	472	9.137	8.333	9.168	11.5	11.002	11.061
ENSMUSG00000045917	4	6330416G13Rik	protein_coding	0	0.344101	0.000428424	6.78131	4.07975e-05	4841	4999	3937	4135	5547	4997	99.848	106.811	103.425	125.803	142.584	117.097
ENSMUSG00000029108	5	Pcdh7	protein_coding	0	0.327947	0.000428424	5.82362	4.07416e-05	2396	2219	1662	1929	2157	2486	49.419	47.412	43.661	58.688	55.445	58.256
ENSMUSG00000062901	16	Klhl24	protein_coding	0	0.277156	0.000433431	7.11299	4.14235e-05	5891	5431	4474	4667	5153	6230	121.505	116.041	117.533	141.989	132.456	145.99
ENSMUSG00000040548	11	Tex2	protein_coding	0	0.327898	0.000437192	8.07435	4.18755e-05	11943	11970	9004	9834	11982	12704	246.33	255.757	236.536	299.189	307.994	297.699
ENSMUSG00000067825	6	Pex26	nonsense_mediated_decay	0	0.325735	0.000439333	4.75188	4.21271e-05	997	964	800	831	967	1104	20.564	20.597	21.016	25.282	24.856	25.871
ENSMUSG00000024423	18	Impact	protein_coding	0	0.394141	0.000442757	5.49255	4.26273e-05	1895	1589	1394	1438	1838	2110	39.085	33.951	36.621	43.75	47.245	49.445
ENSMUSG00000024213	17	Nudt3	protein_coding	0	0.285484	0.000443075	7.34288	4.27207e-05	7051	7004	6266	5713	7186	8023	145.43	149.651	164.609	173.812	184.714	188.007
ENSMUSG00000060147	13	Serpinb6a	protein_coding	0	0.274558	0.000444143	6.41298	4.28708e-05	3462	3096	2507	2636	3181	3342	71.405	66.151	65.859	80.198	81.767	78.315
ENSMUSG00000029851	6	Tcaf2	protein_coding	0	0.389765	0.000445538	4.13308	4.30526e-05	771	650	507	553	710	855	15.902	13.888	13.319	16.824	18.25	20.036
ENSMUSG00000093930	13	Hmgcs1	protein_coding	0	0.35856	0.000452042	8.41454	4.3729e-05	10906	11674	9324	10712	11291	12164	224.941	249.433	244.943	325.902	290.232	285.044
ENSMUSG00000001418	3	Glmp	protein_coding	0	0.27575	0.000454024	7.94473	4.39688e-05	10185	8932	7454	8049	8897	9880	210.07	190.846	195.817	244.883	228.695	231.522
ENSMUSG00000000605	7	Clcn4-2	protein_coding	0	0.300104	0.000454922	6.56136	4.4104e-05	4133	3755	3307	3449	3865	4227	85.245	80.231	86.875	104.932	99.349	99.053
ENSMUSG00000004383	8	Large	protein_coding	0	0.351021	0.000462959	4.99205	4.49813e-05	1407	1150	956	1062	1251	1428	29.02	24.571	25.114	32.31	32.157	33.463
ENSMUSG00000030934	7	Oat	protein_coding	0	0.369053	0.000466021	7.2721	4.54019e-05	6416	5719	4839	5126	6264	7006	132.333	122.195	127.121	155.953	161.014	164.175
ENSMUSG00000020778	11	Ten1	protein_coding	0	0.647241	0.000467071	3.27228	4.55788e-05	390	326	240	327	425	499	8.044	6.965	6.305	9.949	10.925	11.693
ENSMUSG00000024772	19	Ehd1	protein_coding	0	0.363016	0.00047048	6.21503	4.59613e-05	2733	2569	2129	2078	2965	3021	56.369	54.891	55.929	63.221	76.214	70.792
ENSMUSG00000034889	10	Cactin	protein_coding	0	0.410362	0.000476148	3.7885	4.65654e-05	517	476	435	427	597	573	10.663	10.17	11.428	12.991	15.346	13.427
ENSMUSG00000035296	14	Sgcg	protein_coding	0	0.418658	0.000482055	3.81409	4.72963e-05	789	780	620	724	870	856	16.274	16.666	16.287	22.027	22.363	20.059
ENSMUSG00000040712	11	Camta2	protein_coding	0	0.360141	0.000484258	5.54101	4.75638e-05	1979	1813	1490	1454	1990	2279	40.818	38.737	39.142	44.236	51.152	53.405
ENSMUSG00000027177	2	Hipk3	protein_coding	0	0.337537	0.000494721	7.60028	4.88012e-05	8077	7798	6289	6686	7566	9293	166.592	166.616	165.213	203.415	194.482	217.767
ENSMUSG00000008540	6	Mgst1	protein_coding	0	0.505544	0.000494721	5.69863	4.87952e-05	1722	1428	1054	1334	1740	1894	35.517	30.511	27.689	40.586	44.726	44.383
ENSMUSG00000026270	1	Capn10	protein_coding	0	0.515743	0.000497343	3.80815	4.91125e-05	469	390	359	395	486	582	9.673	8.333	9.431	12.017	12.492	13.638
ENSMUSG00000031983	8	2310022B05Rik	protein_coding	0	0.289781	0.000506834	5.4416	5.02108e-05	1700	1458	1245	1283	1498	1726	35.063	31.152	32.706	39.034	38.506	40.446
ENSMUSG00000031967	8	Afg3l1	protein_coding	0	0.224868	0.000508837	5.71847	5.04632e-05	2298	2108	1684	1736	2010	2203	47.397	45.041	44.239	52.816	51.666	51.624
ENSMUSG00000048915	17	Efna5	protein_coding	0	0.364152	0.000518664	6.17603	5.16026e-05	3020	2614	2201	2435	2656	3371	62.289	55.852	57.821	74.082	68.272	78.994
ENSMUSG00000031349	X	Nsdhl	protein_coding	0	0.489741	0.000518664	6.8422	5.15934e-05	3844	3822	3532	4547	3874	4795	79.284	81.663	92.786	138.338	99.58	112.363
ENSMUSG00000042523	12	Dnal1	retained_intron	0	0.243236	0.00052889	5.23356	5.28442e-05	1814	1643	1378	1351	1597	1853	37.415	35.105	36.2	41.103	41.05	43.422
ENSMUSG00000042705	18	Commd10	protein_coding	0	0.287814	0.000530381	4.96871	5.30677e-05	1301	1175	996	1027	1243	1279	26.834	25.106	26.165	31.245	31.951	29.971
ENSMUSG00000022129	14	Dct	protein_coding	0	0.368413	0.000537726	12.7966	5.39549e-05	337701	334644	260608	307329	346992	349044	6965.24	7150.17	6846.2	9350.17	8919.33	8179.31
ENSMUSG00000060992	15	Copz1	protein_coding	0	0.315975	0.000541737	7.92417	5.44148e-05	10529	9360	8315	9334	9721	10242	217.166	199.99	218.436	283.977	249.875	240.005
ENSMUSG00000020380	11	Rad50	nonsense_mediated_decay	0	0.407819	0.000542843	7.61098	5.45834e-05	7644	7695	6322	6965	8486	8640	157.661	164.415	166.08	211.903	218.13	202.465
ENSMUSG00000076431	13	Sox4	protein_coding	0	0.258474	0.000544357	8.34974	5.47933e-05	11710	10879	8719	9456	10224	11562	241.524	232.446	229.049	287.689	262.805	270.938
ENSMUSG00000062929	12	Cfl2	protein_coding	0	0.271534	0.000545193	7.31965	5.49352e-05	6827	6574	5347	5558	6134	7282	140.81	140.463	140.466	169.096	157.673	170.642
ENSMUSG00000035311	10	Gnptab	protein_coding	0	0.349837	0.000547431	5.92783	5.52187e-05	2429	2399	2071	2222	2477	2667	50.099	51.258	54.405	67.602	63.671	62.497
ENSMUSG00000068747	3	Sort1	protein_coding	0	0.225647	0.000551572	9.6021	5.56948e-05	33025	31077	25307	25062	29338	33219	681.156	664.007	664.818	762.486	754.125	778.436
ENSMUSG00000031024	7	St5	protein_coding	0	0.32058	0.000560675	5.89233	5.67328e-05	2580	2488	2264	2196	2555	2950	53.214	53.16	59.476	66.811	65.676	69.129
ENSMUSG00000036622	4	Atp13a2	retained_intron	0	0.400842	0.00059786	7.90327	6.08122e-05	10732	8732	7876	8195	10545	11564	221.353	186.572	206.903	249.324	271.056	270.984
ENSMUSG00000028152	3	Tspan5	protein_coding	0	0.401356	0.00060114	4.39706	6.12095e-05	722	712	632	666	790	831	14.892	15.213	16.603	20.262	20.307	19.473
ENSMUSG00000044080	3	S100a1	protein_coding	0	0.585195	0.000605615	6.11329	6.17293e-05	2783	2613	2153	2276	3713	3658	57.401	55.831	56.56	69.245	95.442	85.72
ENSMUSG00000022463	15	Srebf2	protein_coding	0	0.251616	0.000612026	8.06287	6.25125e-05	11595	10104	8709	8597	10233	11512	239.152	215.887	228.786	261.555	263.036	269.766
ENSMUSG00000009291	10	Pttg1ip	protein_coding	0	0.310354	0.000615614	6.11295	6.29442e-05	2565	2498	1949	2002	2378	2934	52.904	53.374	51.2	60.909	61.126	68.754
ENSMUSG00000021518	13	Ptdss1	protein_coding	0	0.301788	0.000630935	5.87646	6.47781e-05	2634	2301	1939	1951	2461	2693	54.328	49.164	50.938	59.357	63.259	63.106
ENSMUSG00000040760	14	Appl1	protein_coding	0	0.357619	0.000633118	5.87655	6.51364e-05	2524	2438	1838	2079	2420	2788	52.059	52.092	48.284	63.251	62.205	65.332
ENSMUSG00000005087	2	Cd44	protein_coding	0	0.313287	0.000638003	9.64202	6.59094e-05	34489	30785	26795	29453	30288	35973	711.352	657.768	703.908	896.077	778.544	842.971
ENSMUSG00000026024	1	Als2	protein_coding	0	0.237143	0.000639463	6.7112	6.6128e-05	4249	4067	3328	3304	3832	4374	87.638	86.898	87.427	100.521	98.5	102.498
ENSMUSG00000039530	8	Tusc3	protein_coding	0	0.408971	0.000652201	5.02073	6.75835e-05	1392	1287	1132	1264	1463	1511	28.711	27.499	29.738	38.456	37.606	35.408
ENSMUSG00000047881	5	Rell1	protein_coding	0	0.193988	0.000653373	6.75427	6.77741e-05	4862	4765	3781	3740	4374	4716	100.281	101.811	99.327	113.786	112.432	110.512
ENSMUSG00000092627	1	D130058E05Rik	antisense	0	0.453139	0.000669207	3.84203	6.95584e-05	605	653	451	619	616	717	12.478	13.952	11.848	18.832	15.834	16.802
ENSMUSG00000036093	2	Arl5a	protein_coding	0	0.235931	0.000671236	7.05675	6.98458e-05	5719	5370	4405	4347	4914	6083	117.957	114.738	115.72	132.253	126.313	142.546
ENSMUSG00000062646	2	Ganc	protein_coding	0	0.402997	0.000673702	4.66223	7.02882e-05	1096	1083	896	976	1132	1303	22.606	23.14	23.538	29.694	29.098	30.534
ENSMUSG00000072946	12	Ptgr2	protein_coding	0	0.231236	0.000674044	6.03239	7.04897e-05	3165	3038	2367	2356	2861	3212	65.28	64.911	62.181	71.679	73.541	75.268
ENSMUSG00000052698	9	Tln2	protein_coding	0	0.336866	0.000674044	6.07271	7.0466e-05	3247	2667	2310	2336	2892	3502	66.971	56.984	60.684	71.07	74.338	82.064
ENSMUSG00000026626	1	Ppp2r5a	retained_intron	0	0.245099	0.000679911	6.04002	7.12473e-05	2836	2600	2049	2017	2556	2867	58.494	55.553	53.827	61.365	65.701	67.184
ENSMUSG00000041439	1	Mfsd6	protein_coding	0	0.287657	0.000700879	6.0415	7.36673e-05	3185	3051	2225	2476	2806	3339	65.692	65.189	58.451	75.33	72.127	78.244
ENSMUSG00000045691	14	Thtpa	protein_coding	0	0.309057	0.000701055	4.6346	7.37601e-05	1231	1007	932	946	1104	1236	25.39	21.516	24.484	28.781	28.378	28.964
ENSMUSG00000028149	3	Rap1gds1	protein_coding	0	0.208815	0.000718255	6.59432	7.60263e-05	4527	4294	3479	3519	3995	4371	93.372	91.748	91.394	107.062	102.69	102.428
ENSMUSG00000033436	X	Armcx2	protein_coding	0	0.207584	0.000718408	6.66988	7.61186e-05	4351	4270	3319	3305	3902	4332	89.741	91.235	87.191	100.551	100.3	101.514
ENSMUSG00000030772	7	Dkk3	protein_coding	0	0.266788	0.000721515	6.75203	7.65243e-05	5174	4646	3558	3722	4712	4998	106.716	99.269	93.469	113.238	121.121	117.12
ENSMUSG00000033906	X	Zdhhc15	protein_coding	0	0.463813	0.000727167	4.21858	7.72008e-05	849	800	564	660	891	1006	17.511	17.093	14.816	20.08	22.903	23.574
ENSMUSG00000055493	10	Epm2a	protein_coding	0	0.461614	0.000730213	3.3575	7.76016e-05	533	469	340	403	551	591	10.993	10.021	8.932	12.261	14.163	13.849
ENSMUSG00000046447	4	Camk2n1	protein_coding	0	0.337215	0.000734244	3.93474	7.81077e-05	669	605	516	536	612	751	13.798	12.927	13.555	16.307	15.731	17.599
ENSMUSG00000028698	4	Pik3r3	protein_coding	0	0.263943	0.00074523	9.44497	7.95923e-05	28100	28644	22836	23127	26097	31020	579.576	612.022	599.905	703.615	670.816	726.906
ENSMUSG00000027287	2	Snap23	protein_coding	0	0.262055	0.000748336	5.32155	8.00033e-05	1629	1644	1303	1296	1545	1762	33.599	35.127	34.23	39.429	39.714	41.29
ENSMUSG00000044452	7	Zfp507	protein_coding	0	0.228436	0.000760747	5.83895	8.1572e-05	2836	2671	2138	2078	2570	2865	58.494	57.07	56.166	63.221	66.061	67.137
ENSMUSG00000051934	15	Spats2	protein_coding	0	0.220733	0.000764167	6.37871	8.20196e-05	3308	3034	2579	2522	2919	3272	68.229	64.826	67.751	76.729	75.032	76.674
ENSMUSG00000020598	12	Nrcam	protein_coding	0	0.322086	0.000768444	8.33736	8.26415e-05	15734	15131	10986	12024	15484	16138	324.521	323.297	288.604	365.818	398.012	378.169
ENSMUSG00000018965	5	Ywhah	protein_coding	0	0.259517	0.000777782	7.5923	8.38105e-05	7696	7634	6487	6251	7425	8284	158.734	163.112	170.414	190.18	190.857	194.123
ENSMUSG00000029676	6	Pot1a	retained_intron	0	0.244511	0.000777782	5.87237	8.38021e-05	2631	2257	1845	1917	2187	2563	54.266	48.224	48.468	58.323	56.216	60.06
ENSMUSG00000021987	14	Mtmr6	protein_coding	0	0.236815	0.000791939	6.39463	8.56717e-05	3528	3495	2623	2690	3189	3631	72.767	74.676	68.907	81.84	81.972	85.087
ENSMUSG00000021477	13	Ctsl	protein_coding	0	0.268608	0.000799322	7.75414	8.65551e-05	8315	8597	6673	6597	8539	8707	171.501	183.688	175.301	200.707	219.493	204.035
ENSMUSG00000040818	14	Dennd6a	protein_coding	0	0.22459	0.000808397	6.16558	8.7966e-05	3160	2904	2359	2444	2747	3033	65.177	62.048	61.971	74.356	70.611	71.074
ENSMUSG00000038365	8	Fbxo25	protein_coding	0	0.263849	0.000808397	4.88253	8.78774e-05	1262	1108	860	907	1148	1184	26.029	23.674	22.592	27.595	29.509	27.745
ENSMUSG00000040859	4	Bsdc1	protein_coding	0	0.268915	0.000809103	4.62857	8.82018e-05	1074	1031	874	873	1012	1124	22.152	22.029	22.96	26.56	26.013	26.339
ENSMUSG00000035392	2	Dennd1a	nonsense_mediated_decay	0	0.315061	0.000809177	6.91374	8.84796e-05	5905	5349	4661	4637	5613	6404	121.793	114.289	122.445	141.076	144.281	150.068
ENSMUSG00000041577	1	Prelp	protein_coding	0	0.552949	0.00080964	5.1465	8.86161e-05	2043	2085	1647	2033	2226	2870	42.138	44.549	43.267	61.852	57.219	67.254
ENSMUSG00000012609	12	Ttll5	nonsense_mediated_decay	0	0.338675	0.000819235	5.77093	8.99358e-05	2208	2189	1955	1965	2265	2512	45.541	46.771	51.358	59.783	58.221	58.865
ENSMUSG00000030704	7	Rab6a	protein_coding	0	0.271308	0.000819235	7.87376	9.00134e-05	9713	9792	8059	7836	9842	10279	200.335	209.221	211.711	238.402	252.986	240.872
ENSMUSG00000042628	12	Zfyve1	protein_coding	0	0.215487	0.000825485	5.88738	9.08751e-05	2500	2336	1901	1835	2253	2470	51.564	49.912	49.94	55.828	57.913	57.881
ENSMUSG00000040322	3	Slc25a24	protein_coding	0	0.338958	0.000829755	5.7125	9.1521e-05	2161	2183	1567	1955	1986	2289	44.572	46.643	41.165	59.479	51.05	53.639
ENSMUSG00000021285	12	Ppp1r13b	protein_coding	0	0.271099	0.000835556	5.20394	9.23379e-05	1485	1394	1188	1182	1339	1600	30.629	29.785	31.209	35.961	34.419	37.494
ENSMUSG00000072812	12	Ahnak2	protein_coding	0	0.506945	0.000841997	7.30246	9.32282e-05	6896	5333	4663	5093	6649	8545	142.233	113.948	122.498	154.949	170.911	200.239
ENSMUSG00000044252	18	Osbpl1a	retained_intron	0	0.249949	0.000845464	5.26947	9.37911e-05	1813	1517	1296	1376	1537	1678	37.394	32.413	34.046	41.863	39.508	39.321
ENSMUSG00000057933	9	Gsta2	protein_coding	0	0.575758	0.000845464	4.49172	9.37776e-05	899	789	638	863	963	1071	18.542	16.858	16.76	26.256	24.754	25.097
ENSMUSG00000021484	13	Lman2	protein_coding	0	0.191089	0.000853971	7.43706	9.52155e-05	7534	7016	5990	5651	6582	7449	155.392	149.907	157.358	171.926	169.188	174.556
ENSMUSG00000071076	8	Jund	protein_coding	0	0.441226	0.000867591	6.41922	9.70731e-05	2920	2809	2478	2702	3211	3440	60.226	60.019	65.097	82.206	82.538	80.611
ENSMUSG00000074802	10	Gas2l3	protein_coding	0	0.351716	0.000869996	6.75956	9.75266e-05	4955	4470	3666	3819	4520	5747	102.199	95.508	96.306	116.189	116.185	134.672
ENSMUSG00000062421	11	Arf2	protein_coding	0	0.341983	0.000872317	4.57157	9.79716e-05	923	851	682	713	893	1005	19.037	18.183	17.916	21.692	22.954	23.551
ENSMUSG00000028917	4	Plekhm2	protein_coding	0	0.219448	0.000875816	7.59113	9.84573e-05	9004	7868	6621	6487	7823	8580	185.712	168.112	173.934	197.36	201.088	201.059
ENSMUSG00000031490	8	Eif4ebp1	protein_coding	0	0.420851	0.000875924	6.88901	9.85623e-05	5970	5494	4250	4363	7017	6424	123.134	117.388	111.648	132.74	180.37	150.536
ENSMUSG00000046785	9	Epm2aip1	protein_coding	0	0.360895	0.000896618	5.78087	0.000101271	2704	2467	2036	2231	2648	2867	55.771	52.711	53.486	67.876	68.066	67.184
ENSMUSG00000026663	1	Atf6	protein_coding	0	0.360685	0.000897474	7.76593	0.000101463	11050	10982	7920	8764	11116	12285	227.912	234.647	208.059	266.636	285.734	287.88
ENSMUSG00000056608	8	Chd9	protein_coding	0	0.50072	0.000906726	7.37295	0.000102701	7585	6846	5128	6159	7567	9523	156.444	146.275	134.713	187.381	194.508	223.157
ENSMUSG00000000275	11	Trim25	protein_coding	0	0.309009	0.000917219	4.48587	0.00010402	939	808	646	689	851	939	19.367	17.264	16.97	20.962	21.875	22.004
ENSMUSG00000032507	9	Fbxl2	processed_transcript	0	0.39694	0.000926032	4.41298	0.000105378	975	840	616	755	909	1001	20.11	17.948	16.182	22.97	23.366	23.457
ENSMUSG00000028967	4	Errfi1	protein_coding	0	0.282943	0.000927505	4.57694	0.000105644	986	962	825	817	955	1057	20.337	20.555	21.673	24.856	24.548	24.769
ENSMUSG00000021066	12	Atl1	protein_coding	0	0.43723	0.000936666	4.95096	0.000106985	1564	1513	1086	1352	1568	1782	32.258	32.328	28.529	41.133	40.305	41.758
ENSMUSG00000045932	19	Ifit2	protein_coding	0	0.222702	0.000941162	6.26532	0.000107698	3245	3191	2476	2454	2885	3383	66.93	68.181	65.045	74.66	74.158	79.275
ENSMUSG00000031232	X	Magt1	protein_coding	0	0.230736	0.000941187	7.98136	0.0001079	11371	10764	8837	8819	10255	11366	234.532	229.989	232.149	268.309	263.602	266.345
ENSMUSG00000015002	15	Efr3a	protein_coding	0	0.199293	0.000944217	7.63503	0.000108348	9060	8529	6754	6677	7852	8862	186.867	182.235	177.428	203.141	201.833	207.667
ENSMUSG00000024908	19	Ppp6r3	protein_coding	0	0.210469	0.000946142	7.11741	0.000108669	6218	5851	4642	4595	5554	6030	128.249	125.015	121.946	139.798	142.764	141.304
ENSMUSG00000017754	2	Pltp	protein_coding	0	0.396155	0.000977881	5.47539	0.00011304	1646	1427	1157	1343	1637	1668	33.95	30.49	30.395	40.859	42.079	39.087
ENSMUSG00000021583	13	Erap1	protein_coding	0	0.397639	0.000979051	4.50831	0.000113382	868	891	697	743	941	1030	17.903	19.038	18.31	22.605	24.188	24.136
ENSMUSG00000032059	9	Alg9	nonsense_mediated_decay	0	0.337648	0.000981093	5.13839	0.000113723	1746	1547	1296	1470	1704	1672	36.012	33.054	34.046	44.723	43.801	39.181
ENSMUSG00000039911	4	Spsb1	protein_coding	0	0.392929	0.000981621	3.59467	0.000113992	382	376	297	320	398	444	7.879	8.034	7.802	9.736	10.23	10.404
ENSMUSG00000029416	5	Slc15a4	protein_coding	0	0.375039	0.000981621	5.25741	0.000113971	1380	1329	1114	1109	1451	1614	28.463	28.396	29.265	33.74	37.298	37.822
ENSMUSG00000058690	14	Ccser2	protein_coding	0	0.284299	0.000989398	7.19628	0.000115087	6220	5887	4909	4926	5629	6885	128.29	125.785	128.96	149.868	144.692	161.339
ENSMUSG00000055319	7	Sec23ip	protein_coding	0	0.265292	0.00100258	7.03956	0.000116957	5665	5644	4605	4705	5332	5993	116.843	120.593	120.974	143.145	137.058	140.437
ENSMUSG00000050565	1	Tor1aip2	protein_coding	0	0.232815	0.00102185	8.0193	0.000119421	10469	10241	8203	8400	9315	10728	215.928	218.814	215.494	255.561	239.439	251.394
ENSMUSG00000006390	4	Elovl1	protein_coding	0	0.249517	0.00102738	6.24289	0.000120176	3240	3019	2585	2553	3117	3140	66.827	64.505	67.908	77.672	80.122	73.581
ENSMUSG00000090035	10	Galnt4	protein_coding	0	0.300433	0.00103489	3.56748	0.000121492	584	555	452	464	577	601	12.045	11.858	11.874	14.117	14.832	14.084
ENSMUSG00000029772	6	Ahcyl2	protein_coding	0	0.216675	0.00103489	6.939	0.000121494	5701	5114	4386	4303	4877	5624	117.586	109.268	115.221	130.914	125.362	131.79
ENSMUSG00000085591	2	Gm13479	lincRNA	0	0.735318	0.00104178	3.16127	0.000122413	377	371	276	356	497	585	7.776	7.927	7.251	10.831	12.775	13.709
ENSMUSG00000045671	11	Spred2	protein_coding	0	0.372482	0.00111354	5.42816	0.000131873	1863	1693	1558	1628	1826	2101	38.425	36.173	40.929	49.53	46.937	49.234
ENSMUSG00000046997	9	Spsb4	protein_coding	0	0.560491	0.00111354	3.69892	0.000131906	460	422	304	421	480	558	9.488	9.017	7.986	12.808	12.338	13.076
ENSMUSG00000025417	10	Pip4k2c	protein_coding	0	0.228135	0.00112146	6.34921	0.000133525	3589	3378	2879	2744	3270	3672	74.025	72.176	75.632	83.483	84.054	86.048
ENSMUSG00000001687	5	Ubl3	protein_coding	0	0.225087	0.00112146	6.91311	0.000133235	5715	5193	4232	4150	5290	5374	117.875	110.956	111.175	126.259	135.978	125.931
ENSMUSG00000032086	9	Bace1	protein_coding	0	0.249523	0.00112146	5.76549	0.000133353	2037	1856	1583	1612	1736	2113	42.014	39.656	41.586	49.043	44.623	49.515
ENSMUSG00000032470	9	Mras	protein_coding	0	0.248069	0.0011409	5.24917	0.00013672	2081	1959	1582	1604	1951	2034	42.922	41.857	41.559	48.8	50.15	47.664
ENSMUSG00000020638	12	Cmpk2	protein_coding	0	0.37076	0.00114822	4.70963	0.000138378	1038	835	751	840	961	1032	21.409	17.841	19.729	25.556	24.702	24.183
ENSMUSG00000072949	12	Acot1	protein_coding	0	0.423629	0.00114822	3.27242	0.000138814	288	242	222	260	291	293	5.94	5.171	5.832	7.91	7.48	6.866
ENSMUSG00000027605	2	Acss2	protein_coding	0	0.356823	0.00114822	4.36456	0.000138661	847	664	602	686	742	830	17.47	14.187	15.815	20.871	19.073	19.45
ENSMUSG00000031913	8	Vps4a	protein_coding	0	0.297949	0.00114822	4.98616	0.00013879	1330	1164	1055	1093	1244	1315	27.432	24.871	27.715	33.253	31.977	30.815
ENSMUSG00000032549	9	Rab6b	protein_coding	0	0.302636	0.00114822	6.17572	0.00013822	3172	2804	2443	2436	2952	3329	65.424	59.912	64.178	74.113	75.88	78.01
ENSMUSG00000010175	1	Prox1	protein_coding	0	0.426774	0.00114939	5.09185	0.000139198	1419	1190	936	1111	1265	1613	29.268	25.426	24.589	33.801	32.516	37.798
ENSMUSG00000030208	6	Emp1	nonsense_mediated_decay	0	0.323758	0.00114939	5.879	0.000139131	2073	2047	1510	1675	1932	2288	42.757	43.737	39.668	50.96	49.661	53.616
ENSMUSG00000027907	3	S100a11	protein_coding	0	0.786309	0.00115732	7.46306	0.000140404	4973	5315	4561	6314	6779	8494	102.571	113.563	119.818	192.097	174.252	199.044
ENSMUSG00000038324	2	Trpc4ap	protein_coding	0	0.207023	0.00116066	7.23449	0.000140932	6535	6001	5288	4867	5994	6429	134.787	128.22	138.916	148.073	154.074	150.654
ENSMUSG00000031903	8	Pla2g15	protein_coding	0	0.426487	0.00116673	3.44231	0.00014204	378	341	308	314	388	459	7.796	7.286	8.091	9.553	9.973	10.756
ENSMUSG00000023009	15	Nckap5l	protein_coding	0	0.360077	0.00117088	9.80866	0.00014287	37076	34240	27905	31206	34575	40826	764.71	731.589	733.068	949.41	888.74	956.694
ENSMUSG00000003541	17	Ier3	protein_coding	0	0.336319	0.00117987	5.83451	0.000144265	2561	2311	1999	1928	2453	2941	52.822	49.378	52.514	58.657	63.054	68.918
ENSMUSG00000025373	10	Rnf41	protein_coding	0	0.299727	0.00118212	4.81573	0.00014479	1251	1115	872	973	1190	1165	25.802	23.824	22.908	29.603	30.589	27.3
ENSMUSG00000041268	9	Dmxl2	nonsense_mediated_decay	0	0.481703	0.00118465	9.42597	0.000145351	35714	29748	23492	26934	33779	43955	736.618	635.611	617.138	819.439	868.279	1030.02
ENSMUSG00000030172	6	Erc1	protein_coding	0	0.347382	0.00119245	6.76477	0.000146435	4423	4210	3310	3630	4115	4999	91.226	89.953	86.954	110.439	105.775	117.144
ENSMUSG00000079260	9	Tmppe	protein_coding	0	0.261634	0.00119986	4.91899	0.000147472	1363	1202	952	995	1171	1361	28.113	25.683	25.009	30.272	30.1	31.893
ENSMUSG00000030522	7	Mtmr10	protein_coding	0	0.246984	0.00123653	6.02722	0.000152503	2639	2433	1980	2030	2282	2700	54.431	51.985	52.015	61.761	58.658	63.27
ENSMUSG00000026269	1	Rnpepl1	nonsense_mediated_decay	0	0.287469	0.0012379	5.60605	0.000152803	1937	1730	1367	1395	1791	1961	39.952	36.964	35.911	42.441	46.037	45.953
ENSMUSG00000039458	15	Mtmr12	protein_coding	0	0.24749	0.00124574	5.06176	0.000154167	1479	1343	1186	1184	1253	1559	30.505	28.695	31.156	36.022	32.208	36.533
ENSMUSG00000091264	13	Smim13	protein_coding	0	0.246617	0.00124694	5.44892	0.000154447	1986	1870	1401	1446	1702	2078	40.962	39.955	36.804	43.993	43.749	48.695
ENSMUSG00000029152	5	Ociad1	protein_coding	0	0.188686	0.00125794	7.48341	0.000156076	8297	7761	6055	5952	7310	7804	171.13	165.825	159.066	181.083	187.901	182.875
ENSMUSG00000001441	11	Npepps	protein_coding	0	0.277323	0.00126349	7.4234	0.000156899	7043	6142	5228	5303	5934	7524	145.265	131.233	137.34	161.338	152.532	176.313
ENSMUSG00000059040	18	Eno1b	protein_coding	0	0.428671	0.00126601	6.74933	0.000157345	4947	4287	3662	4058	5070	5414	102.034	91.598	96.201	123.46	130.323	126.869
ENSMUSG00000025584	7	Pde8a	protein_coding	0	0.328627	0.0012747	4.05184	0.00015856	800	773	653	641	794	914	16.5	16.516	17.154	19.502	20.41	21.418
ENSMUSG00000044367	11	Slc16a13	protein_coding	0	0.374551	0.00127811	3.35474	0.000159121	381	334	308	303	382	429	7.858	7.136	8.091	9.218	9.819	10.053
ENSMUSG00000002325	14	Irf9	protein_coding	0	0.377693	0.00127857	3.8537	0.000159314	585	465	428	475	523	607	12.066	9.935	11.244	14.451	13.444	14.224
ENSMUSG00000050148	X	Ubqln2	protein_coding	0	0.277202	0.0012839	4.94199	0.000160113	1301	1150	1017	1013	1165	1346	26.834	24.571	26.717	30.819	29.946	31.541
ENSMUSG00000021585	13	Cast	protein_coding	0	0.376098	0.00128521	6.11553	0.000160413	2838	2768	2244	2486	2911	3133	58.535	59.142	58.95	75.634	74.826	73.417
ENSMUSG00000067714	6	Lpar5	protein_coding	0	0.420709	0.00129805	4.26815	0.000162291	796	782	737	764	875	957	16.418	16.709	19.361	23.244	22.492	22.426
ENSMUSG00000040711	11	Sh3pxd2b	protein_coding	0	0.291962	0.00129952	8.14012	0.000162612	12656	11132	9403	9577	11077	13482	261.036	237.852	247.018	291.37	284.731	315.93
ENSMUSG00000028082	3	Sh3d19	protein_coding	0	0.370241	0.00130479	5.50722	0.000163686	1783	1778	1398	1643	1844	1870	36.775	37.99	36.726	49.987	47.399	43.821
ENSMUSG00000031482	8	Slc25a15	protein_coding	0	0.344935	0.00130586	3.87109	0.000164235	619	574	488	554	606	628	12.767	12.264	12.82	16.855	15.577	14.716
ENSMUSG00000037049	7	Smpd1	protein_coding	0	0.267621	0.00131257	6.65777	0.000165218	4114	3572	3058	3298	3575	3918	84.853	76.321	80.334	100.338	91.894	91.812
ENSMUSG00000018398	11	2008-09-01	protein_coding	0	0.208218	0.00131581	8.21771	0.000165766	17031	15309	12814	12628	15010	15982	351.273	327.1	336.625	384.194	385.828	374.513
ENSMUSG00000024782	19	Ak3	protein_coding	0	0.240486	0.00134662	7.68744	0.000169933	8920	7960	6693	6915	7718	8636	183.979	170.077	175.826	210.382	198.389	202.371
ENSMUSG00000027200	2	Sema6d	protein_coding	0	0.251701	0.00134998	6.78379	0.0001705	4020	3831	3051	3078	3593	4217	82.914	81.855	80.15	93.645	92.357	98.819
ENSMUSG00000002320	14	Tm9sf1	protein_coding	0	0.279883	0.00135186	4.88387	0.00017088	1272	1200	984	960	1225	1338	26.236	25.64	25.85	29.207	31.488	31.354
ENSMUSG00000026409	1	Pfkfb2	protein_coding	0	0.368812	0.00135457	4.12938	0.000171371	786	679	596	602	761	872	16.212	14.508	15.657	18.315	19.561	20.434
ENSMUSG00000025366	10	Esyt1	protein_coding	0	0.237919	0.00135457	5.02181	0.00017151	1364	1178	988	958	1207	1323	28.133	25.17	25.955	29.146	31.026	31.002
ENSMUSG00000022433	15	Csnk1e	protein_coding	0	0.282567	0.00135567	7.65333	0.000171793	8978	8067	7027	6851	8520	9229	185.176	172.364	184.6	208.435	219.004	216.267
ENSMUSG00000039542	9	Ncam1	protein_coding	0	0.317098	0.00135704	7.2422	0.000172254	7683	6948	5783	5862	7306	8197	158.466	148.454	151.92	178.345	187.799	192.084
ENSMUSG00000029781	6	Fkbp9	protein_coding	0	0.178396	0.00136181	9.05272	0.000173148	27260	25187	20530	19377	23140	26799	562.251	538.158	539.326	589.525	594.807	627.993
ENSMUSG00000013160	8	Atp6v0d1	protein_coding	0	0.219483	0.00136181	7.71272	0.000173057	9679	8677	7183	7238	8694	8899	199.634	185.397	188.698	220.209	223.477	208.534
ENSMUSG00000030245	6	Golt1b	protein_coding	0	0.222559	0.00136703	6.3964	0.000173957	3831	3642	2958	3035	3430	3709	79.016	77.817	77.707	92.337	88.167	86.915
ENSMUSG00000053333	1	Dis3l2	protein_coding	0	0.27515	0.00136924	4.75412	0.000174382	1089	1047	754	867	956	1094	22.461	22.371	19.808	26.378	24.574	25.636
ENSMUSG00000032135	9	Mcam	protein_coding	0	0.397507	0.00137824	5.22651	0.000175822	1608	1490	1357	1460	1681	1777	33.166	31.836	35.649	44.419	43.21	41.641
ENSMUSG00000032527	9	Pccb	protein_coding	0	0.314866	0.0013879	5.10175	0.0001772	1465	1381	1071	1091	1523	1476	30.216	29.507	28.135	33.193	39.148	34.588
ENSMUSG00000057738	2	Sptan1	protein_coding	0	0.34094	0.00138888	8.59149	0.00017762	19318	16423	12954	13545	17529	20689	398.443	350.902	340.303	412.093	450.578	484.815
ENSMUSG00000090213	2	Tmem189	processed_transcript	0	0.262368	0.00139028	7.22922	0.000177946	6563	5808	4707	4727	6036	6383	135.365	124.097	123.653	143.814	155.154	149.576
ENSMUSG00000071657	19	Bscl2	protein_coding	0	0.360869	0.00139796	4.33032	0.000179226	878	687	598	634	875	815	18.109	14.679	15.71	19.289	22.492	19.098
ENSMUSG00000001768	2	Rin2	nonsense_mediated_decay	0	0.242966	0.00141477	5.32107	0.000181681	1532	1474	1210	1252	1338	1592	31.598	31.494	31.787	38.091	34.393	37.306
ENSMUSG00000033880	11	Lgals3bp	protein_coding	0	0.430188	0.00141491	8.56798	0.000181848	16096	15457	14944	15855	17397	19407	331.988	330.262	392.581	482.372	447.185	454.773
ENSMUSG00000036667	6	Tcaf1	retained_intron	0	0.228318	0.00141679	6.03148	0.000182246	2984	2769	2389	2219	2683	3124	61.546	59.164	62.759	67.511	68.966	73.206
ENSMUSG00000039633	8	Lonrf1	protein_coding	0	0.255596	0.00141679	4.83154	0.00018239	1398	1209	1029	1021	1248	1366	28.834	25.832	27.032	31.063	32.079	32.01
ENSMUSG00000069094	3	Pde7a	protein_coding	0	0.221925	0.00143007	6.0483	0.000184403	3093	2897	2296	2198	2777	3140	63.795	61.899	60.316	66.872	71.382	73.581
ENSMUSG00000027601	3	Mtfr1	protein_coding	0	0.213623	0.0014434	6.27074	0.000186274	3622	3312	2654	2821	3135	3313	74.705	70.766	69.721	85.826	80.584	77.635
ENSMUSG00000025950	1	Idh1	protein_coding	0	0.308987	0.00144374	6.60266	0.000186472	3851	3806	3134	3325	3790	4077	79.429	81.321	82.331	101.16	97.421	95.538
ENSMUSG00000031924	8	Cyb5b	protein_coding	0	0.286953	0.00146202	8.97878	0.000188987	19204	19138	15915	16862	17883	20720	396.092	408.912	418.089	513.009	459.677	485.541
ENSMUSG00000063568	6	Jazf1	protein_coding	0	0.308924	0.00146752	3.95698	0.000189853	892	772	609	627	820	912	18.398	16.495	15.999	19.076	21.078	21.371
ENSMUSG00000061731	15	Ext1	nonsense_mediated_decay	0	0.245382	0.001468	5.25665	0.000190072	1580	1475	1274	1197	1479	1634	32.588	31.516	33.468	36.417	38.017	38.29
ENSMUSG00000034908	9	Sidt2	protein_coding	0	0.204301	0.00147054	6.37377	0.000190556	3745	3236	2853	2585	3239	3706	77.242	69.142	74.949	78.646	83.258	86.844
ENSMUSG00000039031	10	Arhgap18	protein_coding	0	0.295264	0.00147598	5.67997	0.000191418	2126	2122	1651	1828	1970	2256	43.85	45.34	43.372	55.615	50.638	52.866
ENSMUSG00000022000	14	Zc3h13	protein_coding	0	0.244798	0.00147884	6.01204	0.000191946	2955	2517	2116	2137	2561	2818	60.948	53.779	55.588	65.016	65.83	66.035
ENSMUSG00000030691	7	Fchsd2	protein_coding	0	0.220063	0.00148217	5.73935	0.000192534	2498	2259	1910	1891	2119	2500	51.522	48.267	50.176	57.532	54.468	58.584
ENSMUSG00000024983	19	Vti1a	protein_coding	0	0.265223	0.00148308	5.79577	0.00019281	2838	2662	2213	2255	2665	2842	58.535	56.878	58.136	68.606	68.503	66.598
ENSMUSG00000028706	4	Nsun4	protein_coding	0	0.340091	0.00148654	3.42308	0.000193575	456	403	296	355	432	431	9.405	8.611	7.776	10.801	11.104	10.1
ENSMUSG00000074781	10	Ube2n	protein_coding	0	0.273747	0.0014954	5.39658	0.000195046	1694	1592	1383	1467	1547	1713	34.94	34.015	36.332	44.632	39.765	40.141
ENSMUSG00000029233	5	Srd5a3	retained_intron	0	0.261734	0.00152276	4.54954	0.000199581	964	958	779	788	857	1075	19.883	20.469	20.464	23.974	22.029	25.191
ENSMUSG00000035529	10	Prdm4	protein_coding	0	0.228993	0.00152388	5.07134	0.00019989	1523	1413	1198	1145	1368	1553	31.413	30.191	31.472	34.835	35.164	36.392
ENSMUSG00000025016	19	Tm9sf3	protein_coding	0	0.239518	0.00153033	8.78692	0.000201385	17335	18331	14189	14088	16482	18798	357.543	391.669	372.747	428.613	423.665	440.502
ENSMUSG00000030870	7	Ubfd1	protein_coding	0	0.191574	0.00153424	5.58035	0.000202387	2037	1840	1487	1445	1715	1971	42.014	39.314	39.064	43.963	44.084	46.187
ENSMUSG00000026970	2	Rbms1	protein_coding	0	0.203277	0.00153672	7.4662	0.000202877	8456	8074	6682	6126	8141	8210	174.409	172.513	175.537	186.377	209.262	192.389
ENSMUSG00000021939	14	Ctsb	protein_coding	0	0.263021	0.00154362	9.36675	0.000204115	28251	27196	23129	22448	26947	29868	582.69	581.083	607.602	682.957	692.665	699.91
ENSMUSG00000038587	10	Akap12	protein_coding	0	0.452573	0.00154541	3.22337	0.00020468	276	280	221	237	332	325	5.693	5.983	5.806	7.21	8.534	7.616
ENSMUSG00000027030	2	Stk39	protein_coding	0	0.191568	0.00154541	6.73369	0.000204582	5176	4589	3764	3679	4485	4748	106.757	98.051	98.881	111.93	115.286	111.262
ENSMUSG00000040990	X	Sh3kbp1	protein_coding	0	0.241587	0.00156009	6.69325	0.000206955	5822	5684	4655	4620	5469	5926	120.082	121.447	122.287	140.559	140.579	138.867
ENSMUSG00000028399	4	Ptprd	processed_transcript	0	0.380703	0.00158249	4.6965	0.000210596	1094	987	814	826	1020	1339	22.564	21.089	21.384	25.13	26.219	31.377
ENSMUSG00000032261	9	Sh3bgrl2	protein_coding	0	0.328911	0.00158953	4.49906	0.000211702	746	689	574	604	649	872	15.387	14.722	15.079	18.376	16.682	20.434
ENSMUSG00000038497	8	Tmco3	protein_coding	0	0.278854	0.00158997	4.92468	0.000211928	1269	1182	934	1032	1120	1282	26.174	25.255	24.536	31.398	28.789	30.042
ENSMUSG00000037257	9	Aagab	protein_coding	0	0.289499	0.00163011	5.5041	0.000218142	2001	1888	1395	1495	1915	1985	41.272	40.34	36.647	45.484	49.225	46.515
ENSMUSG00000046879	11	Irgm1	processed_transcript	0	0.272294	0.00164213	5.12978	0.000220273	1413	1319	1099	1148	1268	1460	29.144	28.182	28.871	34.927	32.594	34.213
ENSMUSG00000029571	6	Tmem106b	protein_coding	0	0.326822	0.00164715	8.30659	0.000221121	13451	13704	10909	11678	13207	15133	277.433	292.807	286.581	355.291	339.482	354.618
ENSMUSG00000026107	1	Nabp1	protein_coding	0	0.390499	0.00164851	4.27025	0.000221653	698	727	547	594	798	775	14.397	15.533	14.37	18.072	20.512	18.161
ENSMUSG00000019818	10	Cd164	protein_coding	0	0.213127	0.00166708	8.00856	0.000224502	12772	12272	9958	9522	11883	12640	263.429	262.21	261.598	289.697	305.449	296.199
ENSMUSG00000021730	13	Hcn1	protein_coding	0	0.598918	0.00167459	3.58016	0.000225691	330	328	282	337	393	466	6.806	7.008	7.408	10.253	10.102	10.92
ENSMUSG00000034430	6	Zxdc	protein_coding	0	0.223173	0.00167963	5.94562	0.000226549	2908	2474	1935	2009	2445	2663	59.979	52.861	50.833	61.122	62.848	62.403
ENSMUSG00000025477	7	Inpp5a	protein_coding	0	0.273866	0.00168426	5.65621	0.00022753	2229	1991	1605	1660	1985	2250	45.974	42.541	42.164	50.504	51.024	52.725
ENSMUSG00000025572	11	Tmc6	protein_coding	0	0.450326	0.00169575	5.67321	0.000229442	2020	1691	1527	1736	2014	2239	41.663	36.131	40.114	52.816	51.769	52.467
ENSMUSG00000034714	11	Ttyh2	protein_coding	0	0.223707	0.00169755	6.10677	0.000230171	3821	3441	2961	2928	3352	3716	78.81	73.522	77.786	89.081	86.162	87.079
ENSMUSG00000070972	4	Dnajc25	protein_coding	0	0.321603	0.00169755	4.29513	0.000230111	813	821	665	735	813	857	16.769	17.542	17.47	22.362	20.898	20.082
ENSMUSG00000038696	2	Mapkap1	protein_coding	0	0.197169	0.00170106	5.88708	0.000230881	2950	2683	2346	2209	2713	2745	60.845	57.326	61.63	67.207	69.737	64.325
ENSMUSG00000020376	11	Rnf130	processed_transcript	0	0.299909	0.00170891	6.02428	0.000232128	3019	3000	2248	2238	3196	3120	62.268	64.1	59.055	68.089	82.152	73.112
ENSMUSG00000048920	7	Fkrp	protein_coding	0	0.19424	0.00171519	5.34502	0.000233162	2003	1872	1528	1513	1714	1949	41.313	39.998	40.141	46.031	44.058	45.672
ENSMUSG00000020032	10	Nuak1	protein_coding	0	0.282852	0.00176502	4.81921	0.000240872	1215	1070	878	901	1042	1286	25.06	22.862	23.065	27.412	26.784	30.135
ENSMUSG00000026566	1	Mpzl1	nonsense_mediated_decay	0	0.256592	0.00177544	7.77485	0.000242841	9158	8068	6854	6846	8152	9100	188.888	172.385	180.055	208.283	209.545	213.244
ENSMUSG00000054263	15	Lifr	protein_coding	0	0.380489	0.00177544	3.23942	0.000242857	350	320	291	307	318	429	7.219	6.837	7.645	9.34	8.174	10.053
ENSMUSG00000020190	10	Mknk2	protein_coding	0	0.249408	0.00178658	8.01949	0.000244761	11699	10004	8640	8839	9757	11583	241.297	213.75	226.974	268.917	250.801	271.43
ENSMUSG00000026659	1	Dusp12	protein_coding	0	0.365307	0.00178666	3.58284	0.000244961	538	446	387	404	563	515	11.097	9.529	10.167	12.291	14.472	12.068
ENSMUSG00000029552	6	Tes	protein_coding	0	0.290452	0.00179278	6.48104	0.000245989	3210	2669	2415	2512	2628	3372	66.208	57.027	63.442	76.425	67.552	79.018
ENSMUSG00000034462	5	Pkd2	protein_coding	0	0.246477	0.0017992	6.39088	0.000247252	4002	3410	2837	2897	3339	3933	82.543	72.86	74.528	88.138	85.828	92.164
ENSMUSG00000014813	14	Stc1	protein_coding	0	0.448147	0.00180848	3.44734	0.000249102	640	534	484	491	651	762	13.2	11.41	12.715	14.938	16.734	17.856
ENSMUSG00000052085	19	Dock8	protein_coding	0	0.400778	0.00180848	3.3503	0.000248765	395	389	305	339	436	430	8.147	8.312	8.012	10.314	11.207	10.076
ENSMUSG00000028191	3	Bcl10	protein_coding	0	0.430252	0.00181048	3.83694	0.000249953	512	470	321	425	494	540	10.56	10.042	8.433	12.93	12.698	12.654
ENSMUSG00000035151	8	Elmod2	protein_coding	0	0.347162	0.00181048	5.76888	0.000249762	2497	2518	1773	1874	2677	2690	51.502	53.801	46.577	57.015	68.812	63.036
ENSMUSG00000062908	3	Acadm	protein_coding	0	0.237955	0.00181962	5.3396	0.000251407	1578	1406	1181	1221	1433	1453	32.547	30.041	31.025	37.148	36.835	34.049
ENSMUSG00000022051	14	Bnip3l	protein_coding	0	0.287694	0.00182669	6.88159	0.000252614	4966	4688	3726	4110	4345	5200	102.426	100.166	97.882	125.043	111.687	121.854
ENSMUSG00000005936	17	Kctd20	protein_coding	0	0.189027	0.00183853	6.18646	0.000254994	3352	3059	2529	2406	2892	3246	69.137	65.36	66.437	73.2	74.338	76.065
ENSMUSG00000048285	12	Frmd6	protein_coding	0	0.242573	0.00185433	5.58257	0.000257579	2138	1939	1676	1679	1835	2195	44.097	41.43	44.029	51.082	47.168	51.436
ENSMUSG00000019370	7	Calm3	protein_coding	0	0.246048	0.00186647	9.28186	0.000260055	26930	27501	21945	22551	25809	27394	555.444	587.6	576.498	686.091	663.413	641.936
ENSMUSG00000074384	8	AI429214	protein_coding	0	0.411837	0.00188688	3.19846	0.000263499	500	431	365	411	501	531	10.313	9.209	9.589	12.504	12.878	12.443
ENSMUSG00000026353	1	Ubxn4	protein_coding	0	0.218089	0.00193626	7.79327	0.000271422	10106	9889	7777	7562	9622	9888	208.441	211.293	204.303	230.066	247.331	231.71
ENSMUSG00000004535	6	Tax1bp1	protein_coding	0	0.272961	0.00193936	8.80845	0.000272472	19563	18448	15262	15563	18691	19646	403.496	394.169	400.935	473.488	480.447	460.374
ENSMUSG00000062373	15	Tmem65	protein_coding	0	0.313815	0.00194715	5.07002	0.000274004	1142	1185	967	1012	1155	1262	23.554	25.319	25.403	30.789	29.689	29.573
ENSMUSG00000093402	3	Gm18588	processed_pseudogene	0	0.342725	0.00194715	4.05888	0.000274186	747	765	615	574	841	859	15.407	16.345	16.156	17.463	21.618	20.129
ENSMUSG00000027963	3	Extl2	protein_coding	0	0.222818	0.00194962	5.10937	0.000274941	1466	1326	1096	1117	1271	1408	30.237	28.332	28.792	33.984	32.671	32.994
ENSMUSG00000025889	6	Snca	protein_coding	0	0.344997	0.00194962	5.43397	0.000274947	2161	1826	1517	1468	2189	2234	44.572	39.015	39.852	44.662	56.268	52.35
ENSMUSG00000047731	19	Wbp1l	protein_coding	0	0.25704	0.0019517	6.98179	0.000275859	5776	5333	4406	4220	5487	5882	119.133	113.948	115.746	128.389	141.042	137.836
ENSMUSG00000026812	2	Tsc1	protein_coding	0	0.228743	0.0019517	5.91442	0.000275645	2894	2620	2218	2096	2561	2957	59.69	55.98	58.267	63.769	65.83	69.293
ENSMUSG00000039159	6	Ube2h	protein_coding	0	0.229602	0.0019833	7.5873	0.000280957	8725	7931	6705	6322	8171	8515	179.957	169.458	176.141	192.34	210.033	199.536
ENSMUSG00000026698	1	Pigc	protein_coding	0	0.30016	0.00198784	4.62015	0.000281811	1135	1085	949	902	1086	1295	23.41	23.183	24.93	27.442	27.915	30.346
ENSMUSG00000027956	3	Tmem144	protein_coding	0	0.232297	0.00201964	4.32611	0.000287175	883	761	674	659	808	813	18.212	16.26	17.706	20.049	20.769	19.051
ENSMUSG00000048497	11	Mmgt2	protein_coding	0	0.295741	0.00202523	5.13343	0.000288398	1611	1476	1333	1257	1581	1722	33.228	31.537	35.018	38.243	40.639	40.352
ENSMUSG00000096199	12	Ptrhd1	protein_coding	0	0.410188	0.00202523	3.44764	0.000288329	497	417	313	397	496	465	10.251	8.91	8.223	12.078	12.75	10.897
ENSMUSG00000015711	3	Prune	protein_coding	0	0.211445	0.00202789	5.66194	0.000288992	2321	2214	1738	1768	2037	2270	47.872	47.305	45.657	53.79	52.36	53.194
ENSMUSG00000020114	10	Cand1	protein_coding	0	0.176865	0.00203057	6.97522	0.00028959	5687	5195	4315	4131	4769	5498	117.297	110.999	113.356	125.681	122.586	128.837
ENSMUSG00000042743	13	Sgtb	protein_coding	0	0.382071	0.00203846	3.74353	0.000291147	483	401	383	450	437	496	9.962	8.568	10.061	13.691	11.233	11.623
ENSMUSG00000031021	7	Tmem9b	protein_coding	0	0.307684	0.00204577	5.95062	0.000292407	2827	2440	1756	2109	2341	2762	58.308	52.134	46.13	64.164	60.175	64.723
ENSMUSG00000045967	2	Gpr158	protein_coding	0	0.406546	0.00205379	5.7252	0.000293772	3275	3237	2237	2686	3243	3740	67.548	69.163	58.766	81.719	83.36	87.641
ENSMUSG00000050732	6	Vamp8	protein_coding	0	0.376962	0.00206425	6.21248	0.000295924	3037	2629	2500	2334	3137	3488	62.64	56.173	65.675	71.01	80.636	81.736
ENSMUSG00000001942	9	Siae	protein_coding	0	0.200623	0.00206425	5.1635	0.000295855	2026	1789	1470	1481	1661	1939	41.787	38.225	38.617	45.058	42.696	45.437
ENSMUSG00000031485	8	Prosc	protein_coding	0	0.242258	0.00208788	5.51113	0.000299532	2208	1863	1542	1555	1894	2101	45.541	39.806	40.509	47.309	48.685	49.234
ENSMUSG00000034848	2	Ttc21b	protein_coding	0	0.196483	0.00208868	6.52215	0.000299868	4206	4249	3389	3237	3906	4238	86.751	90.786	89.029	98.482	100.403	99.311
ENSMUSG00000047773	11	Ankfn1	protein_coding	0	0.480395	0.00208938	6.55693	0.00030019	4574	4287	3541	3984	4992	5574	94.341	91.598	93.023	121.209	128.318	130.618
ENSMUSG00000091421	3	Gm4202	processed_pseudogene	0	0.274698	0.00209258	7.04997	0.000301094	5504	5262	4250	4285	5329	5613	113.523	112.431	111.648	130.367	136.98	131.532
ENSMUSG00000098557	14	Kctd12	processed_transcript	0	0.404826	0.00211302	4.71125	0.000304483	794	788	638	719	776	973	16.377	16.837	16.76	21.875	19.947	22.801
ENSMUSG00000038332	10	Sesn1	protein_coding	0	0.274029	0.00213599	3.78969	0.000308698	526	482	420	409	512	527	10.849	10.299	11.033	12.443	13.161	12.349
ENSMUSG00000051950	5	B3glct	protein_coding	0	0.211975	0.00213682	5.91306	0.000309044	2682	2562	2110	2203	2338	2583	55.318	54.741	55.43	67.024	60.098	60.529
ENSMUSG00000025314	2	Ptprj	protein_coding	0	0.373115	0.00214494	7.41795	0.0003109	7954	6975	6025	6525	7223	9063	164.055	149.031	158.277	198.516	185.665	212.377
ENSMUSG00000051098	13	Mblac2	protein_coding	0	0.352496	0.00215187	4.11707	0.000312133	750	688	571	707	668	776	15.469	14.7	15	21.51	17.171	18.184
ENSMUSG00000029426	5	Scarb2	protein_coding	0	0.235133	0.0021665	6.68809	0.000314715	4632	4592	3337	3541	4271	4506	95.537	98.115	87.663	107.731	109.785	105.591
ENSMUSG00000020319	11	Wdpcp	protein_coding	0	0.283701	0.00217026	3.61562	0.00031549	567	509	427	439	510	584	11.695	10.876	11.217	13.356	13.109	13.685
ENSMUSG00000025579	11	Gaa	protein_coding	0	0.226932	0.00217546	7.93053	0.000316476	12605	10930	8983	8717	10972	12201	259.984	233.536	235.985	265.206	282.032	285.912
ENSMUSG00000024258	18	Polr2d	protein_coding	0	0.417389	0.00218222	4.07379	0.000317692	618	550	481	556	680	612	12.747	11.752	12.636	16.916	17.479	14.341
ENSMUSG00000001052	3	Sec24b	processed_transcript	0	0.240827	0.00218332	6.95143	0.000318082	5351	5036	4366	4160	4960	5532	110.367	107.602	114.695	126.564	127.495	129.634
ENSMUSG00000092035	6	Peg10	protein_coding	0	0.444448	0.00218853	7.62274	0.000319073	6027	5129	5087	5224	5721	7793	124.31	109.589	133.636	158.935	147.057	182.617
ENSMUSG00000020541	11	Tom1l1	processed_transcript	0	0.270532	0.00220894	5.46201	0.000322518	1864	1855	1605	1500	1843	2056	38.446	39.635	42.164	45.636	47.374	48.179
ENSMUSG00000001552	11	Jup	processed_transcript	0	0.396176	0.00221211	4.00316	0.000323701	436	395	345	375	418	506	8.993	8.44	9.063	11.409	10.745	11.857
ENSMUSG00000046329	17	Slc25a23	protein_coding	0	0.44474	0.00221211	6.8342	0.000323918	4227	4144	3682	4058	4176	5637	87.184	88.543	96.727	123.46	107.343	132.094
ENSMUSG00000032369	9	Plscr1	protein_coding	0	0.358889	0.00222453	4.86173	0.000326208	1122	1009	894	891	1176	1191	23.142	21.559	23.485	27.108	30.229	27.909
ENSMUSG00000105692	3	RP23-350K3.2	TEC	0	0.431453	0.00224305	3.94915	0.000329636	607	593	543	591	648	731	12.52	12.67	14.265	17.981	16.657	17.13
ENSMUSG00000030982	7	9030624J02Rik	protein_coding	0	0.251751	0.00227569	6.4204	0.000335156	3718	3477	2922	3027	3543	3502	76.686	74.291	76.761	92.093	91.072	82.064
ENSMUSG00000031168	X	Ebp	protein_coding	0	0.322258	0.00229284	5.62044	0.000337925	1891	1715	1475	1601	1825	1889	39.003	36.644	38.748	48.709	46.911	44.266
ENSMUSG00000029651	5	Mtus2	protein_coding	0	0.412279	0.00230481	3.4104	0.000340911	421	385	282	356	416	435	8.683	8.226	7.408	10.831	10.693	10.194
ENSMUSG00000034973	9	Dopey1	protein_coding	0	0.328193	0.00231637	4.79271	0.000343111	1392	1125	990	1006	1231	1453	28.711	24.037	26.007	30.607	31.642	34.049
ENSMUSG00000026750	2	Psmb7	protein_coding	0	0.326777	0.00232847	6.92897	0.000345397	5126	4501	4280	4031	5520	5146	105.726	96.171	112.436	122.639	141.89	120.589
ENSMUSG00000002104	2	Rapsn	protein_coding	0	0.429324	0.00233506	4.66188	0.000347086	1172	959	759	911	1137	1195	24.173	20.49	19.939	27.716	29.226	28.003
ENSMUSG00000029575	5	Mmab	protein_coding	0	0.255681	0.00233506	5.52175	0.000347116	2158	2087	1685	1659	2078	2200	44.51	44.592	44.265	50.473	53.414	51.554
ENSMUSG00000024378	18	Stard4	protein_coding	0	0.232573	0.00233803	5.94791	0.000347805	2443	2384	1988	1941	2229	2548	50.388	50.938	52.225	59.053	57.296	59.708
ENSMUSG00000025428	18	Atp5a1	protein_coding	0	0.237754	0.00234646	8.96053	0.000349309	21603	19309	15972	16027	19264	20807	445.572	412.566	419.586	487.605	495.176	487.58
ENSMUSG00000031605	8	Klhl2	protein_coding	0	0.3099	0.00235405	4.60142	0.000350688	1013	911	737	783	942	1036	20.894	19.465	19.361	23.822	24.214	24.277
ENSMUSG00000041915	18	Ammecr1l	protein_coding	0	0.255516	0.00239198	6.07756	0.000356863	2818	2755	2344	2375	2590	2959	58.123	58.865	61.577	72.257	66.575	69.34
ENSMUSG00000079418	X	Atg4a	protein_coding	0	0.217853	0.00239527	4.60951	0.000357845	1034	984	787	779	937	1016	21.327	21.025	20.675	23.7	24.085	23.808
ENSMUSG00000097431	14	Gm26782	lincRNA	0	0.332309	0.00241739	3.2894	0.00036166	514	427	357	367	475	527	10.601	9.123	9.378	11.166	12.21	12.349
ENSMUSG00000022285	15	Ywhaz	protein_coding	0	0.33815	0.00243679	9.77774	0.000365597	33124	32432	31486	29971	36203	37075	683.198	692.958	827.141	911.837	930.588	868.795
ENSMUSG00000031684	8	Slc10a7	protein_coding	0	0.243652	0.00243679	4.50875	0.000365402	1142	1123	891	875	1107	1150	23.554	23.995	23.407	26.621	28.455	26.948
ENSMUSG00000020628	12	Trappc12	protein_coding	0	0.239207	0.00243742	5.47596	0.000365949	2334	2030	1775	1603	2186	2308	48.14	43.374	46.629	48.77	56.19	54.084
ENSMUSG00000039683	5	Sdk1	protein_coding	0	0.324599	0.00245727	5.83791	0.000369915	2580	2098	1693	1804	2250	2613	53.214	44.827	44.475	54.885	57.836	61.232
ENSMUSG00000037997	6	Parp11	protein_coding	0	0.209868	0.00247366	5.27765	0.000373224	1909	1834	1426	1373	1780	1858	39.374	39.186	37.461	41.772	45.754	43.539
ENSMUSG00000039497	10	Dse	protein_coding	0	0.322863	0.00247694	4.16228	0.000373981	669	603	524	542	629	712	13.798	12.884	13.766	16.49	16.168	16.685
ENSMUSG00000084319	6	Tpt1-ps3	processed_pseudogene	0	0.276387	0.00249475	9.45135	0.000377728	33805	29823	22527	25429	31054	30022	697.244	637.213	591.787	773.651	798.234	703.519
ENSMUSG00000004748	11	Mtfp1	protein_coding	0	0.349446	0.00249779	3.98469	0.000378453	649	612	540	585	630	708	13.386	13.076	14.186	17.798	16.194	16.591
ENSMUSG00000003814	8	Calr	protein_coding	0	0.268783	0.00250157	10.2666	0.000379291	38915	39374	34711	34573	38956	40629	802.64	841.285	911.862	1051.85	1001.35	952.078
ENSMUSG00000002733	2	Plekha3	protein_coding	0	0.170139	0.00252165	7.16033	0.000383405	6997	6979	5657	5194	6313	7057	144.316	149.117	148.61	158.022	162.274	165.37
ENSMUSG00000018412	11	Kansl1	protein_coding	0	0.203032	0.0025552	7.36183	0.000389317	7323	6680	5586	5417	6482	6982	151.04	142.728	146.745	164.807	166.618	163.612
ENSMUSG00000020585	12	Laptm4a	protein_coding	0	0.251743	0.00257226	9.40721	0.000392462	29293	26885	23245	24301	25141	29743	604.182	574.438	610.649	739.333	646.242	696.981
ENSMUSG00000034205	14	Loxl2	protein_coding	0	0.387452	0.00257509	5.65631	0.000393167	2938	2767	2306	2258	3220	3378	60.598	59.121	60.579	68.697	82.769	79.158
ENSMUSG00000020432	11	Tcn2	protein_coding	0	0.259804	0.00258061	7.17614	0.000394282	6105	5447	4463	4407	5576	6097	125.919	116.383	117.244	134.078	143.329	142.874
ENSMUSG00000035919	9	Bbs9	retained_intron	0	0.266996	0.00261881	4.0622	0.000401785	713	654	501	563	643	671	14.706	13.974	13.161	17.129	16.528	15.724
ENSMUSG00000018899	11	Irf1	protein_coding	0	0.36716	0.00265549	3.97559	0.000407693	550	495	404	451	540	573	11.344	10.576	10.613	13.721	13.881	13.427
ENSMUSG00000034926	4	Dhcr24	protein_coding	0	0.261181	0.00266804	7.04904	0.000410603	4760	4621	3953	3869	4376	5197	98.177	98.735	103.846	117.71	112.484	121.784
ENSMUSG00000064193	2	Gm4735	processed_pseudogene	0	0.408799	0.00269155	6.34233	0.000414655	3834	2921	2936	3007	3812	3941	79.078	62.412	77.129	91.485	97.986	92.351
ENSMUSG00000046861	4	Hectd3	protein_coding	0	0.28612	0.00271625	4.92226	0.000419324	1331	1192	942	1025	1175	1331	27.453	25.469	24.746	31.185	30.203	31.19
ENSMUSG00000039367	14	Sec24c	protein_coding	0	0.204596	0.00274154	7.2687	0.000423809	6532	6368	5499	5186	5834	6803	134.726	136.062	144.459	157.779	149.961	159.418
ENSMUSG00000020658	12	Efr3b	protein_coding	0	0.327495	0.00276342	3.46892	0.000427484	371	371	305	313	400	389	7.652	7.927	8.012	9.523	10.282	9.116
ENSMUSG00000026385	1	Dbi	protein_coding	0	0.340982	0.00277593	7.72461	0.000430302	8075	6830	6500	7253	6852	8622	166.551	145.933	170.756	220.665	176.129	202.043
ENSMUSG00000024270	18	Slc39a6	protein_coding	0	0.224406	0.00278158	7.13251	0.000431472	5270	5188	4245	4013	4876	5561	108.696	110.849	111.517	122.091	125.336	130.313
ENSMUSG00000034157	12	Cipc	protein_coding	0	0.192437	0.00280458	6.59513	0.000436998	4385	4109	3309	3183	3697	4445	90.443	87.795	86.928	96.84	95.03	104.162
ENSMUSG00000014444	8	Piezo1	protein_coding	0	0.283195	0.00280458	8.03769	0.00043712	12075	10671	8832	9042	10563	12630	249.053	228.002	232.018	275.094	271.519	295.964
ENSMUSG00000022307	15	Oxr1	protein_coding	0	0.193851	0.00282458	6.82987	0.000440835	4839	4765	3840	3731	4362	4789	99.807	101.811	100.877	113.512	112.124	112.223
ENSMUSG00000051236	10	Msrb3	protein_coding	0	0.424104	0.00284761	2.88409	0.000444732	254	264	215	218	280	330	5.239	5.641	5.648	6.632	7.197	7.733
ENSMUSG00000009681	10	Bcr	protein_coding	0	0.176995	0.00284965	5.53975	0.000445352	2090	1874	1583	1509	1775	1968	43.107	40.041	41.586	45.91	45.626	46.117
ENSMUSG00000055407	7	Map6	protein_coding	0	0.41593	0.0028719	3.8387	0.000449437	600	506	361	464	560	601	12.375	10.811	9.484	14.117	14.395	14.084
ENSMUSG00000039607	9	Rbms3	protein_coding	0	0.442792	0.00289011	5.20618	0.000453207	1459	1181	932	1078	1269	1734	30.093	25.234	24.484	32.797	32.619	40.634
ENSMUSG00000025151	X	Maged1	protein_coding	0	0.224214	0.00290848	8.58516	0.000457285	18096	15532	13868	13199	15881	17437	373.239	331.865	364.314	401.566	408.216	408.609
ENSMUSG00000064105	19	Cnnm2	protein_coding	0	0.27641	0.00292949	3.98874	0.000460934	687	630	498	530	622	687	14.17	13.461	13.083	16.125	15.988	16.099
ENSMUSG00000002365	17	Snx9	protein_coding	0	0.205988	0.00294646	5.99829	0.00046516	2636	2532	2061	2077	2239	2673	54.369	54.1	54.143	63.191	57.553	62.638
ENSMUSG00000051234	9	Rnf7	protein_coding	0	0.362465	0.00294646	6.23844	0.000465165	2960	2716	2022	2299	2956	3001	61.051	58.031	53.118	69.945	75.983	70.324
ENSMUSG00000024308	17	Tapbp	protein_coding	0	0.368012	0.00295106	5.47758	0.000466517	1486	1261	1134	1254	1316	1629	30.649	26.943	29.79	38.152	33.827	38.173
ENSMUSG00000047514	10	Tspyl1	protein_coding	0	0.20584	0.00295685	5.76242	0.000468058	2511	2445	1788	1901	2102	2491	51.791	52.241	46.971	57.836	54.031	58.373
ENSMUSG00000053038	8	Gm6180	processed_pseudogene	0	0.33881	0.00296624	4.92865	0.00046986	1295	1081	1035	1182	1122	1309	26.71	23.097	27.19	35.961	28.841	30.674
ENSMUSG00000018415	11	Gid4	nonsense_mediated_decay	0	0.202584	0.00297499	6.78738	0.000471561	5426	5139	4028	4132	4641	5252	111.914	109.802	105.816	125.712	119.296	123.072
ENSMUSG00000028551	4	Cdkn2c	protein_coding	0	0.203635	0.00298552	5.29158	0.000473861	1773	1685	1450	1324	1620	1804	36.569	36.003	38.092	40.281	41.642	42.274
ENSMUSG00000007836	13	Hnrnpa0	protein_coding	0	0.320141	0.00299258	7.33335	0.000475617	6664	6126	4938	5578	6314	6554	137.448	130.891	129.722	169.705	162.3	153.583
ENSMUSG00000031988	9	Vps26b	protein_coding	0	0.170189	0.00301017	6.58272	0.000478731	4304	3989	3185	3054	3659	4101	88.772	85.231	83.67	92.915	94.054	96.101
ENSMUSG00000026123	1	Plekhb2	processed_transcript	0	0.247989	0.00302329	6.09869	0.000482419	3257	2802	2457	2382	2954	3137	67.177	59.869	64.546	72.47	75.932	73.511
ENSMUSG00000024806	19	Mlana	protein_coding	0	0.258096	0.00304465	10.0509	0.000486473	43973	41094	34124	35171	42009	41968	906.964	878.035	896.442	1070.04	1079.83	983.455
ENSMUSG00000028035	3	Dnajb4	processed_transcript	0	0.290521	0.0030467	4.80432	0.000487446	1236	1121	1033	899	1301	1298	25.493	23.952	27.137	27.351	33.442	30.417
ENSMUSG00000026988	2	Wdsub1	protein_coding	0	0.22741	0.00305116	4.46259	0.000489129	1094	960	827	810	939	1077	22.564	20.512	21.725	24.643	24.137	25.238
ENSMUSG00000032342	9	Mto1	protein_coding	0	0.239897	0.00308177	4.10697	0.000494689	747	663	572	571	661	728	15.407	14.166	15.027	17.372	16.991	17.06
ENSMUSG00000020390	11	Ube2b	protein_coding	0	0.269423	0.00309416	7.16403	0.000497335	6374	6084	4411	4714	5787	6460	131.467	129.994	115.878	143.419	148.753	151.38
ENSMUSG00000040167	7	Ikzf5	protein_coding	0	0.264132	0.0030949	5.59853	0.000497782	1911	1843	1514	1563	1772	1963	39.415	39.378	39.773	47.553	45.549	46
ENSMUSG00000030766	7	Arhgap17	protein_coding	0	0.256302	0.00309533	5.18274	0.000498178	1494	1473	1272	1107	1587	1578	30.814	31.473	33.416	33.679	40.793	36.978
ENSMUSG00000025268	X	Maged2	protein_coding	0	0.401117	0.00309544	3.34588	0.000498524	416	377	347	354	463	447	8.58	8.055	9.116	10.77	11.901	10.475
ENSMUSG00000043542	3	Zc2hc1a	protein_coding	0	0.368127	0.00310256	4.73703	0.000499999	1060	1024	894	970	1114	1136	21.863	21.879	23.485	29.511	28.635	26.62
ENSMUSG00000024787	19	Snx15	protein_coding	0	0.21713	0.00311978	5.17203	0.000503435	1749	1444	1218	1279	1387	1613	36.074	30.853	31.997	38.912	35.652	37.798
ENSMUSG00000037747	10	Phyhipl	protein_coding	0	0.336816	0.00313951	5.96419	0.000507284	2458	2348	1946	2093	2180	2911	50.697	50.169	51.122	63.677	56.036	68.215
ENSMUSG00000032435	9	Dync1li1	protein_coding	0	0.180326	0.00315138	6.9593	0.000510539	5897	4989	4440	4243	5023	5246	121.628	106.597	116.639	129.089	129.115	122.932
ENSMUSG00000047193	9	Dync2h1	protein_coding	0	0.56214	0.00318111	5.65338	0.000516671	2301	1659	1406	1643	2034	3028	47.459	35.447	36.936	49.987	52.283	70.956
ENSMUSG00000027285	2	Haus2	protein_coding	0	0.230203	0.00318396	4.1874	0.000517504	841	810	608	638	725	854	17.346	17.307	15.972	19.41	18.636	20.012
ENSMUSG00000104913	5	RP24-324L19.3	processed_pseudogene	0	0.233342	0.00319247	7.4244	0.000519224	8762	7530	6365	6487	7556	8187	180.72	160.89	167.209	197.36	194.225	191.85
ENSMUSG00000021884	14	Hacl1	retained_intron	0	0.23361	0.00321488	3.61725	0.000523551	617	551	469	440	564	611	12.726	11.773	12.321	13.387	14.497	14.318
ENSMUSG00000058298	10	Mcm9	protein_coding	0	0.301834	0.0032277	3.59951	0.000526322	546	558	437	440	578	575	11.262	11.923	11.48	13.387	14.857	13.474
ENSMUSG00000033209	5	Ttc28	protein_coding	0	0.358148	0.0032277	6.17947	0.00052619	3657	3051	2446	2697	3059	4100	75.427	65.189	64.257	82.053	78.631	96.077
ENSMUSG00000045896	6	Paip2b	protein_coding	0	0.23857	0.00324507	5.90616	0.000529498	2480	2332	1748	1742	2233	2510	51.151	49.827	45.92	52.999	57.399	58.818
ENSMUSG00000034110	5	Kctd7	protein_coding	0	0.3506	0.00326446	3.27361	0.0005337	327	348	286	310	326	391	6.745	7.436	7.513	9.431	8.38	9.162
ENSMUSG00000027552	3	E2f5	protein_coding	0	0.301775	0.00326677	4.39206	0.000534424	1070	903	837	820	995	1087	22.069	19.294	21.988	24.948	25.576	25.472
ENSMUSG00000024594	18	Prrc1	protein_coding	0	0.24208	0.00328487	6.10846	0.000537733	3320	3176	2504	2569	2895	3456	68.477	67.86	65.78	78.159	74.415	80.986
ENSMUSG00000002489	16	Tiam1	processed_transcript	0	0.198865	0.00328513	5.68366	0.000538172	2099	1952	1578	1558	1764	2093	43.293	41.707	41.454	47.401	45.343	49.046
ENSMUSG00000035437	2	Rabgap1	protein_coding	0	0.18738	0.00328513	6.95594	0.000538471	5578	5023	4070	4091	4676	5179	115.049	107.324	106.919	124.464	120.195	121.362
ENSMUSG00000078716	4	Tmem8b	processed_transcript	0	0.332634	0.00328799	3.9555	0.000539289	696	619	543	528	616	832	14.355	13.226	14.265	16.064	15.834	19.497
ENSMUSG00000015522	3	Arnt	protein_coding	0	0.189208	0.00329661	6.80141	0.000541402	5050	4370	3630	3623	4021	4796	104.159	93.372	95.361	110.226	103.359	112.387
ENSMUSG00000056602	5	Fry	protein_coding	0	0.469114	0.00329755	5.77471	0.000542254	2943	2210	1770	2081	2502	3457	60.701	47.22	46.498	63.312	64.313	81.009
ENSMUSG00000026827	2	Gpd2	protein_coding	0	0.200784	0.00329788	6.54955	0.000542968	4583	4060	3372	3417	3751	4375	94.527	86.748	88.583	103.959	96.418	102.521
ENSMUSG00000038764	4	Ptpn3	protein_coding	0	0.238935	0.00331206	4.6206	0.000545693	906	906	733	741	821	955	18.687	19.358	19.256	22.544	21.104	22.379
ENSMUSG00000031729	8	Ist1	protein_coding	0	0.227852	0.00332781	6.52713	0.000548641	3841	3657	3039	2755	3603	4052	79.222	78.137	79.835	83.818	92.614	94.952
ENSMUSG00000020883	11	Fbxl20	protein_coding	0	0.230538	0.00339616	6.25798	0.000560989	3542	3162	2509	2538	2956	3560	73.055	67.561	65.912	77.216	75.983	83.423
ENSMUSG00000028334	4	Nans	protein_coding	0	0.266543	0.00341075	5.48639	0.000563879	1781	1544	1438	1440	1676	1680	36.734	32.99	37.776	43.811	43.081	39.368
ENSMUSG00000075701	7	Vimp	protein_coding	0	0.285217	0.00341075	4.86703	0.000564122	1014	1051	830	837	1057	1062	20.914	22.456	21.804	25.465	27.17	24.886
ENSMUSG00000025026	19	Add3	protein_coding	0	0.246724	0.0034174	5.31494	0.000565584	1627	1391	1152	1174	1439	1522	33.558	29.721	30.263	35.718	36.989	35.666
ENSMUSG00000038518	13	Jarid2	protein_coding	0	0.209238	0.00344895	6.76918	0.000571536	4829	4485	3950	3588	4341	4987	99.6	95.829	103.767	109.161	111.584	116.863
ENSMUSG00000021905	14	Dph3	processed_transcript	0	0.270699	0.00347533	4.2959	0.000576644	903	834	670	655	888	894	18.625	17.82	17.601	19.928	22.826	20.95
ENSMUSG00000037712	14	Fermt2	protein_coding	0	0.201553	0.00348591	7.60798	0.000579139	7880	7617	6322	6360	6785	7866	162.529	162.749	166.08	193.496	174.406	184.328
ENSMUSG00000026726	2	Cubn	protein_coding	0	0.505335	0.00353138	7.72209	0.000587815	9263	7095	5781	6763	7951	11895	191.054	151.595	151.868	205.757	204.378	278.741
ENSMUSG00000027955	3	Fam198b	protein_coding	0	0.277752	0.00355712	7.1946	0.000592853	5848	5716	5105	5330	5673	5915	120.618	122.131	134.109	162.16	145.823	138.609
ENSMUSG00000026563	1	Tada1	protein_coding	0	0.291076	0.00371395	4.47248	0.000622462	947	878	702	699	872	1026	19.532	18.76	18.442	21.266	22.415	24.043
ENSMUSG00000038007	4	Acer2	processed_transcript	0	0.273595	0.00371395	4.01507	0.000622533	676	667	572	557	656	728	13.943	14.251	15.027	16.946	16.862	17.06
ENSMUSG00000029174	5	Tbc1d1	protein_coding	0	0.19927	0.0037215	5.76343	0.000624193	2428	2101	1837	1688	2123	2321	50.079	44.891	48.258	51.356	54.571	54.389
ENSMUSG00000064329	2	Scn1a	protein_coding	0	0.357274	0.00372869	4.07033	0.000626023	739	737	656	627	690	997	15.242	15.747	17.233	19.076	17.736	23.363
ENSMUSG00000009013	5	Dynll1	protein_coding	0	0.285098	0.00373964	7.29508	0.000628424	6755	6237	5181	5475	6044	7020	139.325	133.263	136.106	166.571	155.359	164.503
ENSMUSG00000029822	6	Osbpl3	processed_transcript	0	0.27949	0.00375814	4.08456	0.000631932	583	537	441	445	544	599	12.025	11.474	11.585	13.539	13.983	14.037
ENSMUSG00000001211	10	Agpat3	protein_coding	0	0.140793	0.00377986	7.35397	0.000636384	8135	7432	6205	5828	6753	7514	167.788	158.796	163.006	177.311	173.584	176.079
ENSMUSG00000028032	3	Papss1	protein_coding	0	0.283916	0.00380692	5.73481	0.000641344	2005	1985	1535	1735	1796	2093	41.354	42.413	40.325	52.786	46.166	49.046
ENSMUSG00000047866	8	Lonp2	nonsense_mediated_decay	0	0.239612	0.00384498	5.93223	0.000648451	3222	3052	2249	2339	2951	3109	66.455	65.211	59.082	71.162	75.855	72.855
ENSMUSG00000031274	X	Col4a5	protein_coding	0	0.283115	0.00384498	4.62084	0.000648571	1217	985	778	832	985	1212	25.101	21.046	20.438	25.313	25.319	28.401
ENSMUSG00000027303	2	Ptpra	protein_coding	0	0.222559	0.00385067	7.20252	0.000649939	6209	6015	5246	5093	5867	6126	128.064	128.52	137.813	154.949	150.81	143.553
ENSMUSG00000030259	6	Rassf8	protein_coding	0	0.247069	0.00391104	5.14716	0.000661785	1455	1390	1160	1145	1305	1539	30.01	29.699	30.473	34.835	33.545	36.064
ENSMUSG00000079179	12	Rab10os	antisense	0	0.265377	0.00393383	4.57197	0.000666059	1142	1051	894	838	1151	1130	23.554	22.456	23.485	25.495	29.586	26.48
ENSMUSG00000038375	2	Trp53inp2	protein_coding	0	0.251378	0.00393385	7.44894	0.000666479	7388	6908	5932	6077	6393	7731	152.381	147.6	155.834	184.886	164.33	181.164
ENSMUSG00000029311	5	Hsd17b11	protein_coding	0	0.213537	0.00394142	6.49571	0.000668179	3975	4065	3278	3177	3709	4120	81.986	86.855	86.113	96.657	95.339	96.546
ENSMUSG00000002881	1	Nab1	protein_coding	0	0.265	0.00395005	7.28658	0.000670492	5750	5818	4833	4872	5491	6167	118.596	124.31	126.964	148.226	141.145	144.514
ENSMUSG00000003039	8	Fam32a	protein_coding	0	0.223356	0.00395164	6.3906	0.000671585	3641	3288	2704	2632	3447	3341	75.097	70.253	71.034	80.076	88.604	78.291
ENSMUSG00000048379	14	Socs4	protein_coding	0	0.271639	0.00395654	5.45845	0.000672838	1850	1849	1380	1477	1734	1913	38.157	39.507	36.253	44.936	44.572	44.828
ENSMUSG00000030313	6	Dennd5b	protein_coding	0	0.342043	0.00397051	6.97938	0.000675635	4932	4236	3606	3788	4307	5530	101.725	90.509	94.73	115.246	110.71	129.587
ENSMUSG00000028673	4	Fuca1	protein_coding	0	0.264723	0.00397191	5.95057	0.000676293	2759	2344	2067	2174	2465	2554	56.906	50.083	54.3	66.142	63.362	59.849
ENSMUSG00000038633	1	Degs1	protein_coding	0	0.195811	0.00398082	7.30337	0.000678655	6867	6257	4967	5175	5546	6574	141.635	133.69	130.484	157.444	142.558	154.051
ENSMUSG00000038023	5	Atp6v0a2	nonsense_mediated_decay	0	0.178051	0.00398511	6.75868	0.000679808	5017	4760	4049	3601	4601	4967	103.478	101.705	106.368	109.557	118.267	116.394
ENSMUSG00000020315	11	Sptbn1	retained_intron	0	0.271816	0.00399323	9.18446	0.000682039	25898	22554	18330	18320	21867	27671	534.159	481.9	481.531	557.367	562.085	648.427
ENSMUSG00000023030	15	Slc11a2	protein_coding	0	0.232899	0.00400193	6.32377	0.000683949	2848	2686	2386	2251	2601	2967	58.741	57.39	62.681	68.484	66.858	69.527
ENSMUSG00000036737	9	Oxsr1	protein_coding	0	0.189566	0.0040399	6.30218	0.000691295	3414	3077	2675	2563	3008	3181	70.415	65.745	70.273	77.977	77.32	74.542
ENSMUSG00000028086	3	Fbxw7	protein_coding	0	0.196462	0.00406466	4.9054	0.000696823	1345	1182	1016	940	1148	1319	27.741	25.255	26.69	28.599	29.509	30.909
ENSMUSG00000001962	X	Fam50a	protein_coding	0	0.341825	0.00414287	5.63953	0.000711958	2179	2071	1798	2011	2371	2050	44.943	44.25	47.234	61.183	60.946	48.039
ENSMUSG00000028397	4	Kdm4c	protein_coding	0	0.216834	0.00415999	5.39476	0.00071537	2100	2020	1671	1580	1946	2122	43.314	43.16	43.897	48.07	50.021	49.726
ENSMUSG00000031438	X	Rnf128	processed_transcript	0	0.370905	0.00420642	4.24357	0.000724245	651	641	445	523	569	795	13.427	13.696	11.69	15.912	14.626	18.63
ENSMUSG00000067995	14	Gtf2f2	protein_coding	0	0.263382	0.00424813	4.39927	0.000731878	901	847	681	759	821	859	18.584	18.097	17.89	23.092	21.104	20.129
ENSMUSG00000036104	1	Rab3gap1	processed_transcript	0	0.193191	0.00428117	6.06026	0.000738437	3279	2909	2218	2190	2746	3096	67.631	62.155	58.267	66.628	70.585	72.55
ENSMUSG00000017858	2	Ift52	protein_coding	0	0.252771	0.00428125	5.93493	0.000739399	3115	2902	2146	2254	2944	2918	64.248	62.006	56.376	68.576	75.675	68.379
ENSMUSG00000061322	4	Dnaic1	retained_intron	0	0.27947	0.00435855	8.58878	0.000754134	17594	16439	13124	13295	17211	17446	362.885	351.244	344.769	404.487	442.404	408.82
ENSMUSG00000025607	6	Copg2	protein_coding	0	0.234035	0.00435855	6.98305	0.000753515	6707	5643	4480	4515	5804	6193	138.335	120.571	117.69	137.364	149.19	145.123
ENSMUSG00000043192	8	Gm1840	protein_coding	0	0.259912	0.00445897	7.22972	0.000773398	7544	6296	5591	5840	6162	7453	155.599	134.523	146.876	177.676	158.392	174.649
ENSMUSG00000000184	6	Ccnd2	protein_coding	0	0.18716	0.0045349	10.3749	0.000789451	67862	66492	53284	49600	62932	66888	1399.69	1420.7	1399.78	1509.03	1617.65	1567.42
ENSMUSG00000028834	4	Trim63	protein_coding	0	0.289622	0.004536	5.47622	0.0007905	1739	1788	1387	1363	1815	1865	35.868	38.203	36.437	41.468	46.654	43.703
ENSMUSG00000036712	8	Cyld	protein_coding	0	0.176863	0.00455414	5.90549	0.000794249	2845	2673	2053	1991	2424	2750	58.679	57.113	53.933	60.574	62.308	64.442
ENSMUSG00000053604	6	Rpia	protein_coding	0	0.280082	0.00458654	4.58741	0.000801843	1007	907	708	809	908	941	20.77	19.379	18.599	24.613	23.34	22.051
ENSMUSG00000007777	11	0610009B22Rik	protein_coding	0	0.3509	0.00459571	3.97265	0.000803933	640	665	534	589	642	733	13.2	14.209	14.028	17.92	16.502	17.177
ENSMUSG00000017802	11	Fam134c	processed_transcript	0	0.236491	0.00461475	6.90986	0.000807753	4971	4348	3715	3630	4396	4839	102.529	92.902	97.594	110.439	112.998	113.394
ENSMUSG00000073411	17	H2-D1	protein_coding	0	0.246637	0.00465685	6.77501	0.000816108	4274	3756	2983	2948	3736	4270	88.153	80.253	78.364	89.69	96.033	100.061
ENSMUSG00000066043	4	Phactr4	protein_coding	0	0.284153	0.00468196	6.12972	0.000821502	2774	2636	2301	2356	2488	3044	57.215	56.322	60.448	71.679	63.953	71.331
ENSMUSG00000061143	3	Maml3	protein_coding	0	0.324851	0.00470895	5.06338	0.000827234	1445	1298	1125	1146	1388	1529	29.804	27.734	29.554	34.866	35.678	35.83
ENSMUSG00000018750	11	Zbtb4	protein_coding	0	0.332234	0.0047339	4.75289	0.000833122	1222	1154	933	1019	1098	1380	25.204	24.657	24.51	31.002	28.224	32.338
ENSMUSG00000011752	19	Pgam1	protein_coding	0	0.339481	0.0047339	6.71106	0.00083289	4907	4830	3897	4744	4360	5325	101.209	103.2	102.375	144.331	112.073	124.783
ENSMUSG00000026202	1	Tuba4a	protein_coding	0	0.247264	0.00475683	5.17545	0.000838166	1348	1268	1185	1145	1261	1375	27.803	27.093	31.13	34.835	32.414	32.221
ENSMUSG00000051000	3	Fam160a1	nonsense_mediated_decay	0	0.312582	0.0047586	3.24543	0.000838981	391	348	296	282	409	391	8.065	7.436	7.776	8.58	10.513	9.162
ENSMUSG00000021120	12	Pigh	protein_coding	0	0.222228	0.00481298	4.43626	0.000850099	1022	861	719	763	835	937	21.079	18.397	18.888	23.213	21.463	21.957
ENSMUSG00000003458	1	Ncstn	nonsense_mediated_decay	0	0.173107	0.00481748	7.65221	0.000851405	9766	9779	8073	7577	9008	9524	201.428	208.943	212.079	230.522	231.548	223.18
ENSMUSG00000020782	11	Llgl2	protein_coding	0	0.333568	0.00483424	3.08628	0.000855391	290	294	221	258	296	294	5.981	6.282	5.806	7.849	7.609	6.889
ENSMUSG00000021665	13	Hexb	protein_coding	0	0.294454	0.00483708	5.22991	0.000856406	1727	1391	1162	1310	1468	1591	35.62	29.721	30.526	39.855	37.735	37.283
ENSMUSG00000037703	2	Lzts3	protein_coding	0	0.354441	0.00485674	4.07701	0.000860916	612	586	459	456	615	713	12.623	12.521	12.058	13.873	15.808	16.708
ENSMUSG00000026104	1	Stat1	protein_coding	0	0.336303	0.00486982	4.04583	0.000863838	695	621	440	510	606	734	14.335	13.269	11.559	15.516	15.577	17.2
ENSMUSG00000020458	11	Rtn4	protein_coding	0	0.205807	0.00486982	8.85767	0.000864266	18265	17634	14355	14027	16861	17639	376.724	376.777	377.108	426.757	433.407	413.343
ENSMUSG00000025130	11	P4hb	protein_coding	0	0.271069	0.00487558	8.9759	0.000865805	22593	21020	16895	16792	21408	23070	465.991	449.124	443.834	510.879	550.286	540.61
ENSMUSG00000027712	3	Anxa5	protein_coding	0	0.303978	0.00488707	8.97331	0.000868854	19715	18544	15394	16310	18466	20679	406.631	396.22	404.402	496.215	474.663	484.58
ENSMUSG00000028089	3	Chd1l	protein_coding	0	0.210713	0.00488707	4.9807	0.000868881	1453	1349	1195	1116	1342	1421	29.969	28.823	31.393	33.953	34.496	33.299
ENSMUSG00000000532	15	Acvr1b	protein_coding	0	0.248616	0.00491349	4.38275	0.000875141	904	933	672	693	820	983	18.645	19.935	17.654	21.084	21.078	23.035
ENSMUSG00000037012	10	Hk1	protein_coding	0	0.216327	0.00491646	6.47797	0.00087619	4046	3898	3154	2979	3747	4106	83.451	83.287	82.856	90.633	96.316	96.218
ENSMUSG00000049086	2	Bmyc	protein_coding	0	0.405842	0.00495742	5.63746	0.000885066	2041	1958	1739	2138	2163	2072	42.097	41.836	45.684	65.046	55.599	48.554
ENSMUSG00000041939	5	Mvk	protein_coding	0	0.314548	0.00497867	3.8127	0.000889915	546	506	464	465	535	580	11.262	10.811	12.189	14.147	13.752	13.591
ENSMUSG00000021189	12	Atxn3	protein_coding	0	0.177836	0.00504015	6.38638	0.000902979	4081	3845	3041	2844	3556	4014	84.173	82.154	79.887	86.526	91.406	94.062
ENSMUSG00000026727	2	Rsu1	protein_coding	0	0.250184	0.00507435	7.47172	0.000910243	7687	7630	6070	6109	7157	8058	158.548	163.026	159.46	185.86	183.969	188.827
ENSMUSG00000061175	3	Fnip2	protein_coding	0	0.231678	0.00507435	6.41776	0.000909791	4080	3618	3018	2918	3465	4192	84.152	77.304	79.283	88.777	89.067	98.233
ENSMUSG00000025791	4	Pgm2	protein_coding	0	0.272255	0.00508088	6.62129	0.000911952	5241	4724	3683	3740	4944	5110	108.098	100.935	96.753	113.786	127.084	119.745
ENSMUSG00000039960	8	Rhou	protein_coding	0	0.306929	0.00511121	6.45927	0.00091848	2775	2573	2189	2075	2719	3068	57.236	54.976	57.505	63.13	69.891	71.894
ENSMUSG00000024079	17	Eif2ak2	protein_coding	0	0.213516	0.00511373	6.22686	0.000919475	3389	3092	2379	2464	2832	3283	69.9	66.065	62.497	74.965	72.796	76.932
ENSMUSG00000005615	16	Pcyt1a	protein_coding	0	0.175566	0.00511375	6.27622	0.000920019	4021	3714	2825	2816	3435	3701	82.935	79.355	74.213	85.674	88.296	86.727
ENSMUSG00000050192	3	Eif5a2	protein_coding	0	0.193256	0.00513567	5.28179	0.000925052	1642	1620	1305	1319	1432	1620	33.867	34.614	34.283	40.129	36.809	37.962
ENSMUSG00000025757	3	Hspa4l	protein_coding	0	0.28727	0.00513567	4.1455	0.000924677	730	718	605	591	711	800	15.057	15.341	15.893	17.981	18.276	18.747
ENSMUSG00000047379	19	B4gat1	protein_coding	0	0.329308	0.00514813	3.22316	0.000928225	359	306	244	288	313	352	7.405	6.538	6.41	8.762	8.046	8.249
ENSMUSG00000030353	6	Tead4	protein_coding	0	0.293548	0.0051949	4.18653	0.000938473	749	711	589	660	709	734	15.448	15.192	15.473	20.08	18.225	17.2
ENSMUSG00000028063	3	Lmna	protein_coding	0	0.213129	0.00526813	7.29738	0.000954897	7051	6277	5237	5086	6280	6649	145.43	134.118	137.577	154.736	161.426	155.809
ENSMUSG00000089862	6	Umad1	nonsense_mediated_decay	0	0.236332	0.00527534	4.60405	0.000956918	1157	1208	889	949	1028	1229	23.864	25.811	23.354	28.872	26.424	28.8
ENSMUSG00000032757	6	Bet1	retained_intron	0	0.172782	0.00529072	6.36121	0.000960267	3803	3649	2898	2833	3379	3543	78.439	77.966	76.131	86.191	86.856	83.025
ENSMUSG00000021690	13	Jmy	protein_coding	0	0.265903	0.0053253	6.79441	0.000968236	5412	4871	3825	3971	4600	5645	111.625	104.076	100.483	120.814	118.242	132.282
ENSMUSG00000005142	8	Man2b1	protein_coding	0	0.181372	0.0053253	6.76801	0.000968125	5018	4554	3614	3556	4132	4822	103.499	97.303	94.94	108.188	106.212	112.996
ENSMUSG00000079477	6	Rab7	protein_coding	0	0.315867	0.00541378	9.84985	0.000986617	36945	36863	33577	34294	37325	40541	762.008	787.633	882.072	1043.36	959.428	950.015
ENSMUSG00000038486	3	Sv2a	processed_transcript	0	0.282903	0.00543552	4.45345	0.000991155	1070	979	852	793	955	1231	22.069	20.918	22.382	24.126	24.548	28.847
ENSMUSG00000048701	10	Ccdc6	protein_coding	0	0.19005	0.00545247	6.36401	0.000994864	3505	3279	2695	2630	3058	3365	72.292	70.061	70.798	80.015	78.605	78.854
ENSMUSG00000032294	9	Pkm	protein_coding	0	0.226339	0.00545247	11.4736	0.000995402	146454	130696	103113	102455	126130	143812	3020.68	2792.52	2708.79	3117.09	3242.14	3370.01
ENSMUSG00000071656	19	Lrrn4cl	protein_coding	0	0.320089	0.00545363	3.85452	0.000996192	671	734	582	598	750	729	13.84	15.683	15.289	18.194	19.279	17.083
ENSMUSG00000015575	17	Atp6v0e	protein_coding	0	0.249314	0.0054737	5.65938	0.00100044	2423	1961	1673	1845	1983	2166	49.976	41.9	43.95	56.132	50.972	50.757
ENSMUSG00000045827	13	Serpinb9	protein_coding	0	0.315411	0.00550147	3.45065	0.00100784	419	356	267	298	379	404	8.642	7.606	7.014	9.066	9.742	9.467
ENSMUSG00000014426	17	Map3k4	protein_coding	0	0.159665	0.00550147	6.04256	0.0010077	3087	2729	2305	2210	2472	2916	63.671	58.309	60.553	67.237	63.542	68.332
ENSMUSG00000038844	2	Kif16b	protein_coding	0	0.211265	0.0055131	6.07663	0.00101056	3065	2886	2357	2290	2724	3049	63.217	61.664	61.919	69.671	70.02	71.449
ENSMUSG00000042121	5	Ssh1	protein_coding	0	0.319299	0.00551337	5.37911	0.00101119	1777	1496	1197	1318	1488	1860	36.651	31.964	31.445	40.099	38.249	43.586
ENSMUSG00000019969	12	Psen1	protein_coding	0	0.165392	0.0055212	6.92478	0.00101419	5762	5366	4454	4286	4805	5548	118.844	114.653	117.007	130.397	123.511	130.009
ENSMUSG00000028444	4	Cntfr	protein_coding	0	0.25304	0.0055212	6.97396	0.00101412	5679	5056	4524	4375	5039	5864	117.132	108.029	118.846	133.105	129.526	137.414
ENSMUSG00000024740	19	Ddb1	protein_coding	0	0.175502	0.00560651	8.77398	0.00103243	19264	17921	15043	13828	17180	18525	397.329	382.909	395.181	420.703	441.607	434.105
ENSMUSG00000034751	13	Mast4	processed_transcript	0	0.41246	0.00571201	4.53299	0.00105681	1012	822	732	801	892	1177	20.873	17.563	19.23	24.37	22.929	27.581
ENSMUSG00000064210	15	Ano6	protein_coding	0	0.203583	0.00576005	7.42756	0.00106925	7989	7688	6331	5785	7254	8321	164.777	164.266	166.316	176.003	186.462	194.99
ENSMUSG00000038235	1	F11r	protein_coding	0	0.412042	0.00577615	3.31972	0.00107285	290	272	204	255	261	338	5.981	5.812	5.359	7.758	6.709	7.921
ENSMUSG00000061119	7	Prcp	protein_coding	0	0.286622	0.00578593	5.04911	0.00107528	1516	1335	1278	1156	1430	1651	31.268	28.524	33.573	35.17	36.758	38.689
ENSMUSG00000049516	7	Spty2d1	protein_coding	0	0.188774	0.00583814	5.76224	0.00108808	2465	2311	1913	1876	2181	2324	50.842	49.378	50.255	57.075	56.062	54.459
ENSMUSG00000034544	3	Rsrc1	protein_coding	0	0.246364	0.00587542	5.6128	0.00109565	2220	2098	1797	1687	2195	2211	45.789	44.827	47.207	51.325	56.422	51.811
ENSMUSG00000038072	5	Galnt11	protein_coding	0	0.311205	0.00588451	4.40877	0.00109859	1108	935	801	763	1017	1190	22.853	19.978	21.042	23.213	26.142	27.886
ENSMUSG00000069520	10	Tmem19	protein_coding	0	0.231712	0.005985	4.91224	0.00111989	1372	1182	959	1030	1139	1274	28.298	25.255	25.193	31.337	29.278	29.854
ENSMUSG00000002996	12	Hbp1	protein_coding	0	0.165945	0.00599903	6.71044	0.00112315	4567	4534	3598	3433	3865	4663	94.197	96.876	94.52	104.445	99.349	109.27
ENSMUSG00000027104	2	Atf2	protein_coding	0	0.210527	0.00600176	7.27155	0.0011243	6351	6287	5363	5047	5944	6503	130.992	134.331	140.887	153.55	152.789	152.388
ENSMUSG00000066571	7	4931406P16Rik	protein_coding	0	0.22052	0.00600964	7.1008	0.00112641	6717	6440	5055	4996	5816	7001	138.541	137.6	132.795	151.998	149.499	164.058
ENSMUSG00000040219	9	Ttc12	protein_coding	0	0.236544	0.00605285	5.35833	0.00113515	2248	1876	1776	1764	1931	2118	46.366	40.084	46.656	53.668	49.636	49.632
ENSMUSG00000027951	3	Adar	protein_coding	0	0.243734	0.00618145	5.88188	0.00116155	2741	2284	1917	1932	2304	2636	56.534	48.801	50.36	58.779	59.224	61.771
ENSMUSG00000032475	9	Nck1	protein_coding	0	0.235596	0.00618145	5.40054	0.00116189	1692	1567	1241	1303	1425	1707	34.898	33.481	32.601	39.642	36.629	40.001
ENSMUSG00000022912	16	Pros1	protein_coding	0	0.241261	0.00623942	5.12821	0.0011741	1467	1464	1107	1191	1301	1498	30.258	31.281	29.081	36.235	33.442	35.103
ENSMUSG00000005949	11	Ctns	protein_coding	0	0.207025	0.0062515	6.62795	0.00117704	4167	4202	3420	3235	3979	4206	85.946	89.782	89.844	98.422	102.279	98.561
ENSMUSG00000042292	15	Mkl1	protein_coding	0	0.237001	0.0062574	6.01628	0.00117882	2881	2406	2110	1959	2492	2874	59.422	51.408	55.43	59.601	64.056	67.348
ENSMUSG00000048000	1	Gigyf2	processed_transcript	0	0.216654	0.00626779	7.13909	0.00118144	6705	6256	5161	4950	6093	6624	138.294	133.669	135.58	150.599	156.619	155.223
ENSMUSG00000050271	8	D8Ertd82e	protein_coding	0	0.263105	0.00630503	5.43239	0.00118912	1757	1535	1273	1320	1463	1809	36.239	32.798	33.442	40.16	37.606	42.391
ENSMUSG00000022120	14	Rnf219	protein_coding	0	0.23207	0.00633109	4.54999	0.00119519	1030	945	815	777	939	1032	21.244	20.191	21.41	23.639	24.137	24.183
ENSMUSG00000021067	12	Sav1	protein_coding	0	0.160254	0.00633957	7.19449	0.00119819	6646	6239	5221	4959	5667	6323	137.077	133.306	137.156	150.872	145.669	148.17
ENSMUSG00000024854	19	Pold4	protein_coding	0	0.317712	0.00634963	4.17177	0.0012009	804	755	610	608	823	839	16.583	16.132	16.025	18.498	21.155	19.661
ENSMUSG00000027646	2	Src	protein_coding	0	0.230886	0.00635884	6.80212	0.00120399	5412	4601	3951	3775	4324	5727	111.625	98.307	103.793	114.85	111.147	134.203
ENSMUSG00000027298	2	Tyro3	protein_coding	0	0.295295	0.00635911	3.3703	0.00120471	415	394	289	306	382	440	8.56	8.418	7.592	9.31	9.819	10.311
ENSMUSG00000014867	2	Surf4	protein_coding	0	0.234323	0.0063739	7.56902	0.00120887	8217	7649	6422	6329	7048	8664	169.48	163.432	168.707	192.553	181.167	203.027
ENSMUSG00000005397	13	Nid1	protein_coding	0	0.180808	0.00641813	6.04017	0.00122134	2600	2416	2044	1919	2267	2525	53.626	51.621	53.696	58.384	58.273	59.169
ENSMUSG00000031776	8	Arl2bp	protein_coding	0	0.282712	0.00641813	6.58387	0.00122021	4171	3725	3062	3282	3806	4038	86.029	79.59	80.439	99.851	97.832	94.624
ENSMUSG00000031292	X	Cdkl5	protein_coding	0	0.407036	0.00641813	3.4927	0.00122088	428	429	340	374	401	565	8.828	9.166	8.932	11.379	10.308	13.24
ENSMUSG00000039652	19	Cpeb3	protein_coding	0	0.356598	0.00642517	3.56508	0.00122336	506	431	377	384	455	576	10.436	9.209	9.904	11.683	11.696	13.498
ENSMUSG00000021248	12	Tmed10	protein_coding	0	0.146777	0.00648669	8.39591	0.00123851	15314	14113	11516	11039	12821	14032	315.859	301.545	302.527	335.85	329.56	328.818
ENSMUSG00000050912	9	Tmem123	protein_coding	0	0.197642	0.00659177	6.57906	0.00126276	4271	4246	3278	3181	3618	4580	88.091	90.722	86.113	96.779	93	107.325
ENSMUSG00000005686	7	Ampd3	protein_coding	0	0.276195	0.00668255	3.67344	0.00128156	601	528	456	430	576	606	12.396	11.282	11.979	13.082	14.806	14.201
ENSMUSG00000069833	19	Ahnak	protein_coding	0	0.902209	0.00673797	7.02764	0.00129505	5170	2856	2266	3530	4189	8751	106.634	61.023	59.528	107.397	107.677	205.066
ENSMUSG00000029016	4	Clcn6	protein_coding	0	0.243982	0.00674462	5.61309	0.00129776	2255	1991	1788	1794	1909	2289	46.51	42.541	46.971	54.581	49.07	53.639
ENSMUSG00000043801	17	Oaz1-ps	pseudogene	0	0.520637	0.006754	5.18797	0.00130028	1404	1058	1172	1201	1588	1569	28.958	22.606	30.789	36.539	40.819	36.767
ENSMUSG00000030059	6	Tmf1	protein_coding	0	0.24207	0.00677589	7.14775	0.00130521	5891	5518	4970	4904	5571	5754	121.505	117.9	130.563	149.199	143.201	134.836
ENSMUSG00000007036	17	Abhd16a	protein_coding	0	0.22022	0.00677818	4.8736	0.00130637	1436	1202	917	984	1171	1291	29.618	25.683	24.09	29.937	30.1	30.253
ENSMUSG00000032353	9	Tmed3	protein_coding	0	0.235933	0.00678186	5.57835	0.0013078	2397	2042	1628	1871	1959	2115	49.439	43.63	42.768	56.923	50.356	49.562
ENSMUSG00000053119	6	Chmp3	protein_coding	0	0.177468	0.00679347	7.15175	0.00131076	6362	6180	5109	4717	5684	6372	131.219	132.045	134.214	143.51	146.106	149.318
ENSMUSG00000040620	11	Dhx33	retained_intron	0	0.183255	0.00679783	5.41079	0.0013135	1813	1710	1434	1358	1614	1745	37.394	36.537	37.671	41.316	41.487	40.891
ENSMUSG00000035045	X	Zc3h12b	nonsense_mediated_decay	0	0.323882	0.00681625	3.72668	0.00131804	568	522	469	478	483	687	11.715	11.153	12.321	14.543	12.415	16.099
ENSMUSG00000027230	2	Creb3l1	protein_coding	0	0.502878	0.0068434	3.81638	0.00132401	630	639	535	600	669	885	12.994	13.653	14.055	18.254	17.196	20.739
ENSMUSG00000061603	12	Akap6	protein_coding	0	0.381182	0.00689676	3.39708	0.00133507	546	478	380	422	476	640	11.262	10.213	9.983	12.839	12.235	14.997
ENSMUSG00000004233	3	Wars2	nonsense_mediated_decay	0	0.230561	0.00701271	3.98887	0.00136049	772	702	581	549	711	763	15.923	14.999	15.263	16.703	18.276	17.88
ENSMUSG00000029221	5	Slc30a9	protein_coding	0	0.218943	0.00701441	6.55964	0.00136156	4937	4729	3730	3711	4471	4868	101.828	101.042	97.988	112.903	114.926	114.074
ENSMUSG00000019978	10	Epb4.1l2	protein_coding	0	0.286109	0.00711251	7.43275	0.00138211	7030	7245	5799	6162	7041	7260	144.997	154.8	152.34	187.473	180.987	170.127
ENSMUSG00000064215	12	Ifi27	protein_coding	0	0.339604	0.0071302	5.30178	0.00138706	1761	1449	1214	1301	1610	1767	36.321	30.96	31.892	39.582	41.385	41.407
ENSMUSG00000021610	13	Clptm1l	protein_coding	0	0.166816	0.00716344	6.85103	0.00139656	5853	5349	4433	4228	5129	5326	120.721	114.289	116.455	128.633	131.839	124.807
ENSMUSG00000034614	11	Pik3ip1	protein_coding	0	0.295738	0.00723906	3.40525	0.00141207	431	335	312	320	370	415	8.89	7.158	8.196	9.736	9.511	9.725
ENSMUSG00000018347	11	Zkscan6	protein_coding	0	0.246278	0.00725378	4.27523	0.00141878	862	777	638	660	793	807	17.779	16.602	16.76	20.08	20.384	18.911
ENSMUSG00000025544	14	Tm9sf2	protein_coding	0	0.220848	0.00725378	7.76223	0.00141806	9053	8719	7104	6684	8293	9419	186.722	186.295	186.623	203.354	213.169	220.72
ENSMUSG00000046761	15	Fam83h	protein_coding	0	0.237053	0.00725378	4.49053	0.0014177	1100	1006	801	790	1045	1036	22.688	21.495	21.042	24.035	26.861	24.277
ENSMUSG00000020668	12	Kif3c	protein_coding	0	0.166985	0.00728382	5.89195	0.0014262	2761	2510	2067	2058	2200	2640	56.947	53.63	54.3	62.613	56.55	61.864
ENSMUSG00000021760	13	Gpx8	protein_coding	0	0.279167	0.00732001	5.40449	0.00143639	1680	1547	1362	1433	1609	1620	34.651	33.054	35.78	43.598	41.359	37.962
ENSMUSG00000062933	9	Gm10123	processed_pseudogene	0	0.218616	0.0073219	9.59327	0.00143754	33701	30421	24198	26433	27647	31434	695.099	649.99	635.684	804.197	710.658	736.607
ENSMUSG00000004270	6	Lpcat3	protein_coding	0	0.317398	0.00732816	7.23806	0.00144101	5626	5563	5211	4949	6395	5862	116.039	118.862	136.894	150.568	164.382	137.367
ENSMUSG00000037455	10	Slc18b1	protein_coding	0	0.307899	0.00733811	4.68544	0.00144814	1062	1092	844	907	1026	1174	21.904	23.332	22.172	27.595	26.373	27.511
ENSMUSG00000008429	9	Herpud2	protein_coding	0	0.150624	0.00733811	6.46972	0.0014485	4020	3762	3105	2934	3433	3752	82.914	80.381	81.569	89.264	88.244	87.922
ENSMUSG00000039318	1	Rab3gap2	retained_intron	0	0.212465	0.00736624	5.67865	0.00145483	2544	2224	1729	1728	2069	2506	52.471	47.519	45.421	52.573	53.183	58.724
ENSMUSG00000070610	4	Gm13127	processed_pseudogene	0	0.306777	0.00737684	4.10824	0.00145848	778	682	569	652	736	712	16.047	14.572	14.948	19.836	18.919	16.685
ENSMUSG00000025724	7	Sec11a	protein_coding	0	0.17141	0.00751325	6.0191	0.00148784	2902	2869	2260	2167	2553	2857	59.855	61.3	59.37	65.929	65.624	66.949
ENSMUSG00000020687	11	Cdc27	processed_transcript	0	0.221104	0.00752333	8.00211	0.00149064	11457	10580	8219	8521	9747	11171	236.306	226.058	215.914	259.243	250.544	261.775
ENSMUSG00000079523	6	Tmsb10	protein_coding	0	0.406995	0.00752794	9.87917	0.00149315	36424	37377	31996	33093	45126	40011	751.262	798.616	840.539	1006.82	1159.95	937.596
ENSMUSG00000026603	1	Smyd2	protein_coding	0	0.240782	0.0075503	5.98916	0.00149838	3151	2738	2206	2243	2872	2874	64.991	58.501	57.952	68.241	73.824	67.348
ENSMUSG00000051586	6	Mical3	protein_coding	0	0.319408	0.0075846	8.62405	0.00150679	18459	16159	13076	13927	16043	19949	380.726	345.261	343.508	423.715	412.381	467.474
ENSMUSG00000038372	13	Gmds	protein_coding	0	0.227772	0.00762131	4.2816	0.00151675	948	876	679	722	883	846	19.553	18.717	17.837	21.966	22.697	19.825
ENSMUSG00000003154	6	Foxj2	protein_coding	0	0.357914	0.00762131	6.85702	0.00151645	4737	4613	3978	4476	4893	4915	97.703	98.564	104.503	136.178	125.773	115.175
ENSMUSG00000040557	5	Wbscr27	protein_coding	0	0.4179	0.00762978	4.1444	0.00151981	719	639	537	612	755	753	14.83	13.653	14.107	18.619	19.407	17.645
ENSMUSG00000055670	11	Zzef1	protein_coding	0	0.359261	0.00765539	6.27592	0.00152572	3878	3002	2415	2694	3085	4206	79.986	64.142	63.442	81.962	79.299	98.561
ENSMUSG00000024665	19	Fads2	protein_coding	0	0.209961	0.00768214	7.51492	0.00153187	6838	6767	5550	5436	6098	7051	141.037	144.587	145.799	165.385	156.747	165.229
ENSMUSG00000026393	1	Nek7	protein_coding	0	0.223455	0.00769192	7.65913	0.00153464	9225	9039	6965	6964	8136	9596	190.27	193.132	182.971	211.873	209.134	224.867
ENSMUSG00000002900	12	Lamb1	protein_coding	0	0.211806	0.00778011	6.05668	0.00155635	3301	2829	2205	2097	2781	3222	68.085	60.446	57.926	63.799	71.485	75.503
ENSMUSG00000106831	5	RP23-386C10.8	processed_pseudogene	0	0.264871	0.00779131	5.07191	0.00155942	1414	1373	1123	1036	1322	1606	29.164	29.336	29.501	31.519	33.982	37.634
ENSMUSG00000001751	11	Naglu	protein_coding	0	0.288715	0.00796274	7.08129	0.0015971	7294	6105	4872	5209	6283	7109	150.442	130.442	127.988	158.478	161.503	166.588
ENSMUSG00000055067	1	Smyd3	protein_coding	0	0.239169	0.00797193	3.98179	0.00159979	675	611	485	488	586	677	13.922	13.055	12.741	14.847	15.063	15.864
ENSMUSG00000040997	14	Abhd4	protein_coding	0	0.159102	0.00808971	6.06351	0.00162686	2887	2616	2260	2124	2444	2693	59.546	55.895	59.37	64.621	62.822	63.106
ENSMUSG00000019188	2	H13	protein_coding	0	0.204504	0.00815571	6.76882	0.00164272	4824	4254	3898	3683	4103	4762	99.497	90.893	102.401	112.051	105.466	111.59
ENSMUSG00000007613	4	Tgfbr1	protein_coding	0	0.210025	0.00819804	6.01386	0.00165212	2892	2811	2154	2139	2536	2939	59.649	60.061	56.586	65.077	65.187	68.871
ENSMUSG00000054277	15	Arfgap3	protein_coding	0	0.298121	0.00822688	4.49674	0.00166054	775	764	748	701	758	897	15.985	16.324	19.65	21.327	19.484	21.02
ENSMUSG00000034412	11	Tbc1d10a	protein_coding	0	0.457989	0.00827831	3.46341	0.0016718	435	336	344	368	471	442	8.972	7.179	9.037	11.196	12.107	10.358
ENSMUSG00000031378	X	Abcd1	protein_coding	0	0.211736	0.00833213	4.13622	0.00168532	989	866	758	730	872	932	20.399	18.503	19.913	22.209	22.415	21.84
ENSMUSG00000028403	4	Zdhhc21	protein_coding	0	0.314863	0.00839772	5.80086	0.00170036	2974	2431	1894	2068	2406	3123	61.34	51.942	49.756	62.917	61.846	73.183
ENSMUSG00000033965	X	Slc16a2	protein_coding	0	0.323965	0.00840064	4.7615	0.00170185	1017	963	775	852	973	1061	20.976	20.576	20.359	25.921	25.011	24.863
ENSMUSG00000020948	12	Klhl28	protein_coding	0	0.349286	0.00845865	4.01336	0.00171449	625	606	516	453	679	753	12.891	12.948	13.555	13.782	17.453	17.645
ENSMUSG00000031938	9	4931406C07Rik	protein_coding	0	0.201493	0.00852292	6.4149	0.00172842	4425	4091	3437	3266	4019	4238	91.268	87.41	90.29	99.365	103.307	99.311
ENSMUSG00000020859	11	Spag9	protein_coding	0	0.212719	0.00856984	7.69231	0.00174157	9498	8914	7004	6947	8222	9504	195.901	190.461	183.996	211.355	211.344	222.712
ENSMUSG00000015090	2	Ptgds	protein_coding	0	0.388771	0.00856984	8.88248	0.00174152	18683	15138	13800	15060	16496	20742	385.346	323.446	362.528	458.185	424.025	486.057
ENSMUSG00000019849	10	Prep	protein_coding	0	0.205405	0.00857709	6.54726	0.00174395	4128	4201	3355	3297	3972	4007	85.142	89.761	88.136	100.308	102.099	93.898
ENSMUSG00000032540	9	Abhd5	protein_coding	0	0.202724	0.0085962	5.48382	0.00174875	1877	1799	1462	1466	1742	1740	38.714	38.438	38.407	44.602	44.778	40.774
ENSMUSG00000003363	7	Pld3	protein_coding	0	0.154428	0.00861269	6.28528	0.00175302	3463	3290	2567	2485	2917	3275	71.426	70.296	67.435	75.604	74.981	76.745
ENSMUSG00000073002	6	Vamp5	protein_coding	0	0.314847	0.00869859	4.22523	0.00177142	882	800	681	727	833	901	18.192	17.093	17.89	22.118	21.412	21.114
ENSMUSG00000021275	12	Tecpr2	protein_coding	0	0.253092	0.0087697	5.10315	0.00178683	1734	1534	1168	1238	1483	1693	35.765	32.776	30.684	37.665	38.12	39.673
ENSMUSG00000027011	2	Ube2e3	protein_coding	0	0.232555	0.0087702	6.46327	0.00178787	3994	3528	3008	3050	3558	3730	82.378	75.381	79.021	92.793	91.457	87.407
ENSMUSG00000102748	18	Pcdhgb2	protein_coding	0	0.262134	0.00878806	6.38191	0.00179244	4073	3978	3198	3090	3908	4348	84.008	84.996	84.012	94.01	100.454	101.889
ENSMUSG00000021686	13	Ap3b1	protein_coding	0	0.209576	0.00886385	7.55502	0.00180977	7925	7885	6470	6072	7818	7745	163.457	168.475	169.968	184.734	200.959	181.492
ENSMUSG00000029462	5	Vps29	protein_coding	0	0.244245	0.00891211	7.06936	0.00182152	5942	5491	4744	5032	5584	5387	122.557	117.323	124.625	153.093	143.535	126.236
ENSMUSG00000041329	11	Atp1b2	processed_transcript	0	0.451132	0.00891917	3.19739	0.0018239	301	300	288	319	312	389	6.208	6.41	7.566	9.705	8.02	9.116
ENSMUSG00000053470	6	Kdm3a	protein_coding	0	0.163523	0.00892326	7.83441	0.00182569	11132	10570	8442	8069	9413	10808	229.603	225.844	221.772	245.491	241.958	253.269
ENSMUSG00000078238	4	Gm12854	processed_pseudogene	0	0.665167	0.00894482	5.23993	0.0018321	1284	1128	993	1566	1237	1759	26.483	24.101	26.086	47.644	31.797	41.219
ENSMUSG00000037827	6	Gm5884	protein_coding	0	0.24517	0.00894535	4.25358	0.00183494	805	701	610	591	710	801	16.604	14.978	16.025	17.981	18.25	18.77
ENSMUSG00000019820	10	Utrn	protein_coding	0	0.382209	0.00896709	7.66737	0.0018413	10675	8631	6928	7814	8956	11880	220.177	184.414	181.999	237.733	230.211	278.389
ENSMUSG00000038206	8	Fbxo8	protein_coding	0	0.197391	0.00896979	5.36219	0.00184376	1841	1654	1359	1345	1535	1780	37.972	35.34	35.701	40.92	39.457	41.712
ENSMUSG00000035181	12	Heatr5a	protein_coding	0	0.187551	0.00899234	6.18242	0.0018503	3504	3166	2481	2388	2955	3388	72.272	67.646	65.176	72.652	75.957	79.393
ENSMUSG00000097616	6	1110019D14Rik	lincRNA	0	0.240397	0.00902967	3.26443	0.00185894	453	392	334	331	399	436	9.343	8.376	8.774	10.07	10.256	10.217
ENSMUSG00000039195	2	1110008P14Rik	protein_coding	0	0.296312	0.00911315	4.52699	0.00187806	1036	899	766	819	969	986	21.368	19.208	20.123	24.917	24.908	23.105
ENSMUSG00000023960	17	Enpp5	protein_coding	0	0.21523	0.00913925	6.81078	0.0018844	5462	5269	4318	4006	5318	5366	112.656	112.58	113.434	121.878	136.698	125.744
ENSMUSG00000054720	5	Lrrc8c	protein_coding	0	0.29769	0.00933019	5.17976	0.00192674	1399	1335	1061	1139	1243	1530	28.855	28.524	27.873	34.653	31.951	35.853
ENSMUSG00000028161	3	Ppp3ca	protein_coding	0	0.163692	0.00935561	7.48645	0.00193298	7975	7360	6122	5777	6881	7473	164.488	157.257	160.826	175.759	176.874	175.118
ENSMUSG00000002885	8	Adgre5	protein_coding	0	0.181577	0.00947826	6.14669	0.00196635	3312	2895	2511	2527	2744	2988	68.312	61.856	65.964	76.881	70.534	70.019
ENSMUSG00000079111	5	Kdelr2	protein_coding	0	0.272264	0.00948347	6.82167	0.00196844	4418	4089	3926	3947	4195	4437	91.123	87.368	103.137	120.083	107.831	103.974
ENSMUSG00000052214	7	Opa3	processed_transcript	0	0.181596	0.00949205	6.51332	0.00197123	3946	3593	3247	3057	3354	3851	81.388	76.77	85.299	93.006	86.214	90.242
ENSMUSG00000082016	7	Pgam1-ps2	processed_pseudogene	0	0.320761	0.00949276	4.96369	0.00197238	1645	1318	1157	1199	1501	1600	33.929	28.161	30.395	36.478	38.583	37.494
ENSMUSG00000002103	2	Acp2	protein_coding	0	0.146345	0.00949362	6.09263	0.00197356	3727	3398	2753	2538	3173	3451	76.871	72.603	72.322	77.216	81.561	80.869
ENSMUSG00000028833	4	Ncdn	processed_transcript	0	0.21983	0.00956268	5.36229	0.00198893	1746	1598	1292	1223	1547	1764	36.012	34.144	33.941	37.209	39.765	41.337
ENSMUSG00000021969	14	Zdhhc20	protein_coding	0	0.203203	0.00964349	6.39448	0.00200872	3952	3953	3141	3081	3529	4050	81.512	84.462	82.514	93.736	90.712	94.905
ENSMUSG00000028437	4	Ubap1	protein_coding	0	0.182962	0.00964806	5.82742	0.00201078	2415	2091	1817	1795	2005	2201	49.811	44.677	47.733	54.611	51.538	51.577
ENSMUSG00000036206	1	Sh3bp4	protein_coding	0	0.270758	0.00966335	3.56198	0.00201601	487	417	354	403	417	449	10.045	8.91	9.3	12.261	10.719	10.522
ENSMUSG00000020818	11	Mfsd11	protein_coding	0	0.227523	0.00966335	6.0608	0.00201521	2738	2523	2071	2037	2384	2779	56.473	53.908	54.405	61.974	61.28	65.122
ENSMUSG00000043131	6	Mob1a	nonsense_mediated_decay	0	0.157785	0.00972665	8.04571	0.00203231	12959	12592	9986	9506	11218	12478	267.286	269.047	262.333	289.21	288.355	292.403
ENSMUSG00000003955	16	Fam162a	protein_coding	0	0.365688	0.00983683	5.30218	0.0020595	2195	1793	1487	1615	2280	2011	45.273	38.31	39.064	49.135	58.607	47.125
ENSMUSG00000031708	8	Tecr	protein_coding	0	0.234655	0.00987059	8.12448	0.00206866	11396	11004	9180	9550	10272	11241	235.048	235.117	241.16	290.549	264.039	263.415
ENSMUSG00000017119	11	Nbr1	protein_coding	0	0.194317	0.00988035	7.2237	0.00207175	7292	6693	5571	5621	6106	6981	150.401	143.006	146.351	171.013	156.953	163.589
ENSMUSG00000015501	10	Hivep2	protein_coding	0	0.317169	0.00989065	5.37499	0.00207601	1826	1617	1395	1354	1611	2129	37.662	34.55	36.647	41.194	41.41	49.89
ENSMUSG00000022816	16	Fstl1	processed_transcript	0	0.188426	0.00996756	5.51811	0.00209321	1869	1784	1490	1417	1644	1853	38.549	38.118	39.142	43.111	42.259	43.422
ENSMUSG00000033307	10	Mif	protein_coding	0	0.345294	0.0100098	8.30901	0.00210359	15702	14312	11075	11826	15840	16021	323.861	305.797	290.942	359.794	407.163	375.427
ENSMUSG00000004937	10	Sgta	protein_coding	0	0.216735	0.0100663	6.94868	0.00211714	5241	4652	3762	3870	4371	5008	108.098	99.397	98.828	117.741	112.355	117.355
ENSMUSG00000025340	5	Rabgef1	nonsense_mediated_decay	0	0.230649	0.0100998	4.79061	0.0021274	1103	1059	867	837	1031	1112	22.75	22.627	22.776	25.465	26.502	26.058
ENSMUSG00000019066	9	Rab3d	protein_coding	0	0.215253	0.0101093	4.25632	0.00213047	906	764	631	622	770	842	18.687	16.324	16.576	18.924	19.793	19.731
ENSMUSG00000044456	12	Rin3	protein_coding	0	0.314264	0.0101386	6.04766	0.00213988	2645	2847	2483	2345	2642	3386	54.554	60.83	65.229	71.344	67.912	79.346
ENSMUSG00000029776	6	Hibadh	protein_coding	0	0.212774	0.0101484	6.84729	0.00214302	5247	5283	4355	4257	4868	5333	108.222	112.879	114.406	129.515	125.131	124.971
ENSMUSG00000021699	13	Pde4d	protein_coding	0	0.418141	0.0101584	3.82348	0.0021462	691	617	454	547	635	787	14.252	13.183	11.927	16.642	16.322	18.442
ENSMUSG00000027508	3	Pag1	protein_coding	0	0.292446	0.0101762	3.31347	0.00215104	550	489	405	457	493	529	11.344	10.448	10.639	13.904	12.672	12.396
ENSMUSG00000025165	11	Sectm1a	protein_coding	0	0.199748	0.0101786	4.62294	0.00215264	1075	1035	839	857	914	1066	22.172	22.114	22.041	26.073	23.494	24.98
ENSMUSG00000033530	12	Ttc7b	protein_coding	0	0.162473	0.0102193	6.18174	0.00216339	3661	3384	2597	2540	3054	3424	75.51	72.304	68.224	77.277	78.502	80.236
ENSMUSG00000028854	4	Slc9a1	protein_coding	0	0.222839	0.0102259	5.34824	0.00216588	1887	1603	1496	1338	1609	1949	38.92	34.251	39.3	40.707	41.359	45.672
ENSMUSG00000033039	15	Micall1	protein_coding	0	0.215167	0.0102476	6.54503	0.00217157	4084	3737	3398	3166	3661	4112	84.234	79.847	89.266	96.322	94.105	96.358
ENSMUSG00000040848	1	Sft2d2	protein_coding	0	0.166248	0.0102702	6.8098	0.00217745	5055	5192	3938	3699	4467	5197	104.262	110.935	103.452	112.538	114.823	121.784
ENSMUSG00000025169	11	Ogfod3	protein_coding	0	0.253198	0.0103034	3.81041	0.00218666	567	563	453	440	554	588	11.695	12.029	11.9	13.387	14.24	13.779
ENSMUSG00000039168	15	Dap	protein_coding	0	0.269591	0.0103571	5.96516	0.00219915	3052	2862	2303	2405	2683	3214	62.949	61.151	60.5	73.17	68.966	75.315
ENSMUSG00000027808	3	Serp1	protein_coding	0	0.192397	0.0104478	8.184	0.00222174	12659	12203	9676	9961	10871	12108	261.098	260.735	254.19	303.053	279.436	283.732
ENSMUSG00000025586	7	Cpeb1	processed_transcript	0	0.227637	0.010474	5.49766	0.00223064	2301	2377	1665	1736	2157	2304	47.459	50.788	43.74	52.816	55.445	53.991
ENSMUSG00000001175	12	Calm1	protein_coding	0	0.195448	0.0104996	9.25827	0.0022372	26100	23996	19320	20055	21580	24681	538.325	512.711	507.539	610.153	554.708	578.361
ENSMUSG00000032434	9	Cmtm6	protein_coding	0	0.196471	0.0106125	5.22941	0.00226576	1511	1555	1146	1142	1413	1480	31.165	33.225	30.106	34.744	36.321	34.682
ENSMUSG00000034371	19	Tkfc	protein_coding	0	0.307651	0.0106958	4.59488	0.0022858	911	893	691	846	801	940	18.79	19.08	18.153	25.739	20.589	22.027
ENSMUSG00000035517	4	Tdrd7	protein_coding	0	0.240201	0.0107934	3.99457	0.00230895	708	608	527	532	605	685	14.603	12.991	13.844	16.186	15.551	16.052
ENSMUSG00000042066	1	Tmcc2	protein_coding	0	0.196602	0.0108615	7.43155	0.00232927	8540	7406	6243	6230	6847	8195	176.142	158.24	164.004	189.541	176	192.037
ENSMUSG00000027088	2	Phospho2	processed_transcript	0	0.191923	0.0108893	5.29352	0.00233869	1723	1554	1302	1335	1407	1635	35.538	33.204	34.204	40.616	36.167	38.314
ENSMUSG00000028466	4	Creb3	protein_coding	0	0.277876	0.0109187	4.17102	0.00234616	694	633	532	570	622	695	14.314	13.525	13.976	17.342	15.988	16.286
ENSMUSG00000062031	7	Athl1	protein_coding	0	0.263447	0.0109682	4.00639	0.00235912	690	611	532	511	625	710	14.232	13.055	13.976	15.547	16.065	16.638
ENSMUSG00000049717	8	Lig4	protein_coding	0	0.16046	0.0109682	5.8446	0.00235824	2886	2779	2178	2019	2608	2722	59.525	59.378	57.216	61.426	67.038	63.786
ENSMUSG00000032186	9	Tmod2	protein_coding	0	0.462584	0.0109792	3.05936	0.00236266	281	236	169	213	245	333	5.796	5.042	4.44	6.48	6.298	7.803
ENSMUSG00000028745	4	Capzb	protein_coding	0	0.29814	0.0110367	8.22743	0.00237864	12447	11990	10622	10253	12264	13793	256.725	256.184	279.041	311.937	315.243	323.218
ENSMUSG00000051331	6	Cacna1c	protein_coding	0	0.409546	0.0110367	5.12333	0.00237971	1722	1269	1133	1222	1373	2025	35.517	27.114	29.764	37.178	35.293	47.453
ENSMUSG00000042359	2	Osbpl6	protein_coding	0	0.225221	0.0110922	5.39434	0.00239284	2109	2067	1586	1571	1955	2115	43.499	44.165	41.664	47.796	50.253	49.562
ENSMUSG00000014418	7	Hps5	protein_coding	0	0.178403	0.0111339	6.30444	0.0024042	3628	3284	2720	2673	3089	3350	74.829	70.168	71.455	81.323	79.402	78.502
ENSMUSG00000042167	13	Papd4	protein_coding	0	0.275678	0.0111749	5.45045	0.00241651	1953	1792	1486	1613	1717	1968	40.282	38.289	39.037	49.074	44.135	46.117
ENSMUSG00000022361	15	Zhx1	retained_intron	0	0.255399	0.0111749	7.01067	0.002415	5376	5404	4605	4563	5266	5569	110.883	115.465	120.974	138.825	135.361	130.501
ENSMUSG00000023965	17	Fbxl17	protein_coding	0	0.20375	0.0112199	5.30905	0.00242871	2058	1757	1403	1377	1634	2026	42.447	37.541	36.857	41.894	42.001	47.476
ENSMUSG00000024098	17	Twsg1	protein_coding	0	0.165972	0.0113276	6.59064	0.00245564	3754	3898	2981	2796	3436	3769	77.428	83.287	78.311	85.065	88.321	88.321
ENSMUSG00000029629	6	Phf14	protein_coding	0	0.235278	0.011576	7.37302	0.00251439	7145	6820	5604	5362	7128	6854	147.369	145.72	147.218	163.133	183.223	160.613
ENSMUSG00000038949	1	Cnst	protein_coding	0	0.192259	0.0116023	5.67934	0.00252485	2365	2243	1854	1701	2142	2359	48.779	47.925	48.705	51.751	55.059	55.28
ENSMUSG00000031012	X	Cask	processed_transcript	0	0.199255	0.0116238	5.10284	0.00253216	1745	1653	1298	1244	1520	1759	35.991	35.319	34.099	37.847	39.071	41.219
ENSMUSG00000035247	12	Hectd1	protein_coding	0	0.223053	0.0117114	8.48353	0.00255496	16139	14489	11862	11617	13795	16190	332.875	309.579	311.616	353.435	354.596	379.388
ENSMUSG00000048327	2	Ckap2l	protein_coding	0	0.39172	0.0119962	7.1169	0.00262474	5009	5459	4761	5664	5357	5700	103.313	116.64	125.072	172.321	137.7	133.571
ENSMUSG00000039473	16	Ubn1	protein_coding	0	0.135285	0.0120187	7.23636	0.00263091	6836	6576	5253	4768	5995	6437	140.996	140.506	137.997	145.061	154.1	150.841
ENSMUSG00000003992	13	Ssbp2	protein_coding	0	0.261928	0.0120368	5.1269	0.00263999	1822	1597	1419	1462	1679	1712	37.58	34.122	37.277	44.48	43.158	40.118
ENSMUSG00000037887	7	Dusp8	protein_coding	0	0.344184	0.0120368	3.79068	0.00263909	698	627	459	509	652	732	14.397	13.397	12.058	15.486	16.759	17.153
ENSMUSG00000032534	9	Cep63	protein_coding	0	0.245594	0.01207	4.05196	0.00264983	756	749	580	563	774	738	15.593	16.004	15.237	17.129	19.895	17.294
ENSMUSG00000028530	4	Jak1	protein_coding	0	0.1489	0.0121287	7.15538	0.00266652	7202	6273	5435	4959	6201	6401	148.545	134.032	142.778	150.872	159.395	149.998
ENSMUSG00000041236	13	Vps41	protein_coding	0	0.151208	0.0121635	6.2689	0.00267679	3764	3534	2891	2660	3260	3570	77.634	75.509	75.947	80.928	83.797	83.657
ENSMUSG00000049550	5	Clip1	protein_coding	0	0.204016	0.0122169	6.02686	0.00268985	3107	3020	2453	2346	2938	3001	64.083	64.527	64.441	71.375	75.52	70.324
ENSMUSG00000036782	X	Klhl13	protein_coding	0	0.165043	0.0122632	6.16636	0.00270134	3056	2967	2335	2317	2578	2944	63.031	63.394	61.341	70.492	66.267	68.988
ENSMUSG00000020922	11	Lsm12	protein_coding	0	0.216125	0.0122778	7.28897	0.00270727	6726	6733	5810	5458	6361	6985	138.727	143.861	152.629	166.054	163.508	163.683
ENSMUSG00000024981	19	Acsl5	protein_coding	0	0.179087	0.0123489	6.03502	0.00272937	2749	2689	2170	2096	2460	2657	56.699	57.455	57.006	63.769	63.234	62.263
ENSMUSG00000099858	1	Gm6652	processed_pseudogene	0	0.238916	0.012477	4.52592	0.00276165	978	853	676	693	861	919	20.172	18.226	17.759	21.084	22.132	21.535
ENSMUSG00000030768	1	Disp1	protein_coding	0	0.298253	0.0125067	5.26723	0.00277087	1869	1793	1350	1321	1810	2058	38.549	38.31	35.465	40.19	46.526	48.226
ENSMUSG00000046768	12	Rhoj	protein_coding	0	0.186564	0.0125067	6.66517	0.00276956	5519	5176	3941	4028	4484	5406	113.832	110.593	103.531	122.548	115.26	126.681
ENSMUSG00000070056	8	Mfhas1	protein_coding	0	0.253574	0.0127107	3.92826	0.00282414	558	523	420	402	514	587	11.509	11.175	11.033	12.23	13.212	13.755
ENSMUSG00000031367	X	Ap1s2	protein_coding	0	0.190501	0.0127107	6.70344	0.00282338	4496	4507	3340	3459	3710	4614	92.732	96.299	87.742	105.237	95.364	108.122
ENSMUSG00000033577	9	Myo6	protein_coding	0	0.188697	0.0127327	7.05012	0.00283039	6141	5892	4592	4374	5440	6080	126.661	125.891	120.632	133.074	139.834	142.475
ENSMUSG00000052534	1	Pbx1	protein_coding	0	0.220538	0.0128008	5.93601	0.00284688	3098	2736	2216	2218	2496	3157	63.898	58.459	58.215	67.48	64.159	73.979
ENSMUSG00000073198	12	Gm10480	processed_pseudogene	0	0.336159	0.0128172	4.27224	0.00285189	850	771	611	740	719	902	17.532	16.474	16.051	22.514	18.482	21.137
ENSMUSG00000026851	2	BC005624	retained_intron	0	0.244458	0.0128179	5.22283	0.0028534	1537	1702	1409	1351	1595	1664	31.701	36.366	37.015	41.103	40.999	38.993
ENSMUSG00000022136	14	Dnajc3	protein_coding	0	0.219223	0.012845	7.75684	0.00286215	9155	9755	7626	7782	8955	9068	188.826	208.43	200.336	236.759	230.186	212.495
ENSMUSG00000033960	18	9430020K01Rik	protein_coding	0	0.289899	0.0128657	4.76044	0.00286812	1096	1067	896	914	1017	1207	22.606	22.798	23.538	27.808	26.142	28.284
ENSMUSG00000027340	2	Slc23a2	protein_coding	0	0.180542	0.0129346	6.35237	0.00288624	4423	3901	3175	2960	3696	4284	91.226	83.351	83.408	90.055	95.005	100.389
ENSMUSG00000031734	8	Irx3	protein_coding	0	0.290057	0.0129985	4.08295	0.002906	670	572	496	476	678	632	13.819	12.222	13.03	14.482	17.428	14.81
ENSMUSG00000007038	17	Neu1	retained_intron	0	0.161873	0.0131171	6.07502	0.00293903	3391	3132	2493	2268	3003	3197	69.941	66.92	65.491	69.002	77.191	74.917
ENSMUSG00000021224	12	Numb	protein_coding	0	0.24626	0.0131457	5.43671	0.00294727	1933	1603	1459	1374	1662	1935	39.869	34.251	38.328	41.803	42.721	45.344
ENSMUSG00000095139	4	Pou3f2	protein_coding	0	0.353078	0.0131666	3.35415	0.00295334	428	381	354	379	377	493	8.828	8.141	9.3	11.531	9.691	11.553
ENSMUSG00000006463	19	Zdhhc24	protein_coding	0	0.244816	0.0132497	3.38916	0.0029748	438	434	377	356	440	445	9.034	9.273	9.904	10.831	11.31	10.428
ENSMUSG00000074909	19	Ranbp6	protein_coding	0	0.218585	0.0133332	4.48254	0.00300201	1112	1007	820	760	1040	1072	22.936	21.516	21.542	23.122	26.733	25.121
ENSMUSG00000059772	7	Slx1b	protein_coding	0	0.302351	0.0133842	3.46375	0.00301634	521	395	379	359	466	511	10.746	8.44	9.956	10.922	11.978	11.974
ENSMUSG00000019979	10	Apaf1	protein_coding	0	0.186266	0.0134644	6.19704	0.00303727	3034	2708	2359	2206	2534	2999	62.578	57.86	61.971	67.115	65.136	70.277
ENSMUSG00000061524	14	Zic2	protein_coding	0	0.252637	0.0135378	5.6446	0.003061	1874	2062	1718	1731	1802	2110	38.652	44.058	45.132	52.664	46.32	49.445
ENSMUSG00000041570	1	Camsap2	protein_coding	0	0.175417	0.0135954	7.2313	0.0030769	6514	5929	4882	4604	5392	6433	134.354	126.682	128.251	140.072	138.6	150.747
ENSMUSG00000040389	3	Wdr47	protein_coding	0	0.219682	0.0135954	4.22701	0.00307552	903	780	610	647	776	805	18.625	16.666	16.025	19.684	19.947	18.864
ENSMUSG00000028405	4	Aco1	protein_coding	0	0.165582	0.0135987	5.43461	0.00308052	1905	1928	1569	1418	1752	1916	39.292	41.195	41.218	43.141	45.035	44.898
ENSMUSG00000038302	10	Lace1	protein_coding	0	0.246497	0.0136098	3.35217	0.00308592	501	424	391	351	456	504	10.333	9.059	10.272	10.679	11.721	11.81
ENSMUSG00000006906	6	Stambp	protein_coding	0	0.165484	0.0136323	5.95882	0.00309248	3028	2825	2197	2276	2539	2713	62.454	60.36	57.715	69.245	65.264	63.575
ENSMUSG00000029179	5	Zcchc4	protein_coding	0	0.199681	0.0136606	4.87771	0.00310179	1410	1294	976	1011	1236	1280	29.082	27.648	25.64	30.759	31.771	29.995
ENSMUSG00000032754	5	Slc8b1	protein_coding	0	0.359465	0.0136606	3.45525	0.0031006	454	338	338	329	416	467	9.364	7.222	8.879	10.009	10.693	10.943
ENSMUSG00000026305	1	Lrrfip1	protein_coding	0	0.276924	0.013671	7.91222	0.00310704	10029	9854	8524	8621	9685	10556	206.853	210.546	223.927	262.285	248.95	247.363
ENSMUSG00000041058	4	Wwp1	protein_coding	0	0.210131	0.013671	6.68051	0.00310674	4631	4719	3767	3722	4160	4841	95.517	100.829	98.96	113.238	106.932	113.441
ENSMUSG00000037815	18	Ctnna1	protein_coding	0	0.169158	0.0138083	8.23151	0.00314556	13487	12789	10631	10139	12209	12384	278.176	273.256	279.278	308.469	313.829	290.2
ENSMUSG00000040734	7	Ppp1r13l	protein_coding	0	0.340639	0.0138902	3.48152	0.00317158	377	348	326	309	335	483	7.776	7.436	8.564	9.401	8.611	11.318
ENSMUSG00000029263	5	Pigg	protein_coding	0	0.280228	0.0139867	3.90052	0.0031951	794	714	605	564	788	806	16.377	15.256	15.893	17.159	20.255	18.887
ENSMUSG00000020553	11	Pctp	protein_coding	0	0.221422	0.0140156	4.24723	0.00320571	991	888	695	707	880	922	20.44	18.973	18.258	21.51	22.62	21.606
ENSMUSG00000033629	9	Hacd3	protein_coding	0	0.196605	0.0140156	5.50538	0.00320615	1802	1817	1466	1357	1667	1869	37.167	38.823	38.512	41.285	42.85	43.797
ENSMUSG00000022210	14	Dhrs4	protein_coding	0	0.194051	0.014169	4.38043	0.00324274	845	808	671	635	750	844	17.429	17.264	17.627	19.319	19.279	19.778
ENSMUSG00000034744	6	Nagk	protein_coding	0	0.235057	0.0141908	5.62558	0.00325115	2525	2196	1762	1712	2324	2356	52.079	46.921	46.288	52.086	59.738	55.209
ENSMUSG00000034757	11	Tmub2	protein_coding	0	0.189365	0.0142059	5.53487	0.00325721	2053	1854	1589	1543	1783	1920	42.344	39.613	41.743	46.944	45.831	44.992
ENSMUSG00000022421	15	Nptxr	protein_coding	0	0.217898	0.01428	5.45716	0.00327724	1729	1624	1359	1298	1523	1780	35.661	34.699	35.701	39.49	39.148	41.712
ENSMUSG00000006127	11	Inpp5k	protein_coding	0	0.181382	0.0142981	5.19188	0.00328289	1740	1642	1284	1279	1492	1654	35.888	35.084	33.731	38.912	38.351	38.759
ENSMUSG00000026687	1	Aldh9a1	protein_coding	0	0.152408	0.014352	6.88577	0.00329679	5312	5047	3911	3814	4550	4881	109.563	107.837	102.742	116.037	116.956	114.379
ENSMUSG00000090626	9	Tex9	retained_intron	0	0.323213	0.0143719	5.54002	0.00330561	1956	1803	1714	1660	2021	2064	40.343	38.524	45.027	50.504	51.949	48.367
ENSMUSG00000033767	3	D930015E06Rik	retained_intron	0	0.187872	0.0143834	4.8011	0.0033101	1266	1073	919	931	989	1185	26.112	22.926	24.142	28.325	25.422	27.769
ENSMUSG00000026187	1	Xrcc5	protein_coding	0	0.145374	0.0145287	7.05942	0.00335125	6638	6029	4912	4676	5560	6018	136.912	128.819	129.039	142.262	142.918	141.022
ENSMUSG00000034007	9	Scaper	protein_coding	0	0.235714	0.0145482	4.80998	0.00335728	1425	1409	1134	1091	1373	1455	29.391	30.105	29.79	33.193	35.293	34.096
ENSMUSG00000040128	4	Pnrc1	processed_transcript	0	0.185533	0.0145568	6.27786	0.00336308	3727	3556	2873	2976	3163	3508	76.871	75.979	75.474	90.542	81.304	82.205
ENSMUSG00000032602	9	Slc25a20	protein_coding	0	0.181277	0.0145568	4.84591	0.00336543	1320	1151	910	917	1091	1193	27.226	24.593	23.906	27.899	28.044	27.956
ENSMUSG00000022074	14	Tnfrsf10b	protein_coding	0	0.240898	0.0146163	3.93035	0.00338073	509	454	407	388	479	490	10.498	9.7	10.692	11.805	12.313	11.482
ENSMUSG00000021273	14	Fdft1	protein_coding	0	0.310359	0.0146706	6.8561	0.00339951	4471	4110	4183	4221	4701	4342	92.217	87.816	109.888	128.42	120.838	101.748
ENSMUSG00000020402	11	Vdac1	protein_coding	0	0.153306	0.0146988	8.81497	0.00340916	21510	19485	16690	14999	18589	20302	443.654	416.326	438.448	456.329	477.825	475.746
ENSMUSG00000031639	8	Tlr3	protein_coding	0	0.269135	0.0146988	5.16808	0.0034077	1649	1590	1351	1401	1524	1709	34.011	33.973	35.491	42.624	39.174	40.048
ENSMUSG00000040339	3	Fam102b	protein_coding	0	0.205667	0.0147015	5.12563	0.00341135	1218	1177	1029	982	1105	1223	25.122	25.148	27.032	29.876	28.404	28.659
ENSMUSG00000029550	5	Sppl3	protein_coding	0	0.169859	0.0147592	5.98458	0.00342786	2832	2816	2181	2183	2475	2703	58.411	60.168	57.295	66.416	63.619	63.341
ENSMUSG00000021279	12	Cdc42bpb	protein_coding	0	0.129111	0.0147697	8.52141	0.00343186	17517	16042	13667	12282	14709	16358	361.296	342.761	359.034	373.667	378.091	383.324
ENSMUSG00000049657	4	Zbtb5	protein_coding	0	0.24986	0.0147879	4.2627	0.003439	790	698	565	544	666	844	16.294	14.914	14.843	16.551	17.119	19.778
ENSMUSG00000032060	9	Cryab	protein_coding	0	0.240677	0.0147879	8.25489	0.00343924	12860	12197	10483	10530	11518	13154	265.244	260.607	275.39	320.364	296.067	308.244
ENSMUSG00000040006	10	Ginm1	protein_coding	0	0.164709	0.0148037	5.28726	0.00344604	1906	1694	1463	1346	1603	1810	39.312	36.195	38.433	40.951	41.205	42.415
ENSMUSG00000027555	3	Car13	protein_coding	0	0.176968	0.0148365	6.10481	0.00345526	3732	3720	2877	2843	3366	3551	76.974	79.483	75.579	86.495	86.522	83.212
ENSMUSG00000038141	17	Tmem181a	protein_coding	0	0.167058	0.0149773	6.15424	0.0034928	3514	3126	2438	2272	3016	3252	72.478	66.792	64.047	69.123	77.525	76.206
ENSMUSG00000042506	11	Usp22	protein_coding	0	0.140499	0.015138	6.80371	0.00353991	4987	4334	3523	3325	4026	4482	102.859	92.602	92.55	101.16	103.487	105.029
ENSMUSG00000054728	13	Phactr1	processed_transcript	0	0.201435	0.0152093	5.78699	0.00356064	2459	2353	1790	1847	2079	2420	50.718	50.275	47.024	56.193	53.44	56.709
ENSMUSG00000037020	7	Wdr62	protein_coding	0	0.167966	0.0152312	5.31017	0.00356814	1662	1413	1259	1152	1417	1509	34.28	30.191	33.074	35.048	36.424	35.361
ENSMUSG00000047037	7	Nipa1	protein_coding	0	0.225995	0.0153065	4.24645	0.0035874	850	807	680	652	752	890	17.532	17.243	17.864	19.836	19.33	20.856
ENSMUSG00000027797	3	Dclk1	protein_coding	0	0.172657	0.0153223	7.24803	0.00359274	6530	6128	4709	4512	5204	6758	134.684	130.934	123.706	137.273	133.767	158.363
ENSMUSG00000054676	7	1600014C10Rik	protein_coding	0	0.263776	0.0153648	4.64377	0.00360432	1093	1034	838	904	958	1119	22.544	22.093	22.014	27.503	24.625	26.222
ENSMUSG00000022676	16	Snai2	protein_coding	0	0.27442	0.015439	3.78006	0.003625	519	477	444	410	551	503	10.705	10.192	11.664	12.474	14.163	11.787
ENSMUSG00000069135	17	Fgfr1op	protein_coding	0	0.216684	0.0154494	4.3864	0.00362909	828	725	665	577	733	858	17.078	15.491	17.47	17.555	18.842	20.106
ENSMUSG00000020921	11	Tmem101	protein_coding	0	0.279472	0.0155867	4.4445	0.0036729	876	828	667	635	899	886	18.068	17.691	17.522	19.319	23.109	20.762
ENSMUSG00000025162	11	Csnk1d	protein_coding	0	0.180627	0.0155867	7.39662	0.00367063	7353	6539	5502	5298	6420	6661	151.659	139.716	144.538	161.186	165.024	156.09
ENSMUSG00000037286	9	Stag1	protein_coding	0	0.145308	0.0155867	7.49621	0.00367143	8897	8699	7273	6613	7781	8705	183.505	185.867	191.063	201.194	200.008	203.988
ENSMUSG00000034940	11	Synrg	protein_coding	0	0.190051	0.0155895	5.98617	0.0036752	3318	3026	2392	2409	2656	3282	68.435	64.655	62.838	73.291	68.272	76.909
ENSMUSG00000032788	10	Pdxk	protein_coding	0	0.271528	0.0156204	6.29232	0.00368582	3675	3251	2628	2718	3121	3830	75.799	69.462	69.038	82.692	80.224	89.75
ENSMUSG00000050390	4	C77080	protein_coding	0	0.242819	0.0157927	7.95496	0.0037332	10212	10359	8870	8422	9301	11681	210.627	221.336	233.016	256.231	239.08	273.726
ENSMUSG00000087119	3	Atg4a-ps	protein_coding	0	0.224359	0.0158687	3.776	0.00375616	524	535	424	433	504	513	10.808	11.431	11.139	13.174	12.955	12.021
ENSMUSG00000022808	16	Snx4	protein_coding	0	0.203886	0.0159668	6.81278	0.00378244	4769	5113	4130	3776	4623	5181	98.363	109.247	108.496	114.881	118.833	121.409
ENSMUSG00000039983	2	Ccdc32	protein_coding	0	0.349769	0.0159668	3.4911	0.00378278	449	469	353	383	501	473	9.261	10.021	9.273	11.652	12.878	11.084
ENSMUSG00000036833	2	Pnpla7	retained_intron	0	0.2049	0.0161169	3.58688	0.00383369	486	455	347	342	425	476	10.024	9.722	9.116	10.405	10.925	11.154
ENSMUSG00000029465	5	Arpc3	protein_coding	0	0.26888	0.0161169	7.29519	0.00383263	7194	6383	5616	5338	7404	6712	148.38	136.382	147.533	162.403	190.318	157.285
ENSMUSG00000037151	10	Lrrc20	protein_coding	0	0.211884	0.0161896	3.73936	0.00385302	580	571	463	463	486	621	11.963	12.2	12.163	14.086	12.492	14.552
ENSMUSG00000027854	3	Sike1	protein_coding	0	0.164929	0.0162535	5.90989	0.0038748	2863	2591	2164	1979	2483	2703	59.051	55.361	56.849	60.209	63.825	63.341
ENSMUSG00000000093	11	Tbx2	protein_coding	0	0.181743	0.0163219	6.56239	0.00389457	3814	3564	3295	2870	3634	3678	78.666	76.15	86.56	87.317	93.411	86.188
ENSMUSG00000039382	X	Wdr45	protein_coding	0	0.286036	0.0164517	4.15573	0.003936	748	659	581	521	752	769	15.428	14.081	15.263	15.851	19.33	18.02
ENSMUSG00000002233	3	Rhoc	protein_coding	0	0.179247	0.0164851	7.08319	0.00394747	6700	6085	5498	5395	5658	6271	138.191	130.015	144.433	164.137	145.437	146.951
ENSMUSG00000061689	2	Dlgap4	protein_coding	0	0.253106	0.016587	6.59711	0.00397716	3918	3865	3350	3015	3611	4624	80.811	82.582	88.005	91.728	92.82	108.356
ENSMUSG00000021112	12	Mpp5	protein_coding	0	0.202298	0.0167003	6.45655	0.00400609	3920	3803	2902	2972	3337	3912	80.852	81.257	76.236	90.42	85.777	91.672
ENSMUSG00000036817	5	Sun1	protein_coding	0	0.166256	0.0167003	6.22806	0.00400785	3418	3216	2740	2396	3016	3452	70.498	68.715	71.98	72.896	77.525	80.892
ENSMUSG00000020255	10	D10Wsu102e	protein_coding	0	0.156534	0.016749	5.40523	0.00402133	1685	1634	1341	1262	1494	1595	34.754	34.913	35.228	38.395	38.403	37.376
ENSMUSG00000082519	2	Vamp7-ps	processed_pseudogene	0	0.305854	0.0167509	3.9074	0.00402356	645	607	560	593	624	660	13.303	12.969	14.711	18.041	16.04	15.466
ENSMUSG00000073155	6	1810058I24Rik	lincRNA	0	0.18381	0.016776	6.99109	0.00403491	6000	5402	4208	4154	5097	5554	123.753	115.422	110.545	126.381	131.017	130.149
ENSMUSG00000037400	3	Atp11b	protein_coding	0	0.130399	0.0168618	6.80114	0.00405913	5926	5741	4553	4199	4990	5702	122.227	122.665	119.608	127.75	128.266	133.618
ENSMUSG00000026004	1	Kansl1l	protein_coding	0	0.302785	0.016884	4.78982	0.00407162	1286	1219	1020	1051	1224	1370	26.524	26.046	26.796	31.976	31.463	32.104
ENSMUSG00000058486	6	Wdr91	nonsense_mediated_decay	0	0.17985	0.016884	6.42552	0.00406996	4292	3742	3401	2934	3929	4043	88.525	79.953	89.345	89.264	100.994	94.741
ENSMUSG00000020473	11	Aebp1	protein_coding	0	0.190445	0.0169097	9.17227	0.00407962	27428	26566	21729	20136	27021	25434	565.716	567.623	570.823	612.617	694.567	596.006
ENSMUSG00000006699	4	Cdc42	protein_coding	0	0.151629	0.0170271	8.67812	0.00411875	19091	17901	15031	14130	16595	17660	393.761	382.482	394.866	429.891	426.57	413.835
ENSMUSG00000073176	X	Zfp449	protein_coding	0	0.209816	0.0170512	3.63512	0.00412641	530	509	446	405	513	523	10.932	10.876	11.716	12.322	13.187	12.256
ENSMUSG00000051335	13	Gfod1	protein_coding	0	0.322149	0.0170632	4.60736	0.0041344	1017	986	985	984	965	1184	20.976	21.067	25.876	29.937	24.805	27.745
ENSMUSG00000089682	14	Bcl2l2	protein_coding	0	0.218208	0.0172339	4.7795	0.00417974	1387	1192	872	887	1213	1249	28.608	25.469	22.908	26.986	31.18	29.268
ENSMUSG00000072941	5	Sod3	protein_coding	0	0.479515	0.017244	3.16484	0.00418402	613	625	495	525	711	798	12.643	13.354	13.004	15.973	18.276	18.7
ENSMUSG00000034088	1	Hdlbp	protein_coding	0	0.150281	0.0173296	9.34814	0.0042161	31079	28729	23942	23197	25898	28601	641.019	613.838	628.959	705.745	665.701	670.22
ENSMUSG00000029438	5	Bcl7a	protein_coding	0	0.182164	0.0173296	5.72304	0.00421621	2146	2018	1653	1561	1837	2140	44.262	43.118	43.425	47.492	47.22	50.148
ENSMUSG00000063229	7	Ldha	protein_coding	0	0.259012	0.0173296	9.56012	0.00421765	41002	34235	27856	29253	34723	38780	845.686	731.482	731.781	889.992	892.545	908.749
ENSMUSG00000026223	1	Itm2c	protein_coding	0	0.220305	0.0173871	6.56515	0.00423347	4284	3561	3176	2927	3857	3987	88.36	76.086	83.434	89.051	99.143	93.429
ENSMUSG00000026433	1	Rab29	protein_coding	0	0.307867	0.0174292	3.38597	0.00424741	386	308	292	290	318	417	7.961	6.581	7.671	8.823	8.174	9.772
ENSMUSG00000041685	13	Fcho2	protein_coding	0	0.205903	0.0174346	6.83371	0.00425058	4705	4467	3746	3550	4052	4937	97.043	95.444	98.408	108.005	104.155	115.691
ENSMUSG00000060181	10	Slc35e3	protein_coding	0	0.207823	0.0175723	4.44441	0.00428602	855	756	680	651	757	808	17.635	16.153	17.864	19.806	19.458	18.934
ENSMUSG00000034152	13	Exoc3	protein_coding	0	0.188671	0.0176474	5.76804	0.00430621	2485	2319	1910	1784	2315	2319	51.254	49.549	50.176	54.276	59.506	54.342
ENSMUSG00000018800	11	Abca5	processed_transcript	0	0.267989	0.0176759	4.98682	0.00431878	1404	1288	949	1008	1184	1480	28.958	27.52	24.93	30.667	30.434	34.682
ENSMUSG00000034216	2	Vps18	protein_coding	0	0.21047	0.0176759	5.19782	0.00431765	1562	1462	1182	1135	1445	1499	32.217	31.238	31.051	34.531	37.143	35.127
ENSMUSG00000008398	10	Elk3	retained_intron	0	0.197043	0.0177638	5.96783	0.00434401	2614	2559	2327	1994	2375	2887	53.915	54.677	61.131	60.665	61.049	67.652
ENSMUSG00000020263	10	Appl2	protein_coding	0	0.218599	0.0178005	7.50532	0.00435488	9848	8806	7245	6775	8992	9557	203.12	188.153	190.327	206.122	231.137	223.953
ENSMUSG00000028028	3	Alpk1	processed_transcript	0	0.361561	0.0179032	3.47046	0.00438191	500	432	343	356	468	552	10.313	9.23	9.011	10.831	12.03	12.935
ENSMUSG00000046947	6	Adck2	protein_coding	0	0.255476	0.0180733	4.55456	0.00443119	1133	1001	931	880	1032	1156	23.369	21.388	24.457	26.773	26.527	27.089
ENSMUSG00000039270	4	Megf9	nonsense_mediated_decay	0	0.219629	0.0181207	5.4249	0.00444858	2195	2115	1487	1600	1866	2160	45.273	45.19	39.064	48.678	47.965	50.616
ENSMUSG00000027933	3	Ints3	retained_intron	0	0.16505	0.0181423	6.07148	0.00445773	2947	2645	2288	2190	2461	2746	60.783	56.514	60.106	66.628	63.259	64.348
ENSMUSG00000083287	2	Gm13502	processed_pseudogene	0	0.405238	0.0182579	3.77243	0.00449602	489	449	337	499	409	511	10.086	9.594	8.853	15.182	10.513	11.974
ENSMUSG00000048264	13	Dip2c	protein_coding	0	0.229149	0.018269	7.17525	0.00450255	7867	6952	5458	5473	6454	8005	162.261	148.54	143.382	166.51	165.898	187.585
ENSMUSG00000032309	9	Fbxo22	protein_coding	0	0.139659	0.018269	6.18944	0.00450433	3201	2950	2286	2312	2630	2805	66.022	63.031	60.053	70.34	67.603	65.731
ENSMUSG00000053617	19	Sh3pxd2a	protein_coding	0	0.204637	0.0182763	7.13558	0.00450807	5657	5011	4000	3850	4547	5829	116.678	107.068	105.08	117.132	116.879	136.594
ENSMUSG00000050994	10	Adgb	protein_coding	0	0.347323	0.0182903	5.4855	0.00451347	2912	2501	2069	2027	2954	3038	60.061	53.438	54.353	61.669	75.932	71.191
ENSMUSG00000033545	8	Znrf1	protein_coding	0	0.185574	0.0183945	6.08694	0.00455282	3119	2837	2634	2248	2897	3081	64.331	60.617	69.196	68.393	74.467	72.198
ENSMUSG00000029474	5	Rnf34	protein_coding	0	0.194986	0.0184275	5.06054	0.00457075	1442	1341	1074	1112	1249	1329	29.742	28.652	28.214	33.831	32.105	31.143
ENSMUSG00000096188	8	Cmtm4	protein_coding	0	0.155125	0.0185608	6.80606	0.00460722	4616	4100	3404	3212	3649	4463	95.207	87.603	89.423	97.722	93.796	104.583
ENSMUSG00000037628	14	Cdkn3	protein_coding	0	0.333619	0.0185813	3.96115	0.00461482	594	617	471	507	627	640	12.252	13.183	12.373	15.425	16.117	14.997
ENSMUSG00000068036	17	Mllt4	protein_coding	0	0.160111	0.0186262	8.09193	0.00462991	12981	11300	9333	8622	10429	12495	267.739	241.441	245.179	262.315	268.074	292.801
ENSMUSG00000009418	1	Nav1	protein_coding	0	0.413328	0.018737	8.73572	0.00466143	23906	16964	15330	16164	18984	28160	493.073	362.461	402.721	491.773	487.978	659.886
ENSMUSG00000025935	1	Tram1	protein_coding	0	0.159312	0.0187562	8.20698	0.00466817	11817	11934	10003	9642	10233	11713	243.731	254.988	262.78	293.348	263.036	274.476
ENSMUSG00000025188	19	Hps1	protein_coding	0	0.204293	0.018762	4.61296	0.00467163	1166	1067	860	812	1020	1158	24.049	22.798	22.592	24.704	26.219	27.136
ENSMUSG00000056116	17	H2-T22	protein_coding	0	0.2733	0.018766	3.8814	0.0046746	606	515	372	445	484	571	12.499	11.004	9.772	13.539	12.441	13.38
ENSMUSG00000023068	10	Nus1	protein_coding	0	0.186788	0.01878	6.99646	0.00468356	6076	5809	4542	4287	5304	6114	125.32	124.118	119.319	130.428	136.338	143.272
ENSMUSG00000036879	8	Phkb	protein_coding	0	0.133784	0.01878	6.46164	0.00468405	4955	4662	3660	3358	4187	4670	102.199	99.611	96.149	102.164	107.626	109.434
ENSMUSG00000041870	5	Ankrd13a	processed_transcript	0	0.155813	0.0188512	6.84244	0.00470782	4621	4232	3693	3436	3968	4308	95.31	90.423	97.016	104.537	101.996	100.951
ENSMUSG00000054920	5	Klhl5	protein_coding	0	0.180574	0.0188928	5.84901	0.0047202	2960	2625	2123	2013	2486	2821	61.051	56.087	55.771	61.243	63.902	66.106
ENSMUSG00000035735	19	Dagla	protein_coding	0	0.180988	0.0189467	5.00137	0.00473685	1570	1390	1119	1099	1264	1509	32.382	29.699	29.396	33.436	32.491	35.361
ENSMUSG00000056476	3	Med12l	protein_coding	0	0.368722	0.0190542	3.71389	0.00477868	633	519	448	439	552	757	13.056	11.089	11.769	13.356	14.189	17.739
ENSMUSG00000018733	11	Pex12	protein_coding	0	0.22696	0.019096	4.21663	0.0047918	876	811	582	623	725	870	18.068	17.328	15.289	18.954	18.636	20.387
ENSMUSG00000028973	5	Abcb8	protein_coding	0	0.193606	0.0191708	5.03203	0.0048181	1584	1339	1200	1120	1312	1520	32.671	28.61	31.524	34.075	33.725	35.619
ENSMUSG00000062519	6	Zfp398	protein_coding	0	0.284929	0.0192901	3.71632	0.00485215	671	625	475	498	606	703	13.84	13.354	12.478	15.151	15.577	16.474
ENSMUSG00000057982	9	Zfp809	protein_coding	0	0.367886	0.0193159	3.82086	0.0048607	626	629	506	544	656	704	12.912	13.44	13.293	16.551	16.862	16.497
ENSMUSG00000034640	3	Tiparp	protein_coding	0	0.168671	0.0193864	6.19741	0.0048846	3211	3213	2526	2376	2787	3283	66.228	68.651	66.358	72.287	71.639	76.932
ENSMUSG00000023032	15	Slc4a8	protein_coding	0	0.191909	0.0194002	5.9064	0.00489015	3052	2521	2260	2052	2527	2931	62.949	53.865	59.37	62.43	64.956	68.683
ENSMUSG00000024593	18	Megf10	protein_coding	0	0.24629	0.0195062	4.64705	0.00493131	1105	925	762	777	903	1092	22.791	19.764	20.018	23.639	23.211	25.589
ENSMUSG00000040234	6	Tm7sf3	processed_transcript	0	0.139346	0.0195149	7.02655	0.00493558	6543	6354	4866	4541	5588	6265	134.953	135.763	127.83	138.155	143.638	146.811
ENSMUSG00000057880	16	Abat	protein_coding	0	0.240412	0.0197224	5.87048	0.00499433	2659	2703	2037	2226	2380	2692	54.843	57.754	53.512	67.724	61.177	63.083
ENSMUSG00000046519	3	Golph3l	protein_coding	0	0.197006	0.0197848	5.34606	0.00501642	1848	1651	1354	1357	1493	1810	38.116	35.276	35.57	41.285	38.377	42.415
ENSMUSG00000050786	6	Ccdc126	protein_coding	0	0.275253	0.0198825	3.78986	0.0050433	568	601	484	468	551	660	11.715	12.841	12.715	14.238	14.163	15.466
ENSMUSG00000029253	5	Cenpc1	protein_coding	0	0.145719	0.0200147	5.4526	0.00508321	1982	1833	1545	1453	1661	1853	40.88	39.165	40.587	44.206	42.696	43.422
ENSMUSG00000025959	1	Klf7	protein_coding	0	0.275968	0.0202261	5.72463	0.00515619	2527	2197	1846	1793	2153	2759	52.121	46.942	48.495	54.55	55.342	64.653
ENSMUSG00000058835	2	Abi1	protein_coding	0	0.140493	0.0202261	7.54449	0.00514763	8629	7928	6688	6251	7507	7681	177.977	169.394	175.695	190.18	192.965	179.992
ENSMUSG00000043252	4	Tmem64	protein_coding	0	0.171817	0.0202261	4.77627	0.0051516	1359	1337	996	1002	1165	1309	28.03	28.567	26.165	30.485	29.946	30.674
ENSMUSG00000038412	9	Higd1a	protein_coding	0	0.345236	0.0202261	5.32877	0.00515408	2106	1881	1575	1525	2269	2164	43.437	40.19	41.375	46.397	58.324	50.71
ENSMUSG00000001482	8	Def8	protein_coding	0	0.185746	0.0204082	5.231	0.00521773	1560	1410	1200	1121	1340	1517	32.176	30.127	31.524	34.105	34.444	35.549
ENSMUSG00000094707	19	A830019P07Rik	lincRNA	0	0.257343	0.0205651	5.87878	0.00526003	3160	3292	2646	2778	2928	3401	65.177	70.339	69.511	84.518	75.263	79.697
ENSMUSG00000021097	12	Clmn	protein_coding	0	0.222697	0.0206394	7.06527	0.00528675	7305	6345	5402	5214	5923	7576	150.669	135.57	141.911	158.631	152.249	177.532
ENSMUSG00000055435	8	Maf	protein_coding	0	0.214788	0.0206394	7.52825	0.00528778	7917	7397	5761	5495	7166	7876	163.292	158.048	151.342	167.18	184.2	184.562
ENSMUSG00000009030	2	Pdcl	protein_coding	0	0.249916	0.020776	6.14279	0.00532717	2555	2661	2225	2130	2669	2625	52.698	56.856	58.451	64.803	68.606	61.513
ENSMUSG00000019927	10	Ube2d1	protein_coding	0	0.280781	0.0209236	5.95569	0.00537112	2393	2525	2100	2258	2364	2512	49.357	53.95	55.167	68.697	60.766	58.865
ENSMUSG00000048720	19	Tbc1d12	protein_coding	0	0.231334	0.0209236	3.78132	0.00537833	533	529	400	418	463	556	10.993	11.303	10.508	12.717	11.901	13.029
ENSMUSG00000071042	17	Rasgrp3	protein_coding	0	0.192262	0.0209865	8.33224	0.00540562	13453	12904	10613	10702	11273	13395	277.475	275.713	278.805	325.597	289.769	313.891
ENSMUSG00000083902	5	Gm15975	processed_pseudogene	0	0.215138	0.0209933	4.15693	0.00540959	815	771	614	612	743	783	16.81	16.474	16.13	18.619	19.099	18.348
ENSMUSG00000003233	16	Dvl3	protein_coding	0	0.244468	0.0212484	6.00815	0.00548432	2807	2487	2000	2081	2338	2812	57.896	53.138	52.54	63.312	60.098	65.895
ENSMUSG00000039089	10	L3mbtl3	protein_coding	0	0.144951	0.0212554	5.21808	0.00548949	1738	1558	1358	1252	1423	1639	35.847	33.289	35.675	38.091	36.578	38.407
ENSMUSG00000031059	X	Ndufb11	protein_coding	0	0.333893	0.0212554	5.97083	0.00549064	2987	2523	2258	2039	3204	3049	61.608	53.908	59.318	62.034	82.358	71.449
ENSMUSG00000031387	X	Renbp	protein_coding	0	0.242191	0.0212845	7.34759	0.00550041	7317	6692	5469	5020	7153	7256	150.917	142.985	143.671	152.728	183.866	170.033
ENSMUSG00000022437	15	Samm50	protein_coding	0	0.169572	0.0213734	6.11498	0.00552792	3028	2889	2292	2069	2754	2937	62.454	61.728	60.211	62.947	70.791	68.824
ENSMUSG00000015143	12	Actn1	protein_coding	0	0.168629	0.0213999	7.11555	0.00554385	5572	5493	4828	4286	5192	5544	114.925	117.366	126.832	130.397	133.459	129.915
ENSMUSG00000033006	15	Sox10	protein_coding	0	0.299421	0.0213999	9.82564	0.00554253	37672	40841	36497	34621	40226	44253	777.003	872.629	958.781	1053.31	1034	1037
ENSMUSG00000024293	18	Esco1	protein_coding	0	0.217565	0.0213999	5.08479	0.00554341	1425	1484	1148	1213	1317	1413	29.391	31.708	30.158	36.904	33.853	33.111
ENSMUSG00000020521	11	Rnft1	protein_coding	0	0.157758	0.0214696	5.65934	0.00556869	2029	1911	1573	1559	1627	1968	41.849	40.831	41.323	47.431	41.822	46.117
ENSMUSG00000002957	7	Ap2a2	protein_coding	0	0.165356	0.0215135	6.35217	0.00558468	3833	3318	2827	2722	3248	3378	79.057	70.894	74.266	82.814	83.489	79.158
ENSMUSG00000073643	1	Wdfy1	protein_coding	0	0.140108	0.0215475	6.62654	0.00559578	4812	4724	3706	3376	4224	4648	99.25	100.935	97.357	102.711	108.577	108.919
ENSMUSG00000030770	7	Parva	protein_coding	0	0.147996	0.021614	7.14212	0.00561534	7210	6631	5104	5011	5638	6912	148.71	141.681	134.083	152.455	144.923	161.972
ENSMUSG00000000296	10	Tpd52l1	protein_coding	0	0.203442	0.0218281	5.05084	0.00568253	1591	1530	1269	1170	1524	1550	32.815	32.691	33.337	35.596	39.174	36.322
ENSMUSG00000046675	12	Tmem251	protein_coding	0	0.14446	0.02185	5.68613	0.00569688	2840	2619	2132	2031	2437	2550	58.576	55.959	56.008	61.791	62.642	59.755
ENSMUSG00000050730	9	Arhgap42	retained_intron	0	0.200412	0.02185	5.37708	0.0056972	1797	1794	1408	1392	1571	1851	37.064	38.332	36.988	42.35	40.382	43.375
ENSMUSG00000078566	7	Bnip3	processed_transcript	0	0.268191	0.0219222	6.3746	0.00571863	4539	4360	3369	3397	4098	4919	93.619	93.158	88.504	103.35	105.338	115.269
ENSMUSG00000018401	11	Mtmr4	protein_coding	0	0.139798	0.0219699	6.32443	0.005736	3218	3137	2545	2372	2754	3093	66.373	67.027	66.857	72.166	70.791	72.48
ENSMUSG00000028096	3	Gpr89	protein_coding	0	0.223388	0.0219783	4.67394	0.00574258	1113	1088	842	796	1060	1126	22.956	23.247	22.119	24.217	27.247	26.386
ENSMUSG00000099881	8	2810013P06Rik	sense_intronic	0	0.219783	0.022024	3.35335	0.00575686	694	622	469	488	616	632	14.314	13.29	12.321	14.847	15.834	14.81
ENSMUSG00000022159	14	Rab2b	protein_coding	0	0.252672	0.0222697	4.57518	0.00583051	1006	1028	914	885	960	1099	20.749	21.965	24.011	26.925	24.677	25.753
ENSMUSG00000029432	5	Gbas	nonsense_mediated_decay	0	0.145972	0.0223153	6.13427	0.00584482	3931	3356	2741	2664	3261	3324	81.079	71.706	72.006	81.049	83.823	77.893
ENSMUSG00000028136	3	Snx27	nonsense_mediated_decay	0	0.175887	0.0223228	7.03215	0.00584916	6142	5592	4757	4487	5112	6039	126.682	119.481	124.967	136.512	131.402	141.515
ENSMUSG00000005656	12	Snx6	protein_coding	0	0.182915	0.0225131	6.45889	0.00591115	3995	3600	2803	2812	3419	3614	82.399	76.919	73.635	85.552	87.884	84.688
ENSMUSG00000030301	6	Ccdc91	protein_coding	0	0.140755	0.0225131	6.19973	0.0059085	3657	3338	2539	2466	3033	3272	75.427	71.321	66.7	75.026	77.962	76.674
ENSMUSG00000034377	17	Tulp4	protein_coding	0	0.270456	0.0225699	7.59918	0.00593302	9125	8335	7026	7047	7847	9976	188.207	178.09	184.574	214.398	201.705	233.772
ENSMUSG00000046079	5	Lrrc8d	processed_transcript	0	0.171998	0.0225832	6.02605	0.00593892	3773	3367	2689	2486	3278	3523	77.82	71.941	70.64	75.634	84.26	82.556
ENSMUSG00000016541	15	Atxn10	protein_coding	0	0.176639	0.0225885	7.95505	0.00594272	11666	10433	8596	8280	10042	10684	240.617	222.917	225.818	251.91	258.127	250.363
ENSMUSG00000031093	X	Dock11	protein_coding	0	0.182839	0.0226147	5.63314	0.005952	2272	2058	1678	1630	1911	2169	46.861	43.972	44.081	49.591	49.122	50.827
ENSMUSG00000038718	2	Pbx3	protein_coding	0	0.154641	0.0226372	5.11021	0.00596139	1643	1513	1297	1231	1397	1523	33.888	32.328	34.072	37.452	35.909	35.689
ENSMUSG00000075324	2	Fign	nonsense_mediated_decay	0	0.337846	0.0226372	3.94109	0.0059627	592	549	411	447	535	663	12.21	11.73	10.797	13.6	13.752	15.536
ENSMUSG00000068270	X	Shroom4	protein_coding	0	0.224576	0.0227017	4.40221	0.0059821	957	868	764	714	797	1036	19.739	18.546	20.07	21.723	20.487	24.277
ENSMUSG00000025809	8	Itgb1	protein_coding	0	0.161851	0.0228778	9.84739	0.0060382	44435	42683	32916	32741	37886	41428	916.493	911.986	864.707	996.111	973.849	970.801
ENSMUSG00000038619	3	Ensa	protein_coding	0	0.172414	0.0230219	5.73552	0.00608098	2534	2325	1878	1840	2115	2398	52.265	49.677	49.335	55.98	54.365	56.193
ENSMUSG00000035062	X	Zc4h2	protein_coding	0	0.167778	0.0230219	4.67099	0.00608113	1094	1043	880	830	915	1099	22.564	22.285	23.118	25.252	23.52	25.753
ENSMUSG00000034210	4	Efcab14	protein_coding	0	0.219932	0.0230327	6.77632	0.00608884	4637	4811	3870	3816	4123	5098	95.64	102.794	101.665	116.098	105.981	119.464
ENSMUSG00000031600	8	Vps37a	protein_coding	0	0.209481	0.0230327	5.8224	0.00608682	2760	2601	2132	1964	2539	2781	56.926	55.574	56.008	59.753	65.264	65.168
ENSMUSG00000056124	18	B4galt6	protein_coding	0	0.191457	0.0230839	5.95596	0.00610482	2357	2133	1789	1773	1868	2379	48.614	45.575	46.997	53.942	48.016	55.748
ENSMUSG00000069171	13	Nr2f1	protein_coding	0	0.246941	0.0231845	3.71309	0.00614125	583	530	483	446	508	639	12.025	11.324	12.688	13.569	13.058	14.974
ENSMUSG00000015942	5	Gtf2ird2	nonsense_mediated_decay	0	0.235026	0.0234797	4.04829	0.0062294	878	753	570	593	814	758	18.109	16.089	14.974	18.041	20.924	17.763
ENSMUSG00000022707	16	Gbe1	protein_coding	0	0.195445	0.0234836	5.74974	0.00623294	3021	2477	2131	1913	2543	2884	62.31	52.925	55.982	58.201	65.367	67.582
ENSMUSG00000035378	6	Shq1	protein_coding	0	0.258135	0.0235025	3.33817	0.00624043	486	422	331	359	417	461	10.024	9.017	8.695	10.922	10.719	10.803
ENSMUSG00000046636	18	Gm7729	unprocessed_pseudogene	0	0.501163	0.0235622	3.42732	0.00626129	373	449	383	405	556	469	7.693	9.594	10.061	12.322	14.292	10.99
ENSMUSG00000020070	10	Rufy2	nonsense_mediated_decay	0	0.231179	0.0235872	5.38657	0.00627542	1824	1766	1485	1423	1697	1878	37.621	37.733	39.011	43.293	43.621	44.008
ENSMUSG00000022191	15	Drosha	protein_coding	0	0.208724	0.0235872	7.20338	0.00627495	6494	6860	5562	5270	6482	6584	133.942	146.574	146.114	160.334	166.618	154.286
ENSMUSG00000021932	14	Rnaseh2b	protein_coding	0	0.1999	0.0236837	4.80269	0.00630952	1214	1197	960	915	1170	1161	25.039	25.576	25.219	27.838	30.075	27.206
ENSMUSG00000040146	9	Rgl3	protein_coding	0	0.269686	0.0236837	4.51035	0.00631114	925	817	735	681	833	997	19.079	17.456	19.309	20.719	21.412	23.363
ENSMUSG00000019256	12	Ahr	protein_coding	0	0.254925	0.0236903	3.83099	0.00631541	607	605	515	534	557	636	12.52	12.927	13.529	16.246	14.318	14.904
ENSMUSG00000028944	5	Prkag2	protein_coding	0	0.167935	0.0237982	5.07932	0.00634921	1411	1350	1055	1040	1188	1360	29.103	28.845	27.715	31.641	30.537	31.869
ENSMUSG00000062202	17	Btbd9	protein_coding	0	0.175831	0.0238098	5.4259	0.00635484	2165	1807	1453	1477	1632	2009	44.654	38.609	38.17	44.936	41.95	47.078
ENSMUSG00000038712	3	Fam63a	protein_coding	0	0.196205	0.0238192	5.38784	0.00635987	1903	1589	1319	1246	1543	1832	39.25	33.951	34.65	37.908	39.662	42.93
ENSMUSG00000043909	2	Trp53bp1	protein_coding	0	0.203479	0.023822	5.83401	0.00636313	2836	2399	1918	1827	2296	2789	58.494	51.258	50.386	55.585	59.018	65.356
ENSMUSG00000023010	15	Tmbim6	protein_coding	0	0.173453	0.0241116	9.41368	0.00645071	32452	30996	24482	23425	27899	31791	669.338	662.276	643.145	712.682	717.136	744.973
ENSMUSG00000034761	12	Map4k5	protein_coding	0	0.125204	0.024173	7.38979	0.00647995	8195	7756	6295	5721	6689	7978	169.026	165.719	165.37	174.056	171.939	186.952
ENSMUSG00000046556	8	Zfp319	protein_coding	0	0.194108	0.024173	5.31889	0.00647848	1818	1475	1205	1239	1408	1642	37.497	31.516	31.655	37.695	36.192	38.478
ENSMUSG00000030102	6	Itpr1	protein_coding	0	0.20047	0.0242672	7.30673	0.0065129	7768	6486	5285	5138	6154	7515	160.219	138.583	138.838	156.318	158.187	176.102
ENSMUSG00000053819	3	Camk2d	protein_coding	0	0.133008	0.024283	6.64674	0.00651972	4899	4391	3589	3355	3988	4476	101.044	93.82	94.283	102.072	102.51	104.888
ENSMUSG00000000804	11	Usp32	processed_transcript	0	0.190384	0.0243568	7.0474	0.00654393	6089	5353	4377	4233	4949	5951	125.589	114.375	114.984	128.785	127.213	139.452
ENSMUSG00000037553	4	Zdhhc18	processed_transcript	0	0.150891	0.0243568	4.88787	0.00654471	1352	1219	1034	930	1117	1314	27.886	26.046	27.163	28.294	28.712	30.792
ENSMUSG00000069539	10	Scyl2	protein_coding	0	0.142197	0.0246439	6.27224	0.0066375	3274	3137	2708	2387	2816	3262	67.528	67.027	71.139	72.622	72.384	76.44
ENSMUSG00000029804	6	Herc3	protein_coding	0	0.157125	0.0247228	5.48534	0.00666398	2059	1942	1514	1411	1719	2031	42.468	41.494	39.773	42.928	44.186	47.593
ENSMUSG00000038236	6	Hoxa7	protein_coding	0	0.331016	0.0248643	3.80213	0.00670741	811	839	600	587	887	909	16.727	17.926	15.762	17.859	22.8	21.301
ENSMUSG00000037949	9	Ano10	protein_coding	0	0.14677	0.0250011	5.54909	0.00675226	2254	2100	1646	1552	1867	2146	46.49	44.87	43.241	47.218	47.991	50.288
ENSMUSG00000070462	7	Mesdc1	protein_coding	0	0.30344	0.0251847	4.41844	0.00680984	872	791	758	658	882	975	17.985	16.901	19.913	20.019	22.672	22.848
ENSMUSG00000062014	14	Gmfb	protein_coding	0	0.180517	0.0253587	6.92578	0.00687033	5573	5232	3956	4089	4574	5283	114.946	111.79	103.925	124.404	117.573	123.799
ENSMUSG00000046139	19	Patl1	protein_coding	0	0.191616	0.0254049	7.1299	0.00688554	6354	6293	5185	4916	5679	6505	131.054	134.459	136.211	149.564	145.977	152.435
ENSMUSG00000004651	7	Tyr	protein_coding	0	0.19246	0.0254311	6.47696	0.00689803	4477	4297	3356	3244	4052	4311	92.34	91.812	88.163	98.695	104.155	101.022
ENSMUSG00000018999	6	Slc35b4	protein_coding	0	0.124345	0.0255416	6.77672	0.00694423	5168	5008	3998	3820	4242	4866	106.592	107.003	105.028	116.22	109.039	114.027
ENSMUSG00000026492	1	Tfb2m	protein_coding	0	0.192516	0.0256495	4.20328	0.0069763	812	796	683	627	790	779	16.748	17.008	17.942	19.076	20.307	18.255
ENSMUSG00000026972	2	Arrdc1	protein_coding	0	0.258744	0.0259073	3.78428	0.00705738	598	504	440	434	511	601	12.334	10.769	11.559	13.204	13.135	14.084
ENSMUSG00000034903	2	Cobll1	processed_transcript	0	0.235126	0.0259158	6.18165	0.00706244	3264	3069	2763	2631	2734	3679	67.322	65.574	72.584	80.045	70.277	86.212
ENSMUSG00000043090	8	Zfp866	protein_coding	0	0.167078	0.0260304	4.74239	0.00709921	1285	1100	904	894	987	1210	26.504	23.503	23.748	27.199	25.371	28.354
ENSMUSG00000021418	13	Rpp40	protein_coding	0	0.201621	0.0261072	3.49157	0.00713872	463	444	370	347	448	437	9.55	9.487	9.72	10.557	11.516	10.24
ENSMUSG00000015597	17	Zfp318	protein_coding	0	0.269446	0.0261072	6.18309	0.0071384	3244	2938	2310	2377	2783	3428	66.909	62.775	60.684	72.318	71.536	80.33
ENSMUSG00000047123	17	Ticam1	protein_coding	0	0.221166	0.0261072	4.87492	0.00713951	1255	1205	1051	1034	1061	1345	25.885	25.747	27.61	31.458	27.273	31.518
ENSMUSG00000026958	2	Dpp7	protein_coding	0	0.244238	0.0261072	6.06482	0.00713733	2767	2392	2090	1938	2702	2576	57.071	51.109	54.905	58.962	69.454	60.365
ENSMUSG00000038208	11	Pgap3	protein_coding	0	0.247552	0.0261285	3.734	0.00714809	627	577	498	488	619	588	12.932	12.328	13.083	14.847	15.911	13.779
ENSMUSG00000039753	5	Fbxl5	protein_coding	0	0.198791	0.026226	6.02014	0.00718588	2668	2543	2100	2086	2396	2540	55.029	54.335	55.167	63.464	61.588	59.521
ENSMUSG00000026553	1	Copa	protein_coding	0	0.136884	0.0262628	9.21179	0.00720133	28914	27212	20829	20283	23212	27210	596.365	581.425	547.18	617.089	596.658	637.624
ENSMUSG00000021339	13	Mrs2	protein_coding	0	0.252603	0.0262628	6.18798	0.00720153	3587	3328	2527	2558	3191	3676	73.984	71.108	66.385	77.825	82.024	86.141
ENSMUSG00000032405	9	Pias1	protein_coding	0	0.180045	0.0265595	6.06245	0.00730541	3048	2657	2517	2182	2528	3143	62.866	56.771	66.122	66.385	64.982	73.651
ENSMUSG00000050199	2	Lgr4	protein_coding	0	0.232789	0.0265989	4.80504	0.00731907	1214	981	937	881	987	1218	25.039	20.961	24.615	26.804	25.371	28.542
ENSMUSG00000041935	15	AW549877	protein_coding	0	0.179448	0.026655	7.09453	0.00733732	7113	6927	5507	5375	6242	6909	146.709	148.006	144.67	163.529	160.449	161.902
ENSMUSG00000022774	16	Ncbp2	processed_transcript	0	0.159879	0.0267262	5.60786	0.00735976	2174	1945	1689	1586	1824	2025	44.84	41.558	44.37	48.252	46.885	47.453
ENSMUSG00000036644	11	Tbc1d9b	protein_coding	0	0.130694	0.0267287	7.1995	0.00736494	8169	7356	5687	5601	6649	7085	168.49	157.172	149.398	170.405	170.911	166.026
ENSMUSG00000024187	17	Itfg3	protein_coding	0	0.189105	0.0267287	5.7934	0.0073661	2650	2256	1937	1841	2080	2631	54.658	48.203	50.885	56.011	53.466	61.653
ENSMUSG00000073423	17	Zfp414	protein_coding	0	0.240588	0.0267746	3.75646	0.00738782	643	583	481	491	585	612	13.262	12.457	12.636	14.938	15.037	14.341
ENSMUSG00000024228	17	Nudt12	protein_coding	0	0.190011	0.0268277	4.60469	0.0074076	1093	1060	789	795	952	1059	22.544	22.648	20.727	24.187	24.471	24.816
ENSMUSG00000026277	1	Stk25	protein_coding	0	0.160691	0.0269481	6.20644	0.00744795	3297	2954	2549	2311	2872	3069	68.002	63.117	66.963	70.31	73.824	71.917
ENSMUSG00000025531	X	Chm	protein_coding	0	0.166228	0.0269699	5.26865	0.00747259	1725	1676	1303	1258	1449	1717	35.579	35.81	34.23	38.273	37.246	40.235
ENSMUSG00000004567	8	Mcoln1	retained_intron	0	0.144335	0.0270889	6.4394	0.00750842	4385	4000	3350	2902	3975	4039	90.443	85.466	88.005	88.29	102.176	94.648
ENSMUSG00000037458	15	Azin1	protein_coding	0	0.181046	0.027129	7.75071	0.00752243	9741	10397	7539	7405	8884	9948	200.913	222.148	198.05	225.29	228.361	233.116
ENSMUSG00000037096	3	Gm9762	processed_pseudogene	0	0.164607	0.0271379	5.86542	0.00752777	2701	2483	2287	2125	2426	2465	55.709	53.053	60.08	64.651	62.36	57.763
ENSMUSG00000028645	4	Slc2a1	protein_coding	0	0.196569	0.0271901	5.96837	0.00754571	3520	3134	2646	2537	2834	3590	72.602	66.963	69.511	77.186	72.847	84.126
ENSMUSG00000013833	10	Med16	protein_coding	0	0.221877	0.0273603	4.38547	0.0076038	981	932	773	783	830	1015	20.234	19.914	20.307	23.822	21.335	23.785
ENSMUSG00000006941	9	Eif1b	protein_coding	0	0.209939	0.0275302	4.84681	0.00766574	1345	1260	1143	1055	1311	1271	27.741	26.922	30.027	32.097	33.699	29.784
ENSMUSG00000010205	9	Raver1	protein_coding	0	0.264775	0.0276491	7.74524	0.00770765	8410	7576	6873	7184	7060	8808	173.46	161.873	180.555	218.566	181.475	206.402
ENSMUSG00000032305	9	Fam219b	protein_coding	0	0.164951	0.027659	4.10465	0.00771333	866	799	644	605	777	787	17.862	17.072	16.918	18.407	19.973	18.442
ENSMUSG00000031666	8	Rbl2	protein_coding	0	0.160352	0.0277929	6.9271	0.00775768	5077	4950	4170	3865	4362	5102	104.716	105.764	109.546	117.589	112.124	119.557
ENSMUSG00000033737	X	Fndc3c1	protein_coding	0	0.21361	0.0277929	6.40785	0.00775951	3977	4067	3468	3204	3812	4206	82.028	86.898	91.105	97.478	97.986	98.561
ENSMUSG00000046186	9	Cd109	protein_coding	0	0.164643	0.0278658	6.54318	0.00778578	4012	3734	2974	2767	3211	4148	82.749	79.783	78.127	84.183	82.538	97.202
ENSMUSG00000032458	9	Copb2	protein_coding	0	0.141876	0.0278662	7.89336	0.00778882	11195	11018	8500	7880	9910	10607	230.902	235.416	223.296	239.741	254.734	248.559
ENSMUSG00000021238	12	Aldh6a1	protein_coding	0	0.155916	0.0279524	5.12947	0.00781588	1732	1607	1277	1252	1420	1631	35.723	34.336	33.547	38.091	36.501	38.22
ENSMUSG00000009569	16	Mkl2	protein_coding	0	0.276651	0.0279647	7.08728	0.00782288	6283	5363	4474	4538	5214	6661	129.59	114.589	117.533	138.064	134.024	156.09
ENSMUSG00000030811	7	Fbxl19	protein_coding	0	0.161465	0.0279647	6.16773	0.00782525	2808	2566	2147	2112	2403	2517	57.916	54.826	56.402	64.255	61.768	58.982
ENSMUSG00000026499	1	Acbd3	protein_coding	0	0.123804	0.0279878	6.88417	0.00783469	5309	4918	4070	3705	4578	4767	109.501	105.08	106.919	112.721	117.676	111.707
ENSMUSG00000026705	1	Klhl20	retained_intron	0	0.172148	0.0280806	5.72693	0.00787256	2318	2331	1857	1760	2051	2335	47.81	49.805	48.784	53.546	52.72	54.717
ENSMUSG00000038121	18	Fam210a	protein_coding	0	0.159755	0.0280806	5.57022	0.00787009	2232	2161	1816	1615	1925	2296	46.036	46.173	47.707	49.135	49.482	53.803
ENSMUSG00000062312	11	Erbb2	protein_coding	0	0.216592	0.0282233	4.30911	0.00791555	729	698	583	505	689	774	15.036	14.914	15.315	15.364	17.711	18.137
ENSMUSG00000063362	8	Alg11	processed_transcript	0	0.206555	0.0282537	4.98054	0.00792708	1574	1502	1164	1185	1385	1521	32.465	32.092	30.578	36.052	35.601	35.642
ENSMUSG00000037730	3	Mynn	nonsense_mediated_decay	0	0.195449	0.0284243	5.29979	0.00797795	1728	1677	1211	1339	1445	1619	35.641	35.832	31.813	40.738	37.143	37.939
ENSMUSG00000069662	10	Marcks	protein_coding	0	0.194402	0.0285412	8.90056	0.0080138	16245	16365	13174	12532	15321	16076	335.061	349.663	346.083	381.273	393.822	376.716
ENSMUSG00000063524	4	Eno1	protein_coding	0	0.288529	0.0285562	9.91975	0.00802405	45663	42232	33929	38547	37533	48438	941.821	902.35	891.319	1172.75	964.775	1135.07
ENSMUSG00000025521	8	Tmem192	protein_coding	0	0.21568	0.0285692	6.41224	0.00803074	3943	3509	3671	3229	3780	3825	81.326	74.975	96.438	98.239	97.164	89.633
ENSMUSG00000019952	10	Poc1b	protein_coding	0	0.151703	0.0286003	5.00847	0.00804251	1464	1377	1160	1058	1250	1421	30.196	29.422	30.473	32.189	32.131	33.299
ENSMUSG00000015112	6	Slc25a13	protein_coding	0	0.136863	0.0286512	6.88793	0.00806049	5522	4825	4210	3813	4542	5063	113.894	103.093	110.597	116.007	116.751	118.644
ENSMUSG00000028228	4	Cpne3	protein_coding	0	0.176837	0.0288141	6.69996	0.0081179	4723	4408	3719	3475	4201	4505	97.414	94.184	97.699	105.723	107.985	105.568
ENSMUSG00000034932	10	Mrpl54	protein_coding	0	0.304237	0.0289077	4.00478	0.00815651	830	772	578	652	810	787	17.119	16.495	15.184	19.836	20.821	18.442
ENSMUSG00000024442	18	0610009O20Rik	protein_coding	0	0.162287	0.0290408	5.40832	0.00820332	1993	1776	1432	1441	1724	1695	41.107	37.947	37.619	43.841	44.315	39.72
ENSMUSG00000046985	5	Tapt1	retained_intron	0	0.132661	0.0290875	7.31021	0.00821958	8183	7824	6482	5961	7013	7694	168.778	167.172	170.283	181.357	180.267	180.297
ENSMUSG00000043091	15	Tuba1c	protein_coding	0	0.175307	0.0294243	6.21978	0.00833656	3154	2824	2233	2184	2618	2950	65.053	60.339	58.661	66.446	67.295	69.129
ENSMUSG00000032562	9	Gnai2	protein_coding	0	0.189378	0.0295467	9.40513	0.00838689	30676	31106	24866	23810	28550	30442	632.707	664.626	653.233	724.395	733.869	713.361
ENSMUSG00000006418	2	Rnf114	protein_coding	0	0.133841	0.0296168	6.43154	0.00840995	4052	3808	3076	2742	3611	3721	83.574	81.364	80.807	83.423	92.82	87.196
ENSMUSG00000026767	2	Fam188a	protein_coding	0	0.171747	0.02972	7.62992	0.00844556	8916	8999	6556	6403	8246	8375	183.897	192.277	172.227	194.805	211.961	196.255
ENSMUSG00000041741	6	Pde3a	protein_coding	0	0.226113	0.029804	5.9527	0.00847572	3164	2872	2365	2339	2597	3327	65.259	61.365	62.129	71.162	66.755	77.963
ENSMUSG00000028251	4	Tstd3	protein_coding	0	0.203865	0.0298374	3.57343	0.00848838	686	633	489	514	570	657	14.149	13.525	12.846	15.638	14.652	15.396
ENSMUSG00000039007	15	Cpq	protein_coding	0	0.304358	0.0298755	3.09033	0.00850555	431	419	337	363	400	465	8.89	8.953	8.853	11.044	10.282	10.897
ENSMUSG00000002064	11	Sdf2	processed_transcript	0	0.209281	0.0299928	4.77612	0.00854532	1136	1021	790	821	926	1102	23.431	21.815	20.753	24.978	23.803	25.824
ENSMUSG00000022637	16	Cblb	protein_coding	0	0.234666	0.0300074	4.65251	0.00855266	1116	948	784	833	877	1095	23.018	20.255	20.596	25.343	22.543	25.66
ENSMUSG00000026311	1	Asb1	protein_coding	0	0.212499	0.0300264	4.85054	0.00856124	1535	1391	1103	1075	1317	1521	31.66	29.721	28.976	32.706	33.853	35.642
ENSMUSG00000040029	6	Ipo8	protein_coding	0	0.107313	0.030115	7.26851	0.00859289	6550	6018	4977	4497	5310	6040	135.097	128.584	130.746	136.817	136.492	141.538
ENSMUSG00000035152	11	Ap2b1	protein_coding	0	0.130573	0.0301479	8.34293	0.00860865	16616	14733	12252	10728	13729	15721	342.713	314.793	321.862	326.388	352.9	368.397
ENSMUSG00000057751	4	Megf6	protein_coding	0	0.187741	0.0303137	4.52887	0.00865924	1093	953	770	749	909	1026	22.544	20.362	20.228	22.788	23.366	24.043
ENSMUSG00000056515	17	Rab31	protein_coding	0	0.165604	0.0304009	6.06092	0.00868867	2852	2623	2266	2094	2530	2654	58.824	56.044	59.528	63.708	65.033	62.192
ENSMUSG00000046982	18	Tshz1	processed_transcript	0	0.196315	0.0304009	5.166	0.00869057	1446	1480	1189	1215	1308	1422	29.824	31.622	31.235	36.965	33.622	33.322
ENSMUSG00000024454	18	Hdac3	protein_coding	0	0.159248	0.0304038	5.71971	0.00869462	2179	1940	1722	1547	1814	2116	44.943	41.451	45.237	47.066	46.628	49.585
ENSMUSG00000018196	1	Glrx2	protein_coding	0	0.171624	0.0304149	4.19691	0.00870416	796	736	602	580	676	757	16.418	15.726	15.815	17.646	17.376	17.739
ENSMUSG00000002808	13	Epdr1	protein_coding	0	0.182618	0.0304149	5.00227	0.00870424	1499	1318	1138	1032	1322	1412	30.918	28.161	29.895	31.398	33.982	33.088
ENSMUSG00000001157	6	Gmcl1	protein_coding	0	0.160709	0.0304939	5.3465	0.0087345	1999	1697	1476	1403	1654	1777	41.23	36.259	38.775	42.685	42.516	41.641
ENSMUSG00000073096	6	Lrrc61	protein_coding	0	0.185867	0.0304942	5.24621	0.00873987	2034	1841	1490	1383	1776	1962	41.952	39.336	39.142	42.076	45.652	45.976
ENSMUSG00000029422	5	Rsrc2	protein_coding	0	0.215821	0.0306068	6.63789	0.00879159	4508	4490	3591	3564	4348	4323	92.98	95.936	94.336	108.431	111.764	101.303
ENSMUSG00000030447	7	Cyfip1	protein_coding	0	0.132685	0.0306086	7.20931	0.00879828	6973	6711	5489	5100	5741	6799	143.821	143.391	144.197	155.162	147.571	159.324
ENSMUSG00000046718	8	Bst2	protein_coding	0	0.319798	0.030699	4.53531	0.00882784	806	677	570	605	760	778	16.624	14.465	14.974	18.407	19.536	18.231
ENSMUSG00000040918	1	Slc19a2	protein_coding	0	0.288447	0.0307493	4.05784	0.00885206	564	503	495	443	595	564	11.633	10.747	13.004	13.478	15.294	13.216
ENSMUSG00000038312	2	Edem2	protein_coding	0	0.192774	0.030815	5.26628	0.00888079	1713	1530	1309	1203	1483	1682	35.331	32.691	34.388	36.6	38.12	39.415
ENSMUSG00000034522	14	Zfp395	protein_coding	0	0.182885	0.0309812	4.89806	0.00893524	1489	1425	1334	1182	1354	1510	30.711	30.447	35.044	35.961	34.804	35.385
ENSMUSG00000066643	12	Wdr35	protein_coding	0	0.130121	0.0310653	6.26121	0.0089628	3377	3189	2574	2330	2930	3128	69.652	68.138	67.619	70.888	75.315	73.3
ENSMUSG00000032058	9	Ppp2r1b	protein_coding	0	0.176151	0.0311919	5.75599	0.00900594	2237	2134	1779	1748	2063	2006	46.139	45.596	46.735	53.181	53.029	47.007
ENSMUSG00000083669	7	Gm10169	processed_pseudogene	0	0.224122	0.0312688	7.23389	0.00903143	7904	6827	5386	5809	6430	7297	163.024	145.869	141.491	176.733	165.281	170.994
ENSMUSG00000006276	8	Eps15l1	protein_coding	0	0.177714	0.0313064	6.55404	0.00904561	4600	4185	3673	3367	4050	4411	94.877	89.419	96.49	102.438	104.104	103.365
ENSMUSG00000056671	18	Prelid2	protein_coding	0	0.364324	0.0314119	3.66324	0.00907944	632	591	535	577	687	635	13.035	12.628	14.055	17.555	17.659	14.88
ENSMUSG00000033216	6	Eefsec	protein_coding	0	0.153636	0.0314723	7.40715	0.00910357	8820	7874	6802	6539	7305	8007	181.917	168.24	178.689	198.942	187.773	187.632
ENSMUSG00000022744	16	Cldnd1	protein_coding	0	0.172455	0.0315335	6.08059	0.00912459	3294	2995	2415	2361	2645	3214	67.94	63.993	63.442	71.831	67.989	75.315
ENSMUSG00000033478	19	Fam160b1	protein_coding	0	0.143071	0.0315447	5.79633	0.00913118	2377	2227	1799	1640	2047	2243	49.027	47.583	47.26	49.895	52.618	52.561
ENSMUSG00000037470	1	Uggt1	protein_coding	0	0.146442	0.0316088	8.10597	0.00915308	14144	13168	10838	9703	12126	13688	291.727	281.354	284.716	295.204	311.695	320.757
ENSMUSG00000027312	2	Atrn	protein_coding	0	0.210206	0.0317222	7.27912	0.00919602	7456	7204	5639	5543	6265	7942	153.784	153.924	148.137	168.64	161.04	186.108
ENSMUSG00000019338	3	Zfp687	protein_coding	0	0.145712	0.0317722	5.92446	0.00921387	2642	2389	2046	1897	2108	2568	54.493	51.045	53.749	57.714	54.186	60.177
ENSMUSG00000039210	1	Gpatch2	protein_coding	0	0.183219	0.0318383	5.37666	0.00924654	2087	1838	1457	1472	1735	1894	43.045	39.272	38.276	44.784	44.598	44.383
ENSMUSG00000044847	11	Lsm11	nonsense_mediated_decay	0	0.235589	0.0318383	3.74791	0.00924174	636	529	500	461	576	605	13.118	11.303	13.135	14.025	14.806	14.177
ENSMUSG00000059883	15	Irak4	protein_coding	0	0.144308	0.0318383	4.60164	0.00924438	1272	1147	955	894	1074	1154	26.236	24.507	25.088	27.199	27.607	27.042
ENSMUSG00000024376	18	Epb4.1l4a	protein_coding	0	0.264739	0.0318383	3.50051	0.00923975	507	499	427	415	539	492	10.457	10.662	11.217	12.626	13.855	11.529
ENSMUSG00000038145	9	Snrk	processed_transcript	0	0.178672	0.0318845	4.58513	0.00926672	1113	1029	838	785	1002	1040	22.956	21.986	22.014	23.883	25.756	24.371
ENSMUSG00000070544	2	Top1	protein_coding	0	0.175162	0.0318907	8.13603	0.00927362	13180	12101	10589	9699	12411	11879	271.844	258.556	278.174	295.082	319.021	278.366
ENSMUSG00000031785	8	Adgrg1	protein_coding	0	0.200345	0.0318907	7.86939	0.00927527	11020	9955	9402	8658	9250	11496	227.293	212.704	246.992	263.411	237.769	269.391
ENSMUSG00000033542	6	Arhgef5	protein_coding	0	0.345399	0.0320556	3.73674	0.00933341	614	585	505	541	630	643	12.664	12.499	13.266	16.459	16.194	15.068
ENSMUSG00000042182	1	Bend6	protein_coding	0	0.163226	0.0320853	4.59357	0.00934546	1384	1350	1111	1064	1163	1384	28.546	28.845	29.186	32.371	29.895	32.432
ENSMUSG00000032512	9	Wdr48	protein_coding	0	0.158683	0.0322044	6.83359	0.00938698	5547	5377	4544	4073	5176	5258	114.41	114.888	119.371	123.917	133.048	123.213
ENSMUSG00000026721	1	Rabgap1l	protein_coding	0	0.157917	0.032339	4.52422	0.00942963	1253	1086	853	825	1009	1143	25.844	23.204	22.408	25.1	25.936	26.784
ENSMUSG00000020476	11	Dbnl	protein_coding	0	0.230798	0.0323605	7.20586	0.00944277	6787	6452	5549	6368	5764	6297	139.985	137.857	145.773	193.74	148.162	147.56
ENSMUSG00000058586	15	Serhl	protein_coding	0	0.271671	0.0323859	4.56925	0.00945705	1114	974	828	871	1015	1058	22.977	20.811	21.752	26.499	26.09	24.793
ENSMUSG00000001054	11	Rmnd5b	protein_coding	0	0.196564	0.0324719	4.03459	0.00948559	797	714	564	569	696	723	16.439	15.256	14.816	17.311	17.89	16.942
ENSMUSG00000022420	15	Dnal4	processed_transcript	0	0.190829	0.0325777	5.39193	0.00952341	2025	1863	1510	1428	1726	2017	41.767	39.806	39.668	43.445	44.366	47.265
ENSMUSG00000017390	11	Aldoc	protein_coding	0	0.174235	0.0326013	5.96964	0.00953376	3030	2648	2420	2217	2507	2946	62.495	56.578	63.574	67.45	64.442	69.035
ENSMUSG00000007617	13	Homer1	protein_coding	0	0.188773	0.0326156	4.67534	0.00954486	1254	1089	909	953	993	1153	25.864	23.268	23.88	28.994	25.525	27.019
ENSMUSG00000027429	2	Sec23b	processed_transcript	0	0.147633	0.0326316	6.45293	0.00955298	3695	3836	3140	2803	3424	3702	76.211	81.962	82.488	85.278	88.013	86.751
ENSMUSG00000053553	5	3110082I17Rik	protein_coding	0	0.207606	0.032715	3.76188	0.00958433	636	581	531	473	610	611	13.118	12.414	13.949	14.391	15.68	14.318
ENSMUSG00000035413	11	Tmem98	protein_coding	0	0.440236	0.0327403	3.40836	0.00959523	428	386	312	407	495	386	8.828	8.247	8.196	12.383	12.724	9.045
ENSMUSG00000056121	17	Fez2	protein_coding	0	0.205199	0.0328272	3.8851	0.00963111	681	557	465	487	546	605	14.046	11.901	12.216	14.816	14.035	14.177
ENSMUSG00000032258	9	Lca5	protein_coding	0	0.16847	0.032919	3.34561	0.00967201	497	460	383	368	431	462	10.251	9.829	10.061	11.196	11.079	10.826
ENSMUSG00000066621	5	Tecpr1	protein_coding	0	0.141829	0.032971	9.37941	0.00970126	37675	32520	25407	24837	29562	33474	777.065	694.839	667.445	755.64	759.883	784.411
ENSMUSG00000027194	2	Ttc17	protein_coding	0	0.167848	0.0330226	5.73722	0.00972344	2680	2505	2071	1972	2371	2482	55.276	53.523	54.405	59.996	60.946	58.162
ENSMUSG00000031221	X	Igbp1	protein_coding	0	0.141948	0.0330248	5.78169	0.00972757	2865	2561	2006	1910	2418	2524	59.092	54.72	52.698	58.11	62.154	59.146
ENSMUSG00000021552	13	Gkap1	protein_coding	0	0.35688	0.0330906	4.44007	0.00975748	987	998	777	937	1015	1007	20.357	21.324	20.412	28.507	26.09	23.597
ENSMUSG00000021917	14	Spcs1	protein_coding	0	0.187048	0.0331957	6.61925	0.00979199	4443	4232	3446	3228	4288	4062	91.639	90.423	90.527	98.209	110.222	95.187
ENSMUSG00000016181	1	Diexf	protein_coding	0	0.194008	0.0332777	4.20173	0.00982324	840	738	641	611	752	763	17.325	15.768	16.839	18.589	19.33	17.88
ENSMUSG00000042050	12	Wdr60	protein_coding	0	0.239794	0.0334061	4.24303	0.00986907	834	813	689	681	794	836	17.202	17.371	18.1	20.719	20.41	19.59
ENSMUSG00000029004	5	Kmt2e	protein_coding	0	0.315937	0.0334061	8.41353	0.00987548	15079	15065	13094	12593	15602	17190	311.012	321.886	343.981	383.129	401.045	402.821
ENSMUSG00000024958	19	Gpr137	protein_coding	0	0.204395	0.0335199	4.84045	0.00993024	1518	1413	1180	1161	1284	1527	31.309	30.191	30.999	35.322	33.005	35.783
ENSMUSG00000038028	6	Tigar	nonsense_mediated_decay	0	0.170238	0.0335676	5.85206	0.00994794	2445	2483	1959	1805	2378	2319	50.429	53.053	51.463	54.915	61.126	54.342
ENSMUSG00000026031	1	Cflar	protein_coding	0	0.155636	0.0335705	7.49683	0.00995234	9172	8401	6978	6452	7625	8885	189.177	179.5	183.313	196.295	195.998	208.206
ENSMUSG00000021009	12	Ptpn21	protein_coding	0	0.152139	0.0337809	6.64864	0.0100219	4707	4451	3651	3282	4046	4645	97.084	95.102	95.912	99.851	104.001	108.848
ENSMUSG00000005774	3	Rfx5	protein_coding	0	0.198159	0.0339407	4.96119	0.0100765	1409	1311	1183	1189	1214	1349	29.061	28.011	31.078	36.174	31.206	31.612
ENSMUSG00000069089	13	Cdk7	protein_coding	0	0.164207	0.0339477	5.43743	0.0100822	2214	1955	1508	1477	1847	1988	45.665	41.772	39.615	44.936	47.477	46.586
ENSMUSG00000054942	3	Fam73a	protein_coding	0	0.130202	0.0341419	5.46747	0.0101507	2015	1954	1551	1405	1739	1923	41.56	41.75	40.745	42.746	44.7	45.063
ENSMUSG00000050106	11	Tmc8	protein_coding	0	0.217768	0.0341657	5.19186	0.0101614	1749	1725	1555	1400	1740	1770	36.074	36.857	40.85	42.594	44.726	41.477
ENSMUSG00000007564	17	Ppp2r1a	protein_coding	0	0.180533	0.0341766	8.07289	0.0101682	12542	10919	8772	8815	9834	11861	258.685	233.301	230.442	268.187	252.78	277.944
ENSMUSG00000036339	14	Tmem260	protein_coding	0	0.185879	0.034295	6.02477	0.0102108	3734	3599	2630	2638	3206	3622	77.016	76.898	69.09	80.258	82.409	84.876
ENSMUSG00000031703	8	Itfg1	protein_coding	0	0.145692	0.034295	7.16285	0.0102093	7585	7534	5752	5481	6743	7083	156.444	160.975	151.106	166.754	173.327	165.979
ENSMUSG00000041084	3	Ostc	protein_coding	0	0.154894	0.0345211	5.98578	0.0102964	3003	2790	2423	2315	2605	2737	61.938	59.613	63.653	70.431	66.961	64.137
ENSMUSG00000097333	13	Zfp87	protein_coding	0	0.208868	0.0345706	3.72846	0.0103148	557	539	452	402	509	594	11.488	11.517	11.874	12.23	13.084	13.919
ENSMUSG00000030780	7	BC017158	protein_coding	0	0.179291	0.0346024	4.86914	0.0103279	1516	1347	1110	1077	1257	1432	31.268	28.781	29.16	32.767	32.311	33.557
ENSMUSG00000022684	16	Bfar	protein_coding	0	0.157582	0.034667	5.13803	0.0103545	1647	1539	1202	1150	1414	1532	33.97	32.883	31.577	34.988	36.346	35.9
ENSMUSG00000022793	16	B4galt4	protein_coding	0	0.249201	0.0346948	4.28927	0.0103665	943	917	714	721	888	953	19.45	19.593	18.757	21.936	22.826	22.332
ENSMUSG00000031792	8	Usb1	protein_coding	0	0.176807	0.0347384	5.53751	0.0103832	2292	2228	1741	1795	1929	2192	47.274	47.605	45.736	54.611	49.584	51.366
ENSMUSG00000004633	6	Chn2	protein_coding	0	0.187458	0.0347949	5.03997	0.0104075	1530	1499	1294	1174	1413	1545	31.557	32.028	33.994	35.718	36.321	36.205
ENSMUSG00000021242	12	Npc2	protein_coding	0	0.234673	0.0347992	8.24548	0.0104125	13469	12096	9439	9859	12190	12253	277.805	258.449	247.964	299.95	313.34	287.13
ENSMUSG00000029020	4	Mfn2	protein_coding	0	0.151892	0.0348448	6.2645	0.0104298	3819	3384	2722	2580	3107	3541	78.769	72.304	71.507	78.494	79.865	82.978
ENSMUSG00000022438	15	Parvb	protein_coding	0	0.171463	0.034948	8.4601	0.0104755	17318	15967	13755	12976	14582	16890	357.192	341.159	361.346	394.781	374.826	395.791
ENSMUSG00000015189	6	Casd1	protein_coding	0	0.149351	0.0349906	7.38202	0.0104957	8672	8080	6582	6258	6959	8498	178.864	172.641	172.91	190.393	178.879	199.137
ENSMUSG00000079614	18	Seh1l	protein_coding	0	0.166196	0.0350706	6.7207	0.0105234	4925	4840	3855	3495	4468	4887	101.58	103.414	101.271	106.332	114.849	114.519
ENSMUSG00000067787	2	Blcap	protein_coding	0	0.182053	0.035466	5.03266	0.0106513	1570	1537	1246	1133	1391	1628	32.382	32.84	32.733	34.47	35.755	38.15
ENSMUSG00000028886	4	Eya3	protein_coding	0	0.139142	0.0355067	5.96715	0.0106693	3148	2903	2446	2245	2570	3040	64.929	62.027	64.257	68.302	66.061	71.238
ENSMUSG00000050088	17	1600012H06Rik	processed_transcript	0	0.156108	0.0356189	5.05768	0.0107106	1583	1499	1161	1052	1402	1515	32.65	32.028	30.5	32.006	36.038	35.502
ENSMUSG00000044229	9	Nxpe4	protein_coding	0	0.220556	0.036137	3.48835	0.010897	699	616	490	509	550	704	14.417	13.162	12.872	15.486	14.138	16.497
ENSMUSG00000038080	13	Kdm1b	processed_transcript	0	0.156853	0.0362294	4.53289	0.0109364	883	852	683	632	746	884	18.212	18.204	17.942	19.228	19.176	20.715
ENSMUSG00000024457	17	Trim26	protein_coding	0	0.168689	0.0363155	6.13883	0.0109666	3068	2796	2276	2206	2543	2910	63.279	59.741	59.791	67.115	65.367	68.191
ENSMUSG00000026571	1	Dcaf6	processed_transcript	0	0.155445	0.0365691	5.76986	0.0110544	2350	2232	1807	1779	2053	2118	48.47	47.69	47.47	54.124	52.772	49.632
ENSMUSG00000063882	4	Uqcrh	protein_coding	0	0.251023	0.0369122	6.4672	0.0111699	3838	3419	2855	2569	3618	3983	79.161	73.052	75.001	78.159	93	93.335
ENSMUSG00000036850	2	Mrpl41	protein_coding	0	0.254346	0.0369671	4.74967	0.0112022	1403	1186	924	1050	1233	1205	28.938	25.341	24.274	31.945	31.694	28.237
ENSMUSG00000023018	15	Smarcd1	protein_coding	0	0.135189	0.0371227	7.85731	0.0112572	10852	10090	8114	7851	8986	9810	223.828	215.588	213.156	238.859	230.983	229.882
ENSMUSG00000017288	11	Vps53	protein_coding	0	0.119232	0.0373762	6.07654	0.011342	3529	3153	2523	2390	2856	3105	72.787	67.369	66.28	72.713	73.413	72.761
ENSMUSG00000026435	1	Slc45a3	protein_coding	0	0.256246	0.0376229	3.19175	0.0114407	453	346	282	290	365	421	9.343	7.393	7.408	8.823	9.382	9.865
ENSMUSG00000021754	13	Map3k1	protein_coding	0	0.143223	0.0376817	6.17202	0.0114666	3459	3427	2920	2448	3048	3658	71.344	73.223	76.709	74.478	78.348	85.72
ENSMUSG00000004631	6	Sgce	protein_coding	0	0.17094	0.0376817	7.31104	0.0114666	7955	7722	6394	6056	7202	7558	164.076	164.992	167.971	184.248	185.125	177.11
ENSMUSG00000000194	2	Gpr107	protein_coding	0	0.124438	0.0379447	5.86258	0.0115507	2830	2646	2107	1995	2303	2620	58.37	56.536	55.351	60.696	59.198	61.396
ENSMUSG00000046185	7	Zfp84	protein_coding	0	0.212462	0.0380632	4.48875	0.0116029	997	911	708	734	865	934	20.564	19.465	18.599	22.331	22.235	21.887
ENSMUSG00000034247	11	Plekhm1	protein_coding	0	0.123246	0.0381782	7.24633	0.0116501	7165	6378	5391	4885	5777	6634	147.782	136.276	141.622	148.621	148.496	155.458
ENSMUSG00000037640	7	Zfp60	protein_coding	0	0.152054	0.0383072	5.18125	0.0116935	1564	1601	1154	1096	1365	1557	32.258	34.208	30.316	33.345	35.087	36.486
ENSMUSG00000074519	2	Etohi1	protein_coding	0	0.302236	0.0383255	3.80432	0.0117031	624	584	473	495	605	636	12.87	12.478	12.426	15.06	15.551	14.904
ENSMUSG00000063015	5	Ccni	protein_coding	0	0.139765	0.0383298	8.11051	0.0117085	13536	12735	10812	9640	11629	13082	279.186	272.102	284.033	293.287	298.92	306.556
ENSMUSG00000020873	11	Slc35b1	protein_coding	0	0.155373	0.0388759	6.12306	0.0119124	3174	2965	2487	2319	2631	3114	65.465	63.352	65.334	70.553	67.629	72.972
ENSMUSG00000026097	1	Ormdl1	protein_coding	0	0.189923	0.0391632	4.88782	0.0120253	1342	1270	1013	1034	1083	1350	27.679	27.135	26.612	31.458	27.838	31.635
ENSMUSG00000028080	3	Lrba	protein_coding	0	0.249566	0.0391632	6.00212	0.0120217	3277	2595	2093	2037	2518	3422	67.59	55.446	54.983	61.974	64.724	80.189
ENSMUSG00000036109	X	Mbnl3	processed_transcript	0	0.3607	0.0391632	4.1627	0.0120219	777	654	515	612	592	904	16.026	13.974	13.529	18.619	15.217	21.184
ENSMUSG00000030279	6	C2cd5	protein_coding	0	0.130129	0.0391648	5.73356	0.01203	2624	2303	1911	1669	2180	2438	54.121	49.207	50.202	50.778	56.036	57.131
ENSMUSG00000031586	8	Rbpms	protein_coding	0	0.155097	0.0394149	6.43595	0.0121151	4044	3997	3457	3099	3709	3944	83.409	85.402	90.816	94.284	95.339	92.422
ENSMUSG00000041229	X	Phf8	retained_intron	0	0.172288	0.0394736	5.04669	0.0121374	1630	1477	1297	1220	1373	1567	33.62	31.558	34.072	37.117	35.293	36.72
ENSMUSG00000028223	4	Decr1	protein_coding	0	0.15519	0.0394879	5.64023	0.0121459	2484	2346	1754	1641	2222	2278	51.234	50.126	46.078	49.926	57.116	53.381
ENSMUSG00000047141	16	Zfp654	protein_coding	0	0.168549	0.0397116	5.13357	0.0122189	1709	1593	1302	1256	1401	1682	35.249	34.037	34.204	38.213	36.012	39.415
ENSMUSG00000075514	2	Gm13375	antisense	0	0.2636	0.0399934	4.25172	0.0123141	1011	1043	889	945	932	1085	20.852	22.285	23.354	28.751	23.957	25.425
ENSMUSG00000059273	7	Zc3h4	protein_coding	0	0.132084	0.0399934	6.73566	0.0123117	5220	4685	3897	3496	4295	4911	107.665	100.102	102.375	106.362	110.402	115.082
ENSMUSG00000020806	11	Rhbdf2	protein_coding	0	0.294843	0.0403377	4.93623	0.0124415	914	809	870	781	834	1052	18.852	17.286	22.855	23.761	21.438	24.652
ENSMUSG00000061273	X	Mmgt1	protein_coding	0	0.132472	0.0404754	6.87301	0.0124951	5816	5704	4365	4357	4626	5568	119.958	121.875	114.669	132.557	118.91	130.477
ENSMUSG00000025354	10	Dnajc14	protein_coding	0	0.125359	0.0404805	6.32721	0.0125027	3725	3593	2695	2512	3138	3493	76.83	76.77	70.798	76.425	80.661	81.853
ENSMUSG00000027035	2	Cers6	protein_coding	0	0.21997	0.0405073	5.66557	0.0125153	1947	1886	1480	1524	1685	1971	40.158	40.297	38.88	46.366	43.312	46.187
ENSMUSG00000020646	12	Mboat2	protein_coding	0	0.19532	0.0405545	4.40041	0.0125342	897	833	678	653	772	886	18.501	17.798	17.811	19.867	19.844	20.762
ENSMUSG00000024240	18	Epc1	protein_coding	0	0.15426	0.0406408	5.53692	0.0125691	2111	2021	1656	1635	1790	1964	43.54	43.182	43.503	49.743	46.011	46.023
ENSMUSG00000027620	2	Rbm39	protein_coding	0	0.14091	0.0409157	8.07839	0.0126632	13494	12049	10075	9198	11766	11933	278.32	257.445	264.671	279.84	302.442	279.631
ENSMUSG00000020474	11	Polm	protein_coding	0	0.162516	0.0409433	4.37603	0.012686	1027	905	703	702	840	921	21.182	19.337	18.468	21.358	21.592	21.582
ENSMUSG00000074183	9	Gsta1	protein_coding	0	0.305804	0.0409433	3.65642	0.012684	710	559	441	513	623	621	14.644	11.944	11.585	15.607	16.014	14.552
ENSMUSG00000068758	14	Il3ra	protein_coding	0	0.19816	0.0411724	4.70599	0.0127688	1388	1260	1103	964	1342	1315	28.628	26.922	28.976	29.329	34.496	30.815
ENSMUSG00000036249	2	Rbm43	protein_coding	0	0.189391	0.0411993	4.13704	0.0127815	764	788	562	599	664	749	15.758	16.837	14.764	18.224	17.068	17.552
ENSMUSG00000021288	12	Klc1	protein_coding	0	0.132026	0.0412153	6.71624	0.0127952	5075	4493	4013	3536	4287	4670	104.674	96	105.422	107.579	110.196	109.434
ENSMUSG00000042275	13	Pelo	protein_coding	0	0.207757	0.0415603	4.57865	0.0129129	1080	985	781	752	966	1036	22.276	21.046	20.517	22.879	24.831	24.277
ENSMUSG00000090698	6	Apold1	protein_coding	0	0.123453	0.0415603	6.59212	0.0129155	5405	4968	4107	3740	4454	5033	111.481	106.149	107.891	113.786	114.489	117.941
ENSMUSG00000014748	6	Tex261	protein_coding	0	0.144018	0.041756	8.01273	0.0129896	11952	10620	9323	8733	9705	11080	246.516	226.912	244.916	265.693	249.464	259.643
ENSMUSG00000082286	11	Pisd-ps1	transcribed_unprocessed_pseudogene	0	0.231941	0.0418127	8.6745	0.0130161	21064	17694	16243	14911	19425	19919	434.455	378.059	426.706	453.652	499.314	466.771
ENSMUSG00000024991	19	Eif3a	protein_coding	0	0.209818	0.0418842	9.86074	0.0130428	41592	42626	33484	32325	40394	41373	857.855	910.769	879.629	983.455	1038.32	969.512
ENSMUSG00000026965	2	Anapc2	protein_coding	0	0.162378	0.0422606	5.83871	0.0131734	2607	2352	1926	1906	2097	2443	53.771	50.254	50.596	57.988	53.903	57.248
ENSMUSG00000040177	7	2310057M21Rik	protein_coding	0	0.179898	0.0422841	4.01292	0.0131852	737	612	556	517	613	676	15.201	13.076	14.606	15.729	15.757	15.841
ENSMUSG00000055707	8	Klhl26	protein_coding	0	0.169128	0.0424886	4.47342	0.0132535	1130	1071	823	862	912	1069	23.307	22.884	21.62	26.225	23.443	25.05
ENSMUSG00000028487	4	Bnc2	protein_coding	0	0.296961	0.0428301	6.62032	0.0133827	4623	4261	3417	3589	3929	5206	95.352	91.043	89.765	109.192	100.994	121.995
ENSMUSG00000014905	12	Dnajb9	protein_coding	0	0.20889	0.0428638	5.95589	0.0134022	2343	2579	2056	2086	2237	2421	48.325	55.104	54.011	63.464	57.501	56.732
ENSMUSG00000033793	1	Atp6v1h	protein_coding	0	0.241411	0.042926	5.32819	0.013443	2114	1845	1465	1543	1843	1964	43.602	39.421	38.486	46.944	47.374	46.023
ENSMUSG00000033111	14	3830406C13Rik	protein_coding	0	0.176536	0.042926	5.0628	0.0134385	1900	1702	1330	1324	1619	1712	39.188	36.366	34.939	40.281	41.616	40.118
ENSMUSG00000041530	4	Ago1	protein_coding	0	0.150264	0.042926	6.08918	0.0134473	2785	2475	2134	1901	2375	2612	57.442	52.882	56.06	57.836	61.049	61.208
ENSMUSG00000040820	16	Hlcs	protein_coding	0	0.142427	0.042927	4.47196	0.013463	1330	1185	968	906	1068	1247	27.432	25.319	25.429	27.564	27.453	29.222
ENSMUSG00000054556	6	Gm4876	antisense	0	0.20895	0.0429571	3.86838	0.013477	1002	823	669	663	777	974	20.667	17.585	17.575	20.171	19.973	22.824
ENSMUSG00000027475	2	Kif3b	protein_coding	0	0.129486	0.0430609	5.8252	0.0135141	2769	2481	2085	1916	2288	2516	57.112	53.01	54.773	58.292	58.812	58.959
ENSMUSG00000026159	1	Agfg1	protein_coding	0	0.131976	0.0431909	7.09374	0.0135595	5950	5340	4626	4035	4866	5791	122.722	114.097	121.526	122.761	125.079	135.703
ENSMUSG00000033147	3	Slc22a15	processed_transcript	0	0.186874	0.0432642	3.49713	0.0135917	645	538	470	430	539	608	13.303	11.495	12.347	13.082	13.855	14.248
ENSMUSG00000039117	2	Taf4a	protein_coding	0	0.153744	0.0432894	4.78408	0.0136042	1301	1076	956	862	1096	1146	26.834	22.99	25.114	26.225	28.172	26.855
ENSMUSG00000020132	10	Rab21	protein_coding	0	0.137188	0.0435216	5.82488	0.0136956	2630	2475	2147	2005	2269	2406	54.245	52.882	56.402	61	58.324	56.381
ENSMUSG00000004637	8	Wwox	protein_coding	0	0.181142	0.043551	4.08648	0.0137095	973	813	722	689	784	907	20.069	17.371	18.967	20.962	20.152	21.254
ENSMUSG00000002617	17	Zfp40	protein_coding	0	0.283114	0.0435568	3.78696	0.0137159	548	493	410	456	466	557	11.303	10.534	10.771	13.873	11.978	13.052
ENSMUSG00000028383	4	Hsdl2	protein_coding	0	0.14235	0.0436616	5.41987	0.0137628	1735	1627	1402	1189	1591	1643	35.785	34.763	36.831	36.174	40.896	38.501
ENSMUSG00000041540	6	Sox5	retained_intron	0	0.150569	0.0439577	5.9926	0.0138671	3270	2887	2469	2238	2508	3331	67.445	61.685	64.861	68.089	64.467	78.057
ENSMUSG00000043885	9	Slc36a4	protein_coding	0	0.142369	0.0440209	4.93518	0.0138947	1437	1328	1068	995	1184	1367	29.639	28.375	28.056	30.272	30.434	32.034
ENSMUSG00000026342	1	Slc35f5	protein_coding	0	0.222172	0.0440258	4.88896	0.0139009	1303	1221	870	887	1158	1263	26.875	26.088	22.855	26.986	29.766	29.596
ENSMUSG00000047557	3	Lxn	protein_coding	0	0.216128	0.0440981	5.4435	0.0139284	1814	1778	1437	1330	1783	1795	37.415	37.99	37.75	40.464	45.831	42.063
ENSMUSG00000020491	11	2810021J22Rik	protein_coding	0	0.19313	0.0445232	3.9304	0.0140957	673	640	521	483	609	667	13.881	13.675	13.687	14.695	15.654	15.63
ENSMUSG00000024143	17	Rhoq	protein_coding	0	0.124183	0.0445364	7.08894	0.0141046	6150	5873	4737	4420	5131	5745	126.847	125.485	124.442	134.474	131.891	134.625
ENSMUSG00000031925	9	Maml2	protein_coding	0	0.1998	0.0445654	4.62517	0.0141185	1279	1147	835	940	959	1227	26.38	24.507	21.936	28.599	24.651	28.753
ENSMUSG00000019831	10	Wasf1	protein_coding	0	0.263097	0.0445711	5.56136	0.014125	1878	1884	1867	1657	1902	2106	38.735	40.254	49.046	50.413	48.89	49.351
ENSMUSG00000038347	17	Tcte2	protein_coding	0	0.239166	0.0445921	4.42852	0.0141364	1397	1050	846	859	1036	1352	28.814	22.435	22.225	26.134	26.63	31.682
ENSMUSG00000090610	10	Gm3571	pseudogene	0	0.252112	0.0446584	4.05358	0.0141724	662	604	526	545	571	673	13.654	12.905	13.818	16.581	14.677	15.771
ENSMUSG00000044968	5	Napepld	protein_coding	0	0.258365	0.0446584	3.17629	0.0141669	368	353	294	299	343	375	7.59	7.542	7.723	9.097	8.817	8.788
ENSMUSG00000027660	3	Skil	protein_coding	0	0.188323	0.0447223	4.56387	0.0142109	1079	1010	764	781	863	1079	22.255	21.58	20.07	23.761	22.183	25.285
ENSMUSG00000027997	3	Casp6	protein_coding	0	0.257404	0.0447223	3.32979	0.0142095	393	401	324	322	421	379	8.106	8.568	8.512	9.797	10.822	8.881
ENSMUSG00000055128	14	Cgrrf1	protein_coding	0	0.217514	0.0448248	4.11807	0.0142624	795	759	652	663	704	782	16.397	16.217	17.128	20.171	18.096	18.325
ENSMUSG00000013663	19	Pten	protein_coding	0	0.146293	0.0448253	7.93323	0.0142769	9488	9387	7749	7370	8262	9038	195.695	200.567	203.567	224.225	212.372	211.792
ENSMUSG00000034303	9	Ccdc15	protein_coding	0	0.42183	0.0448444	4.52449	0.0142877	934	904	728	812	900	1182	19.264	19.315	19.125	24.704	23.134	27.698
ENSMUSG00000075704	16	Txnrd2	protein_coding	0	0.288845	0.0449022	3.52943	0.0143156	571	443	417	438	508	513	11.777	9.465	10.955	13.326	13.058	12.021
ENSMUSG00000022788	16	Fgd4	protein_coding	0	0.170142	0.0451546	7.0431	0.01442	6396	6451	4914	4835	5467	6427	131.921	137.835	129.091	147.1	140.528	150.607
ENSMUSG00000035048	9	Anapc13	protein_coding	0	0.217644	0.0451546	4.47883	0.0144091	1161	1045	813	825	1070	1041	23.946	22.328	21.358	25.1	27.504	24.394
ENSMUSG00000049047	X	Armcx3	protein_coding	0	0.219799	0.0451546	4.40577	0.0144149	845	790	629	632	755	820	17.429	16.88	16.524	19.228	19.407	19.215
ENSMUSG00000022952	16	Runx1	protein_coding	0	0.292514	0.0452095	4.91031	0.0144423	1232	1195	902	997	1111	1302	25.411	25.533	23.696	30.333	28.558	30.51
ENSMUSG00000020623	11	Map2k6	protein_coding	0	0.222298	0.0452536	4.37444	0.0144633	867	890	725	651	886	896	17.882	19.016	19.046	19.806	22.774	20.996
ENSMUSG00000039414	17	Heatr5b	protein_coding	0	0.151955	0.0452536	5.80344	0.014466	2811	2518	2001	1924	2132	2785	57.978	53.801	52.567	58.536	54.802	65.262
ENSMUSG00000022369	15	Mtbp	protein_coding	0	0.13816	0.0457586	6.52705	0.0146517	4743	4524	3464	3204	4096	4439	97.827	96.662	91	97.478	105.286	104.021
ENSMUSG00000034235	14	Usp54	protein_coding	0	0.164372	0.0461244	5.35633	0.0147835	1979	1864	1597	1410	1690	2032	40.818	39.827	41.953	42.898	43.441	47.617
ENSMUSG00000030019	6	Fbxl14	protein_coding	0	0.238441	0.0464002	6.83082	0.0148866	4367	4838	4001	3508	5012	4636	90.071	103.371	105.107	106.727	128.832	108.637
ENSMUSG00000037071	19	Scd1	protein_coding	0	0.186835	0.0464307	9.07437	0.0149013	20061	18701	16235	16007	16260	20299	413.768	399.575	426.495	486.997	417.959	475.676
ENSMUSG00000030614	7	Tmem126b	protein_coding	0	0.234278	0.0464363	3.65248	0.014908	547	553	421	409	545	546	11.282	11.816	11.06	12.443	14.009	12.795
ENSMUSG00000018199	1	Trove2	protein_coding	0	0.19368	0.046785	6.37873	0.0150398	3727	3205	2674	2622	2897	3700	76.871	68.48	70.246	79.772	74.467	86.704
ENSMUSG00000036975	1	Tmem177	protein_coding	0	0.167773	0.0470554	4.12296	0.0151417	886	817	641	596	758	854	18.274	17.456	16.839	18.133	19.484	20.012
ENSMUSG00000025578	11	Cbx8	protein_coding	0	0.220417	0.0472251	3.30278	0.0152263	374	319	260	258	314	357	7.714	6.816	6.83	7.849	8.071	8.366
ENSMUSG00000026411	1	Tmem9	protein_coding	0	0.186733	0.0475526	6.2824	0.015342	3289	2751	2199	2374	2556	2863	67.837	58.779	57.768	72.227	65.701	67.09
ENSMUSG00000028078	3	Dclk2	protein_coding	0	0.214289	0.0476926	5.82472	0.0154131	2665	2329	2037	1841	2453	2561	54.967	49.763	53.512	56.011	63.054	60.013
ENSMUSG00000019883	10	Echdc1	protein_coding	0	0.164056	0.0478108	6.62807	0.0154658	4105	4160	3364	3398	3491	4012	84.668	88.885	88.373	103.381	89.735	94.015
ENSMUSG00000062070	X	Pgk1	protein_coding	0	0.210888	0.0479302	7.37612	0.0155197	10440	8359	6683	6960	7796	9801	215.33	178.603	175.563	211.751	200.394	229.671
ENSMUSG00000016921	2	Srsf6	protein_coding	0	0.141291	0.0483425	8.26285	0.015689	13829	12480	10968	10298	11709	12385	285.23	266.654	288.131	313.306	300.976	290.223
ENSMUSG00000021550	13	2210016F16Rik	protein_coding	0	0.151326	0.0484035	5.19434	0.0157209	1853	1705	1461	1422	1537	1707	38.219	36.43	38.381	43.263	39.508	40.001
ENSMUSG00000023805	17	Synj2	protein_coding	0	0.142271	0.0484666	5.16812	0.015755	1624	1409	1252	1108	1296	1569	33.496	30.105	32.89	33.71	33.313	36.767
ENSMUSG00000040250	6	Asun	protein_coding	0	0.184818	0.0484696	6.38191	0.0157611	3402	3314	2796	2785	3121	3139	70.168	70.809	73.451	84.731	80.224	73.558
ENSMUSG00000031823	8	Zdhhc7	protein_coding	0	0.200191	0.0487947	4.70837	0.015872	1117	1001	871	877	969	1028	23.039	21.388	22.881	26.682	24.908	24.09
ENSMUSG00000079557	17	2002-03-01	nonsense_mediated_decay	0	0.20476	0.0487993	4.67399	0.0158786	1199	1033	808	781	996	1158	24.73	22.072	21.226	23.761	25.602	27.136
ENSMUSG00000021140	12	Pcnx	protein_coding	0	0.159982	0.0488576	6.63289	0.015908	5229	4395	3606	3341	4001	5083	107.851	93.906	94.73	101.646	102.845	119.112
ENSMUSG00000059248	11	2009-09-01	protein_coding	0	0.161717	0.0490172	9.443	0.0159703	37291	32948	29453	28176	31904	33134	769.145	703.984	773.734	857.226	820.083	776.444
ENSMUSG00000039901	19	9130011E15Rik	protein_coding	0	0.141251	0.0490185	5.09503	0.0159759	1692	1462	1228	1182	1397	1459	34.898	31.238	32.26	35.961	35.909	34.189
ENSMUSG00000039087	13	Rreb1	nonsense_mediated_decay	0	0.226031	0.0495159	6.40659	0.0161643	3962	3302	2709	2692	3083	4018	81.718	70.552	71.166	81.901	79.248	94.156
ENSMUSG00000004843	16	Chmp2b	protein_coding	0	0.172096	0.0497179	6.15449	0.0162566	3292	2798	2366	2305	2621	3039	67.899	59.783	62.155	70.127	67.372	71.214
ENSMUSG00000005886	1	Ncoa2	protein_coding	0	0.170234	0.0499745	7.0124	0.0163511	6737	5968	4955	4587	5449	6678	138.954	127.515	130.168	139.555	140.065	156.489
ENSMUSG00000028249	4	Sdcbp	protein_coding	0	0.167955	0.0499914	8.7331	0.0163619	18921	17254	14279	14219	15773	17329	390.255	368.658	375.111	432.598	405.44	406.078

## Sheet: siEZH2 downregulated DEGs
Gene.ID	Chrom	Gene.Name	Biotype	B16-scr	B16-siEzh2	FDR	AveExpr	P value	B16-scr-1_S4	B16-scr-2_S5	B16-scr-3_S6	B16-siEzh2-1_S7	B16-siEzh2-2_S8	B16-siEzh2-3_S9	B16-scr-1_S4 CPM	B16-scr-2_S5 CPM	B16-scr-3_S6 CPM	B16-siEzh2-1_S7 CPM	B16-siEzh2-2_S8 CPM	B16-siEzh2-3_S9 CPM
ENSMUSG00000029687	6	Ezh2	protein_coding	0	-2.46208	5.82522e-17	7.28733	6.17209e-21	11168	10704	8372	1229	1574	1807	230.345	228.707	219.933	37.391	40.459	42.344
ENSMUSG00000029186	5	Pi4k2b	protein_coding	0	-1.03234	4.1583e-11	6.46279	3.96532e-14	5267	4899	3916	1656	2021	2079	108.634	104.674	102.874	50.382	51.949	48.718
ENSMUSG00000075028	2	Prdm11	protein_coding	0	-1.27949	6.49914e-11	3.8942	8.14197e-14	1826	1630	1314	484	538	620	37.662	34.827	34.519	14.725	13.829	14.529
ENSMUSG00000047793	1	Sned1	protein_coding	0	-2.53931	8.85274e-11	4.25792	1.52573e-13	4894	3966	3545	485	525	796	100.941	84.74	93.128	14.756	13.495	18.653
ENSMUSG00000026923	2	Notch1	protein_coding	0	-1.94296	9.66806e-11	5.06468	1.84388e-13	4969	4187	3593	759	847	1190	102.488	89.462	94.389	23.092	21.772	27.886
ENSMUSG00000053080	19	2700081O15Rik	protein_coding	0	-1.4674	1.17668e-10	5.15003	2.61817e-13	3760	3500	3214	913	1093	1177	77.552	74.783	84.432	27.777	28.095	27.581
ENSMUSG00000002602	7	Axl	protein_coding	0	-1.29356	1.63912e-10	4.10558	3.82079e-13	1617	1365	1197	389	441	607	33.351	29.165	31.445	11.835	11.336	14.224
ENSMUSG00000036106	15	Prr5	protein_coding	0	-1.57582	2.16247e-10	3.40895	5.72809e-13	932	1014	786	201	278	290	19.223	21.666	20.648	6.115	7.146	6.796
ENSMUSG00000003585	11	Sec14l2	processed_transcript	0	-1.03549	6.81667e-10	4.00987	2.09455e-12	1404	1243	1042	402	533	575	28.958	26.559	27.373	12.23	13.701	13.474
ENSMUSG00000024177	17	Nme4	protein_coding	0	-1.16582	6.94564e-10	4.0822	2.23066e-12	1589	1390	1238	445	536	594	32.774	29.699	32.522	13.539	13.778	13.919
ENSMUSG00000055022	15	Cntn1	protein_coding	0	-1.14908	9.58815e-10	5.37263	3.45409e-12	2551	2469	2043	773	937	959	52.616	52.754	53.67	23.518	24.085	22.473
ENSMUSG00000027276	2	Jag1	protein_coding	0	-1.15661	2.20421e-09	3.35263	1.00425e-11	897	901	760	255	371	340	18.501	19.251	19.965	7.758	9.536	7.967
ENSMUSG00000036854	7	Hspb6	protein_coding	0	-1.53618	3.79514e-09	4.53337	2.05077e-11	2664	2820	2567	690	777	864	54.946	60.254	67.435	20.993	19.973	20.247
ENSMUSG00000074063	8	Osgin1	protein_coding	0	-1.15248	3.95497e-09	4.25991	2.17918e-11	1779	1634	1510	471	694	705	36.693	34.913	39.668	14.33	17.839	16.521
ENSMUSG00000017639	11	Rab11fip4	protein_coding	0	-0.863622	4.60248e-09	5.53126	2.6821e-11	3194	3208	2513	1210	1356	1535	65.878	68.544	66.017	36.813	34.856	35.97
ENSMUSG00000049577	8	Zfpm1	protein_coding	0	-0.916769	5.37291e-09	3.52132	3.30185e-11	878	801	601	295	340	372	18.109	17.115	15.788	8.975	8.74	8.717
ENSMUSG00000040690	4	Col16a1	nonsense_mediated_decay	0	-1.13663	5.55657e-09	3.1014	3.47359e-11	816	767	606	230	280	324	16.83	16.388	15.92	6.998	7.197	7.592
ENSMUSG00000016194	1	Hsd11b1	protein_coding	0	-0.925908	7.68835e-09	3.97194	4.96916e-11	2092	1861	1498	673	837	889	43.148	39.763	39.353	20.475	21.515	20.832
ENSMUSG00000049804	X	Armcx4	protein_coding	0	-1.01657	1.25231e-08	3.2264	8.7574e-11	778	652	588	231	299	305	16.047	13.931	15.447	7.028	7.686	7.147
ENSMUSG00000063415	6	Cyp26b1	protein_coding	0	-1.32244	1.41433e-08	4.13434	1.01901e-10	1634	1604	1326	492	512	525	33.702	34.272	34.834	14.969	13.161	12.303
ENSMUSG00000056050	1	Mia3	protein_coding	0	-0.640232	1.9394e-08	6.6045	1.43842e-10	5333	5003	4363	2298	2657	2963	109.996	106.897	114.617	69.914	68.297	69.433
ENSMUSG00000021281	12	Tnfaip2	protein_coding	0	-0.744389	1.98941e-08	6.14623	1.51766e-10	6829	6326	4947	2307	3319	3478	140.851	135.164	129.958	70.188	85.314	81.502
ENSMUSG00000015709	7	Arnt2	protein_coding	0	-0.76177	2.33914e-08	4.02975	1.80925e-10	1325	1214	1049	539	612	621	27.329	25.939	27.557	16.399	15.731	14.552
ENSMUSG00000022610	15	Mapk12	protein_coding	0	-1.39466	3.83197e-08	3.44853	3.24812e-10	1024	889	738	230	291	323	21.12	18.995	19.387	6.998	7.48	7.569
ENSMUSG00000000753	11	Serpinf1	protein_coding	0	-0.971859	4.80054e-08	3.75569	4.3743e-10	1607	1450	1095	480	646	643	33.145	30.981	28.766	14.604	16.605	15.068
ENSMUSG00000059824	7	Dbp	protein_coding	0	-0.791242	6.29335e-08	4.45617	6.40137e-10	2497	2346	1919	847	1252	1194	51.502	50.126	50.412	25.769	32.182	27.98
ENSMUSG00000004267	6	Eno2	protein_coding	0	-1.04681	7.06943e-08	3.28519	7.34058e-10	788	701	693	224	315	351	16.253	14.978	18.205	6.815	8.097	8.225
ENSMUSG00000040699	11	Limd2	protein_coding	0	-0.81487	9.40361e-08	5.26856	1.02625e-09	2875	2470	2324	1028	1187	1451	59.298	52.775	61.052	31.276	30.511	34.002
ENSMUSG00000042626	3	Shc1	protein_coding	0	-0.500904	1.00917e-07	7.8128	1.12272e-09	14714	13561	11631	6888	7703	9081	303.483	289.751	305.548	209.56	198.003	212.799
ENSMUSG00000033249	8	Hsf4	protein_coding	0	-0.862429	1.05971e-07	5.42794	1.22991e-09	3604	3131	3060	1219	1526	1800	74.334	66.899	80.387	37.087	39.225	42.18
ENSMUSG00000020375	11	Rufy1	protein_coding	0	-0.831383	1.19523e-07	5.13835	1.43104e-09	1824	1772	1324	664	799	846	37.621	37.861	34.782	20.202	20.538	19.825
ENSMUSG00000039781	11	Cep131	protein_coding	0	-0.761132	1.25629e-07	4.29338	1.52161e-09	1499	1349	1190	548	717	735	30.918	28.823	31.261	16.672	18.43	17.224
ENSMUSG00000025068	19	Gsto1	protein_coding	0	-0.666319	1.25629e-07	4.34908	1.54097e-09	1389	1232	986	551	635	713	28.649	26.324	25.902	16.764	16.322	16.708
ENSMUSG00000007594	8	Hapln4	protein_coding	0	-0.651439	1.3125e-07	4.9807	1.62707e-09	2136	1873	1557	877	970	1116	44.056	40.019	40.903	26.682	24.934	26.152
ENSMUSG00000053113	11	Socs3	processed_transcript	0	-0.851294	1.36683e-07	3.4233	1.73787e-09	881	777	760	308	395	421	18.171	16.602	19.965	9.371	10.153	9.865
ENSMUSG00000000028	16	Cdc45	protein_coding	0	-0.554687	1.38113e-07	5.45535	1.78532e-09	2837	2655	2036	1214	1423	1649	58.514	56.728	53.486	36.935	36.578	38.642
ENSMUSG00000018217	11	Pmp22	protein_coding	0	-0.746218	1.91609e-07	6.29333	2.58721e-09	5855	5820	5174	2433	3061	2953	120.762	124.353	135.922	74.022	78.682	69.199
ENSMUSG00000050144	3	Slc25a44	protein_coding	0	-0.583281	1.91609e-07	5.46304	2.59865e-09	2232	2029	1640	986	1065	1243	46.036	43.353	43.083	29.998	27.376	29.128
ENSMUSG00000028838	4	Extl1	processed_transcript	0	-0.656291	2.11596e-07	4.69378	2.9818e-09	2248	1786	1413	817	955	1100	46.366	38.161	37.12	24.856	24.548	25.777
ENSMUSG00000056091	6	St3gal5	protein_coding	0	-0.641898	2.31451e-07	6.00262	3.31065e-09	3814	3677	3015	1601	2013	2032	78.666	78.565	79.204	48.709	51.744	47.617
ENSMUSG00000025133	7	Ints4	protein_coding	0	-0.576851	2.35033e-07	6.01673	3.38679e-09	3717	3529	2779	1613	2046	1964	76.665	75.402	73.005	49.074	52.592	46.023
ENSMUSG00000090063	6	Dlx6os1	antisense	0	-0.667433	2.35842e-07	4.59876	3.42343e-09	2129	1867	1450	801	981	1080	43.912	39.891	38.092	24.37	25.216	25.308
ENSMUSG00000058756	11	Thra	protein_coding	0	-0.642824	2.87579e-07	4.74755	4.26585e-09	2225	1959	1669	847	1116	1183	45.892	41.857	43.845	25.769	28.686	27.722
ENSMUSG00000008090	5	Fgfrl1	protein_coding	0	-1.03396	3.56139e-07	2.97471	5.47152e-09	732	662	582	211	271	331	15.098	14.145	15.289	6.419	6.966	7.756
ENSMUSG00000026796	2	Fam129b	protein_coding	0	-0.638336	4.20707e-07	6.00279	6.6418e-09	4604	4056	3447	1804	2190	2534	94.96	86.663	90.553	54.885	56.293	59.38
ENSMUSG00000020260	10	Pofut2	protein_coding	0	-0.738972	4.25582e-07	5.15336	6.88807e-09	2318	2134	1732	884	1049	1169	47.81	45.596	45.5	26.895	26.964	27.394
ENSMUSG00000029754	6	Dlx6	protein_coding	0	-0.590063	5.27777e-07	5.85402	8.89135e-09	4759	3949	3692	1922	2515	2473	98.157	84.376	96.989	58.475	64.647	57.951
ENSMUSG00000045312	13	Lhfpl2	protein_coding	0	-0.83739	5.33044e-07	5.30198	9.03656e-09	4304	4417	2954	1404	2022	2031	88.772	94.376	77.602	42.715	51.975	47.593
ENSMUSG00000046417	11	Lrrc75a	protein_coding	0	-0.59736	5.8049e-07	5.12139	1.02099e-08	2387	2068	1726	940	1198	1283	49.233	44.186	45.342	28.599	30.794	30.065
ENSMUSG00000022443	15	Myh9	protein_coding	0	-0.475067	6.09486e-07	8.95776	1.08491e-08	30928	27040	22980	13434	16675	18793	637.905	577.75	603.687	408.716	428.626	440.385
ENSMUSG00000021266	12	Wars	protein_coding	0	-0.589561	6.16393e-07	6.98012	1.12887e-08	9993	8366	6928	3923	4925	5173	206.11	178.752	181.999	119.353	126.596	121.221
ENSMUSG00000059895	15	Ptp4a3	protein_coding	0	-0.786189	6.16393e-07	5.17318	1.12986e-08	1911	1764	1506	702	837	984	39.415	37.691	39.563	21.358	21.515	23.059
ENSMUSG00000031400	X	G6pdx	protein_coding	0	-0.610615	7.31177e-07	7.45387	1.3635e-08	10923	10511	8884	5026	5260	6377	225.292	224.583	233.384	152.911	135.207	149.435
ENSMUSG00000044645	17	Gm7334	protein_coding	0	-0.672922	7.43601e-07	3.72337	1.40243e-08	739	695	553	274	337	440	15.242	14.85	14.527	8.336	8.662	10.311
ENSMUSG00000000531	15	Grasp	protein_coding	0	-0.951092	8.61428e-07	3.92836	1.65203e-08	952	1043	792	308	439	465	19.635	22.285	20.806	9.371	11.284	10.897
ENSMUSG00000050248	5	Evc2	protein_coding	0	-0.466484	9.15426e-07	5.14026	1.78468e-08	2419	2212	1845	1074	1339	1523	49.893	47.263	48.468	32.675	34.419	35.689
ENSMUSG00000040488	7	Ltbp4	protein_coding	0	-0.730837	9.15426e-07	3.36846	1.77606e-08	778	628	551	258	341	390	16.047	13.418	14.475	7.849	8.765	9.139
ENSMUSG00000008734	7	Gprc5b	protein_coding	0	-0.551557	9.17983e-07	4.8738	1.79939e-08	2194	2115	1827	969	1130	1431	45.252	45.19	47.996	29.481	29.046	33.533
ENSMUSG00000020627	12	Klhl29	protein_coding	0	-0.678004	9.79106e-07	3.1882	1.97877e-08	711	643	616	317	332	382	14.665	13.739	16.182	9.644	8.534	8.952
ENSMUSG00000017861	2	Mybl2	protein_coding	0	-0.633341	9.8506e-07	4.00115	2.02481e-08	840	781	678	376	397	469	17.325	16.687	17.811	11.439	10.205	10.99
ENSMUSG00000041000	4	Trim62	protein_coding	0	-0.48805	1.06539e-06	4.85258	2.2125e-08	1862	1738	1483	936	1000	1099	38.405	37.135	38.959	28.477	25.705	25.753
ENSMUSG00000029634	5	Rnf6	protein_coding	0	-0.511127	1.09426e-06	5.81884	2.28405e-08	2550	2431	2116	1147	1408	1637	52.595	51.942	55.588	34.896	36.192	38.361
ENSMUSG00000020654	12	Adcy3	protein_coding	0	-0.637673	1.18488e-06	4.71993	2.57017e-08	2287	2133	1601	850	1222	1173	47.17	45.575	42.058	25.86	31.411	27.487
ENSMUSG00000024590	18	Lmnb1	protein_coding	0	-0.535842	1.18488e-06	6.57354	2.56346e-08	4540	4586	3954	2127	2673	2791	93.64	97.987	103.872	64.712	68.709	65.403
ENSMUSG00000091537	9	Tma7	protein_coding	0	-0.884983	1.18488e-06	5.3543	2.57365e-08	2641	2332	2024	887	1231	1068	54.472	49.827	53.171	26.986	31.642	25.027
ENSMUSG00000006356	12	Crip2	protein_coding	0	-0.455579	1.188e-06	7.23121	2.59602e-08	8262	7644	6355	3798	4824	4995	170.408	163.326	166.947	115.55	124	117.05
ENSMUSG00000003420	7	Fcgrt	protein_coding	0	-0.588274	1.188e-06	4.05136	2.6056e-08	1203	1188	845	536	581	678	24.812	25.383	22.198	16.307	14.934	15.888
ENSMUSG00000082082	4	Gm13230	transcribed_unprocessed_pseudogene	0	-0.878033	1.35277e-06	5.17667	3.02431e-08	2411	2779	1816	840	1100	1241	49.728	59.378	47.707	25.556	28.275	29.081
ENSMUSG00000026208	1	Des	protein_coding	0	-1.22059	1.39905e-06	3.36977	3.18707e-08	1121	1100	890	330	390	397	23.121	23.503	23.38	10.04	10.025	9.303
ENSMUSG00000031834	8	Pik3r2	protein_coding	0	-0.527822	1.42545e-06	5.9442	3.26231e-08	3770	3293	2798	1703	1842	2178	77.758	70.36	73.504	51.812	47.348	51.038
ENSMUSG00000026773	2	Pfkfb3	protein_coding	0	-0.633886	1.4849e-06	5.17379	3.42985e-08	2623	2552	1955	1084	1285	1478	54.101	54.527	51.358	32.98	33.031	34.635
ENSMUSG00000032350	9	Gclc	protein_coding	0	-0.499891	1.58953e-06	5.84082	3.73887e-08	3044	3158	2592	1508	1773	1936	62.784	67.475	68.092	45.879	45.574	45.367
ENSMUSG00000036718	5	Micall2	protein_coding	0	-0.614143	1.59168e-06	4.51085	3.76081e-08	1585	1519	1178	753	780	806	32.691	32.456	30.946	22.909	20.05	18.887
ENSMUSG00000051855	6	Mest	protein_coding	0	-0.900315	1.71422e-06	4.25346	4.08666e-08	775	875	755	332	358	386	15.985	18.696	19.834	10.101	9.202	9.045
ENSMUSG00000028158	3	Mttp	retained_intron	0	-0.523214	1.7732e-06	4.08158	4.28365e-08	1308	1268	1039	578	735	798	26.978	27.093	27.295	17.585	18.893	18.7
ENSMUSG00000016552	15	Foxred2	protein_coding	0	-0.58768	1.87936e-06	3.96109	4.61975e-08	1309	1181	951	507	663	752	26.999	25.234	24.983	15.425	17.042	17.622
ENSMUSG00000060600	11	Eno3	protein_coding	0	-0.991467	2.0697e-06	3.14846	5.21921e-08	770	656	657	268	284	324	15.882	14.016	17.259	8.154	7.3	7.592
ENSMUSG00000032715	2	Trib3	protein_coding	0	-0.827676	2.17491e-06	5.84555	5.55364e-08	9311	8284	6052	2827	4098	4229	192.044	177	158.987	86.009	105.338	99.1
ENSMUSG00000047407	17	Tgif1	protein_coding	0	-0.528235	2.27357e-06	5.0187	5.85377e-08	2406	2107	1838	981	1318	1403	49.625	45.019	48.284	29.846	33.879	32.877
ENSMUSG00000004266	6	Ptpn6	protein_coding	0	-0.651377	2.34929e-06	3.78989	6.07361e-08	1041	1012	826	444	523	568	21.471	21.623	21.699	13.508	13.444	13.31
ENSMUSG00000011179	12	Odc1	protein_coding	0	-0.637775	2.38397e-06	6.47446	6.20763e-08	5730	5972	4031	2155	3115	3196	118.184	127.601	105.895	65.564	80.07	74.893
ENSMUSG00000035566	14	Pcdh17	protein_coding	0	-0.844196	2.38397e-06	3.40093	6.21379e-08	784	705	558	281	324	347	16.17	15.063	14.659	8.549	8.328	8.131
ENSMUSG00000026873	2	Phf19	retained_intron	0	-0.55858	2.45414e-06	3.78624	6.42268e-08	1096	974	855	437	605	628	22.606	20.811	22.461	13.295	15.551	14.716
ENSMUSG00000034854	10	Mfsd12	protein_coding	0	-0.659852	2.60307e-06	3.99276	6.89519e-08	1086	1070	837	466	526	593	22.399	22.862	21.988	14.178	13.521	13.896
ENSMUSG00000034165	17	Ccnd3	protein_coding	0	-0.52735	2.64678e-06	7.59231	7.09511e-08	12418	10765	9664	5735	6106	7250	256.127	230.01	253.874	174.481	156.953	169.893
ENSMUSG00000021236	12	Entpd5	protein_coding	0	-0.384863	3.06584e-06	5.31011	8.47832e-08	2707	2552	1931	1333	1551	1712	55.833	54.527	50.728	40.555	39.868	40.118
ENSMUSG00000001729	12	Akt1	protein_coding	0	-0.474471	3.17212e-06	9.69403	8.88324e-08	47095	41742	34868	21485	24911	28080	971.357	891.881	915.987	653.659	640.33	658.011
ENSMUSG00000004897	3	Hdgf	protein_coding	0	-0.33526	3.17212e-06	9.25967	8.90668e-08	36886	34773	28999	19246	22677	24966	760.791	742.977	761.807	585.54	582.906	585.039
ENSMUSG00000034867	7	Ankrd27	protein_coding	0	-0.476614	3.17212e-06	4.9901	8.86682e-08	2029	1802	1594	880	1120	1279	41.849	38.502	41.875	26.773	28.789	29.971
ENSMUSG00000021451	13	Sema4d	protein_coding	0	-0.684846	3.45876e-06	3.49786	9.83781e-08	979	865	798	391	450	538	20.192	18.482	20.964	11.896	11.567	12.607
ENSMUSG00000031996	9	Aplp2	protein_coding	0	-0.36735	3.54998e-06	9.52802	1.01557e-07	41180	39880	33432	21698	25296	27414	849.357	852.096	878.263	660.139	650.226	642.405
ENSMUSG00000024663	19	Rab3il1	nonsense_mediated_decay	0	-0.505044	3.68006e-06	3.47553	1.06838e-07	759	700	589	334	428	448	15.655	14.957	15.473	10.162	11.002	10.498
ENSMUSG00000028780	5	Sema3c	protein_coding	0	-0.874471	3.71931e-06	2.80425	1.08766e-07	634	722	454	225	290	305	13.077	15.427	11.927	6.845	7.454	7.147
ENSMUSG00000036908	19	Unc93b1	protein_coding	0	-0.592367	3.85366e-06	4.01135	1.13919e-07	1078	955	797	437	518	619	22.234	20.405	20.937	13.295	13.315	14.505
ENSMUSG00000028542	4	Slc6a9	retained_intron	0	-0.437063	3.85366e-06	5.55886	1.1373e-07	4244	3449	3028	1800	2243	2593	87.535	73.693	79.546	54.763	57.656	60.763
ENSMUSG00000038517	11	Tbkbp1	protein_coding	0	-0.65689	4.44431e-06	3.84041	1.33734e-07	928	955	832	413	504	526	19.14	20.405	21.857	12.565	12.955	12.326
ENSMUSG00000020134	11	Peli1	retained_intron	0	-0.410452	4.46412e-06	5.51456	1.34803e-07	2656	2420	2125	1381	1505	1651	54.781	51.707	55.824	42.016	38.686	38.689
ENSMUSG00000039994	10	Timeless	protein_coding	0	-0.421426	4.46524e-06	5.24465	1.35545e-07	2602	2245	1884	1189	1479	1535	53.667	47.968	49.493	36.174	38.017	35.97
ENSMUSG00000043895	9	S1pr2	protein_coding	0	-0.439143	4.46524e-06	4.68445	1.35783e-07	1376	1219	1026	643	769	823	28.381	26.046	26.953	19.563	19.767	19.286
ENSMUSG00000032849	14	Abcc4	protein_coding	0	-0.387675	4.87278e-06	5.62793	1.49725e-07	3016	2892	2395	1522	1749	2057	62.206	61.792	62.917	46.305	44.958	48.203
ENSMUSG00000017493	11	Igfbp4	protein_coding	0	-0.506895	4.89222e-06	7.20145	1.50841e-07	9648	8711	7497	4409	5049	5802	198.995	186.124	196.947	134.139	129.783	135.961
ENSMUSG00000044037	9	Als2cl	protein_coding	0	-0.721676	4.97208e-06	3.09205	1.54884e-07	659	627	458	237	328	320	13.592	13.397	12.032	7.21	8.431	7.499
ENSMUSG00000029669	6	Tspan12	protein_coding	0	-0.339513	5.05703e-06	6.45509	1.58602e-07	4703	4380	3752	2472	2839	3198	97.002	93.585	98.565	75.208	72.976	74.94
ENSMUSG00000026755	2	Arpc5l	protein_coding	0	-0.510607	5.24087e-06	6.09714	1.64922e-07	5552	4681	3954	2356	2962	2997	114.513	100.017	103.872	71.679	76.137	70.23
ENSMUSG00000027339	2	Rassf2	protein_coding	0	-0.34955	5.75208e-06	7.1028	1.84666e-07	8371	7421	6347	4060	4830	5715	172.656	158.561	166.736	123.521	124.154	133.922
ENSMUSG00000030739	7	Myh14	protein_coding	0	-0.548043	5.83795e-06	3.61623	1.8866e-07	1041	1009	736	465	533	592	21.471	21.559	19.335	14.147	13.701	13.873
ENSMUSG00000028788	4	Ptp4a2	protein_coding	0	-0.399839	6.12181e-06	8.41452	2.02374e-07	20418	19286	14836	9954	11392	13191	421.131	412.074	389.744	302.84	292.828	309.111
ENSMUSG00000032020	9	Ubash3b	processed_transcript	0	-0.446972	6.14724e-06	5.2225	2.05169e-07	2343	2144	1801	1078	1314	1478	48.325	45.81	47.312	32.797	33.776	34.635
ENSMUSG00000025408	10	Ddit3	protein_coding	0	-0.726333	6.26001e-06	5.23484	2.09595e-07	5327	4508	3469	1663	2635	2454	109.872	96.32	91.131	50.595	67.732	57.506
ENSMUSG00000032113	9	Chek1	processed_transcript	0	-0.385727	6.36534e-06	5.81313	2.13797e-07	3215	2925	2553	1635	1836	2109	66.311	62.497	67.068	49.743	47.194	49.421
ENSMUSG00000030796	7	Tead2	protein_coding	0	-0.475978	6.56106e-06	6.68835	2.21065e-07	5558	5124	4628	2755	3074	3406	114.636	109.482	121.578	83.818	79.016	79.814
ENSMUSG00000031628	8	Casp3	protein_coding	0	-0.447841	6.59526e-06	5.20238	2.23615e-07	1785	1669	1402	908	1005	1067	36.816	35.661	36.831	27.625	25.833	25.003
ENSMUSG00000023495	9	Pcbp4	nonsense_mediated_decay	0	-0.590286	6.79617e-06	7.20051	2.31868e-07	10322	8408	7940	4190	4946	5730	212.896	179.65	208.585	127.476	127.135	134.274
ENSMUSG00000030421	7	Uri1	protein_coding	0	-0.44004	6.80897e-06	6.62303	2.33026e-07	6205	6100	4541	2892	3520	3975	127.981	130.336	119.293	87.986	90.481	93.148
ENSMUSG00000022475	15	Hdac7	protein_coding	0	-0.615028	7.56819e-06	4.19715	2.63018e-07	1233	1060	873	472	558	705	25.431	22.648	22.934	14.36	14.343	16.521
ENSMUSG00000029196	5	Tada2b	protein_coding	0	-0.389626	8.04684e-06	5.38348	2.82211e-07	2151	2063	1590	1070	1271	1362	44.365	44.079	41.769	32.554	32.671	31.916
ENSMUSG00000019437	11	Tlcd1	protein_coding	0	-0.678207	8.14854e-06	3.33682	2.91821e-07	680	633	560	268	318	399	14.025	13.525	14.711	8.154	8.174	9.35
ENSMUSG00000026456	1	Cyb5r1	protein_coding	0	-0.913484	8.51843e-06	5.55853	3.06873e-07	6111	5219	3992	1677	2788	2383	126.042	111.512	104.87	51.021	71.665	55.842
ENSMUSG00000029287	5	Tgfbr3	protein_coding	0	-0.654824	8.53503e-06	3.61926	3.08375e-07	900	748	601	295	435	471	18.563	15.982	15.788	8.975	11.182	11.037
ENSMUSG00000024937	19	Ehbp1l1	protein_coding	0	-0.492582	8.67185e-06	4.62229	3.15156e-07	1501	1441	1191	738	779	947	30.959	30.789	31.288	22.453	20.024	22.191
ENSMUSG00000033499	13	Larp4b	protein_coding	0	-0.375505	8.87055e-06	7.28779	3.24257e-07	8476	7541	5781	4044	4601	5351	174.822	161.125	151.868	123.035	118.267	125.392
ENSMUSG00000017999	2	Ddx27	protein_coding	0	-0.380517	9.0168e-06	5.93029	3.31514e-07	3703	3429	2689	1721	2299	2299	76.376	73.266	70.64	52.36	59.095	53.873
ENSMUSG00000025733	17	Rhot2	processed_transcript	0	-0.411071	9.07933e-06	4.30757	3.35737e-07	1207	1105	898	554	694	776	24.895	23.61	23.591	16.855	17.839	18.184
ENSMUSG00000031578	8	Mak16	protein_coding	0	-0.348248	9.47947e-06	6.05709	3.54551e-07	3895	3594	2839	1948	2343	2487	80.336	76.791	74.581	59.266	60.226	58.279
ENSMUSG00000048612	19	Myof	protein_coding	0	-0.465133	9.5426e-06	6.27116	3.58457e-07	5450	5211	4021	2435	3036	3448	112.409	111.341	105.632	74.082	78.039	80.799
ENSMUSG00000052131	6	Akr1b7	protein_coding	0	-1.61475	9.5426e-06	1.86491	3.59945e-07	2061	1863	1281	349	574	502	42.509	39.806	33.652	10.618	14.755	11.764
ENSMUSG00000005410	8	Mcm5	protein_coding	0	-0.36501	9.65862e-06	7.13614	3.65345e-07	8441	8099	6571	4047	5392	5666	174.1	173.047	172.621	123.126	138.6	132.774
ENSMUSG00000036990	8	Otud4	protein_coding	0	-0.462145	1.06343e-05	6.90289	4.14646e-07	6400	6056	5147	2922	3692	4154	132.003	129.396	135.212	88.899	94.902	97.343
ENSMUSG00000038545	17	Cul7	retained_intron	0	-0.345882	1.07608e-05	7.4927	4.20814e-07	10830	9967	8196	5199	6666	7312	223.374	212.96	215.31	158.174	171.348	171.345
ENSMUSG00000040274	5	Cdk6	protein_coding	0	-0.851751	1.19676e-05	3.49599	4.76778e-07	730	627	506	244	304	314	15.057	13.397	13.293	7.423	7.814	7.358
ENSMUSG00000049764	10	Zfp280b	protein_coding	0	-0.386605	1.21018e-05	5.20802	4.84868e-07	1990	1855	1665	1021	1187	1329	41.045	39.635	43.74	31.063	30.511	31.143
ENSMUSG00000002897	6	Il17ra	protein_coding	0	-0.414785	1.31641e-05	4.74525	5.32814e-07	1798	1686	1246	815	1035	1114	37.085	36.024	32.733	24.796	26.604	26.105
ENSMUSG00000028278	4	Rragd	protein_coding	0	-0.345732	1.33362e-05	6.32745	5.42604e-07	3447	3418	2673	1761	2178	2351	71.096	73.031	70.22	53.577	55.985	55.092
ENSMUSG00000073791	4	Efcab7	protein_coding	0	-0.535058	1.40547e-05	4.63236	5.73326e-07	1648	1547	1239	717	911	935	33.991	33.054	32.549	21.814	23.417	21.91
ENSMUSG00000027330	2	Cdc25b	protein_coding	0	-0.351609	1.51375e-05	6.54779	6.22308e-07	4802	4367	3630	2267	2876	3296	99.044	93.308	95.361	68.971	73.927	77.237
ENSMUSG00000056211	1	R3hdm1	retained_intron	0	-0.623576	1.53884e-05	7.88777	6.35885e-07	12841	12525	10776	5533	6434	7832	264.852	267.615	283.087	168.336	165.384	183.531
ENSMUSG00000033420	6	Antxr1	protein_coding	0	-0.394479	1.54921e-05	6.89148	6.4181e-07	6897	6712	5445	3629	4054	4440	142.254	143.412	143.041	110.409	104.207	104.045
ENSMUSG00000032101	9	Ddx25	protein_coding	0	-0.611514	1.56691e-05	3.53253	6.50803e-07	657	556	528	253	334	370	13.551	11.88	13.871	7.697	8.585	8.67
ENSMUSG00000035828	15	Pim3	protein_coding	0	-0.743683	1.61188e-05	4.13821	6.7119e-07	1251	1107	975	471	534	667	25.802	23.653	25.613	14.33	13.726	15.63
ENSMUSG00000025364	10	Pa2g4	protein_coding	0	-0.387886	1.61206e-05	7.63726	6.72971e-07	11387	10298	8105	5447	6666	6871	234.862	220.032	212.919	165.719	171.348	161.011
ENSMUSG00000042793	1	Lgr6	protein_coding	0	-0.674747	1.83376e-05	3.16174	7.85746e-07	736	646	660	311	365	394	15.18	13.803	17.338	9.462	9.382	9.233
ENSMUSG00000000552	15	Zfp385a	protein_coding	0	-0.546578	1.85414e-05	5.67279	8.03498e-07	3143	2936	2736	1445	1616	2028	64.826	62.732	71.875	43.963	41.539	47.523
ENSMUSG00000009633	1	G0s2	protein_coding	0	-1.11731	2.12701e-05	3.19047	9.3527e-07	1430	1321	944	313	602	536	29.494	28.225	24.799	9.523	15.474	12.56
ENSMUSG00000020250	10	Txnrd1	protein_coding	0	-0.319266	2.12701e-05	7.45954	9.33812e-07	9475	9005	7644	5011	6081	6482	195.426	192.405	200.809	152.455	156.31	151.896
ENSMUSG00000022325	15	Pop1	protein_coding	0	-0.483327	2.12866e-05	4.44225	9.38251e-07	1393	1179	1039	592	708	869	28.731	25.191	27.295	18.011	18.199	20.364
ENSMUSG00000062300	7	Pvrl2	protein_coding	0	-0.546724	2.15299e-05	5.23922	9.51259e-07	2301	2165	1687	1063	1140	1317	47.459	46.258	44.318	32.341	29.303	30.862
ENSMUSG00000044707	11	Ccnjl	protein_coding	0	-0.572257	2.22399e-05	4.12719	9.89695e-07	999	953	883	448	533	620	20.605	20.362	23.197	13.63	13.701	14.529
ENSMUSG00000006585	8	Cdt1	protein_coding	0	-0.499798	2.22478e-05	6.18821	9.92721e-07	4906	4225	3535	2193	2527	2756	101.189	90.273	92.865	66.72	64.956	64.583
ENSMUSG00000028549	4	Itgb3bp	processed_transcript	0	-0.446996	2.25846e-05	5.65448	1.02418e-06	3292	2986	2374	1489	1939	1881	67.899	63.8	62.365	45.301	49.841	44.078
ENSMUSG00000040111	9	Gramd1b	protein_coding	0	-0.354879	2.34272e-05	5.65821	1.07221e-06	3349	3156	2540	1664	1935	2339	69.075	67.433	66.726	50.625	49.739	54.811
ENSMUSG00000018189	1	Uchl5	protein_coding	0	-0.327295	2.53436e-05	5.95062	1.17078e-06	3545	3429	2788	1928	2198	2387	73.117	73.266	73.241	58.657	56.499	55.936
ENSMUSG00000042594	5	Sh2b3	protein_coding	0	-0.295958	2.59957e-05	5.68609	1.21467e-06	3767	3460	2857	2033	2223	2623	77.696	73.928	75.054	61.852	57.142	61.466
ENSMUSG00000059058	1	Tma7-ps	processed_pseudogene	0	-0.736741	2.71315e-05	3.16816	1.27062e-06	536	469	424	215	267	237	11.055	10.021	11.139	6.541	6.863	5.554
ENSMUSG00000053192	3	Mllt11	protein_coding	0	-0.359624	2.75957e-05	4.62788	1.29528e-06	1905	1743	1293	869	1108	1242	39.292	37.242	33.967	26.438	28.481	29.104
ENSMUSG00000025049	19	Taf5	protein_coding	0	-0.511831	2.79651e-05	3.61392	1.31855e-06	783	769	660	381	475	445	16.15	16.431	17.338	11.592	12.21	10.428
ENSMUSG00000020823	11	Sec14l1	protein_coding	0	-0.276596	2.93012e-05	7.09608	1.39707e-06	7741	7005	5936	4079	4673	5587	159.662	149.672	155.939	124.099	120.118	130.923
ENSMUSG00000023952	17	Gtpbp2	protein_coding	0	-0.46742	3.01162e-05	6.46788	1.44869e-06	7230	6260	5138	2906	4113	4321	149.122	133.754	134.976	88.412	105.723	101.256
ENSMUSG00000026701	1	Prdx6	protein_coding	0	-0.406032	3.03778e-05	6.75003	1.4645e-06	6082	5207	4356	2836	3216	3824	125.444	111.255	114.433	86.282	82.666	89.61
ENSMUSG00000031333	X	Abcb7	retained_intron	0	-0.388809	3.09997e-05	7.64748	1.49776e-06	11899	12069	9424	6042	7148	8212	245.423	257.872	247.57	183.822	183.737	192.435
ENSMUSG00000035547	7	Capn5	protein_coding	0	-0.518825	3.21167e-05	3.65357	1.55854e-06	809	703	576	374	375	471	16.686	15.021	15.132	11.379	9.639	11.037
ENSMUSG00000033813	1	Tcea1	protein_coding	0	-0.462175	3.22737e-05	6.10195	1.56958e-06	4767	4730	3296	2133	2638	2969	98.322	101.064	86.586	64.894	67.809	69.574
ENSMUSG00000038602	10	Slc35f1	protein_coding	0	-0.526924	3.2301e-05	5.77827	1.57432e-06	3967	3991	3336	1846	2221	2526	81.821	85.274	87.637	56.163	57.09	59.193
ENSMUSG00000021185	12	9030617O03Rik	protein_coding	0	-0.807886	3.30848e-05	3.39493	1.61954e-06	822	837	607	299	374	409	16.954	17.884	15.946	9.097	9.614	9.584
ENSMUSG00000026439	1	Rbbp5	protein_coding	0	-0.302091	3.31763e-05	6.4685	1.62753e-06	5254	4846	3851	2636	3192	3654	108.366	103.542	101.166	80.198	82.049	85.626
ENSMUSG00000021608	13	Lpcat1	nonsense_mediated_decay	0	-0.442783	3.45088e-05	5.16449	1.70387e-06	1723	1685	1399	908	952	1104	35.538	36.003	36.752	27.625	24.471	25.871
ENSMUSG00000045620	9	Odf3l1	protein_coding	0	-0.714735	3.52213e-05	4.3295	1.74651e-06	2888	2602	2020	1080	1330	1410	59.566	55.596	53.066	32.858	34.187	33.041
ENSMUSG00000032846	13	Zswim6	protein_coding	0	-0.339897	3.6217e-05	4.89808	1.81124e-06	1739	1582	1269	889	1029	1113	35.868	33.802	33.337	27.047	26.45	26.081
ENSMUSG00000030272	6	Camk1	protein_coding	0	-0.458253	3.62914e-05	5.19305	1.8188e-06	2469	2069	1730	1062	1323	1428	50.924	44.207	45.447	32.31	34.007	33.463
ENSMUSG00000058706	6	0610030E20Rik	protein_coding	0	-0.431606	3.6753e-05	6.27947	1.84583e-06	4593	4184	3411	2087	2570	2924	94.733	89.397	89.607	63.495	66.061	68.519
ENSMUSG00000014361	2	Mertk	protein_coding	0	-0.518569	3.67794e-05	3.47404	1.85233e-06	790	760	545	359	389	473	16.294	16.239	14.317	10.922	9.999	11.084
ENSMUSG00000004891	3	Nes	protein_coding	0	-0.384803	3.67794e-05	6.13914	1.85885e-06	4398	4128	3518	2303	2583	2842	90.711	88.201	92.418	70.066	66.395	66.598
ENSMUSG00000040204	9	2810417H13Rik	protein_coding	0	-0.408171	3.81365e-05	7.52777	1.95168e-06	10381	10700	8267	5553	6452	6454	214.113	228.622	217.175	168.944	165.847	151.239
ENSMUSG00000044906	18	4930503L19Rik	protein_coding	0	-0.409639	3.97521e-05	5.34491	2.05542e-06	2682	2446	1929	1216	1552	1681	55.318	52.262	50.675	36.996	39.894	39.392
ENSMUSG00000028702	4	Rad54l	processed_transcript	0	-0.353726	3.97858e-05	5.00099	2.06137e-06	1692	1677	1386	894	1012	1219	34.898	35.832	36.41	27.199	26.013	28.565
ENSMUSG00000032815	8	Fanca	protein_coding	0	-0.457997	4.12186e-05	5.44352	2.14871e-06	2784	2406	2254	1317	1511	1717	57.421	51.408	59.213	40.068	38.84	40.235
ENSMUSG00000041351	4	Rap1gap	retained_intron	0	-0.464659	4.18066e-05	3.53148	2.18379e-06	939	803	684	410	498	564	19.367	17.157	17.969	12.474	12.801	13.216
ENSMUSG00000002870	6	Mcm2	protein_coding	0	-0.29531	4.18588e-05	8.69553	2.19095e-06	25019	23145	18715	13053	15817	16704	516.029	494.528	491.645	397.124	406.571	391.432
ENSMUSG00000020256	10	Aldh1l2	protein_coding	0	-0.63267	4.23428e-05	6.92893	2.22078e-06	15765	15407	11385	6173	8273	8541	325.161	329.194	299.085	187.807	212.655	200.145
ENSMUSG00000035234	5	Fam175a	protein_coding	0	-0.484457	4.40433e-05	4.27249	2.34729e-06	1299	1117	949	615	718	679	26.792	23.866	24.93	18.711	18.456	15.911
ENSMUSG00000029581	5	Fscn1	protein_coding	0	-0.496761	4.44551e-05	8.26434	2.37395e-06	18107	16528	15761	9331	9057	11689	373.466	353.146	414.043	283.886	232.808	273.914
ENSMUSG00000033762	15	Recql4	protein_coding	0	-0.5055	4.63556e-05	3.78983	2.49018e-06	1067	866	809	455	576	585	22.007	18.503	21.253	13.843	14.806	13.709
ENSMUSG00000037992	11	Rara	protein_coding	0	-0.457197	4.64549e-05	4.69975	2.50043e-06	1692	1465	1313	791	894	1044	34.898	31.302	34.493	24.065	22.98	24.465
ENSMUSG00000004098	9	Col5a3	retained_intron	0	-0.381722	4.6658e-05	5.60976	2.51631e-06	4262	3746	3111	1988	2477	2680	87.906	80.039	81.726	60.483	63.671	62.802
ENSMUSG00000029156	5	Sgcb	protein_coding	0	-0.350539	4.84869e-05	5.88742	2.63036e-06	3234	3264	2650	1684	2054	2288	66.703	69.74	69.616	51.234	52.797	53.616
ENSMUSG00000042284	13	Itga1	protein_coding	0	-0.5739	4.87073e-05	4.1188	2.64747e-06	1275	1281	987	563	629	807	26.297	27.37	25.929	17.129	16.168	18.911
ENSMUSG00000060216	11	Arrb2	protein_coding	0	-0.419641	4.87141e-05	5.14318	2.653e-06	1908	1825	1461	926	1075	1254	39.353	38.994	38.381	28.173	27.633	29.386
ENSMUSG00000073889	4	Il11ra1	protein_coding	0	-0.484568	4.88906e-05	3.50118	2.6678e-06	774	709	639	382	464	426	15.964	15.149	16.787	11.622	11.927	9.983
ENSMUSG00000028455	4	Stoml2	protein_coding	0	-0.42365	4.99878e-05	4.79042	2.73296e-06	1670	1513	1170	757	945	1010	34.445	32.328	30.736	23.031	24.291	23.668
ENSMUSG00000016495	19	Plgrkt	processed_transcript	0	-0.347027	5.04762e-05	5.2187	2.77602e-06	2349	2091	1791	1226	1373	1499	48.449	44.677	47.05	37.3	35.293	35.127
ENSMUSG00000046027	7	Stard5	protein_coding	0	-0.50486	5.06691e-05	3.53467	2.79706e-06	891	729	612	353	470	493	18.377	15.576	16.077	10.74	12.081	11.553
ENSMUSG00000031216	X	Stard8	protein_coding	0	-0.337533	5.10791e-05	5.01988	2.8251e-06	1881	1781	1539	948	1136	1382	38.797	38.054	40.43	28.842	29.201	32.385
ENSMUSG00000025223	19	Ldb1	protein_coding	0	-0.457636	5.11919e-05	7.72454	2.83676e-06	14125	13015	11341	6504	8534	8532	291.335	278.085	297.929	197.878	219.364	199.934
ENSMUSG00000037706	7	Cd81	protein_coding	0	-0.347356	5.47901e-05	8.05002	3.05938e-06	14905	13930	12260	7657	8871	10710	307.423	297.635	322.072	232.956	228.026	250.972
ENSMUSG00000071359	10	Tbpl1	protein_coding	0	-0.341282	5.71857e-05	5.70554	3.20526e-06	3541	3382	2523	1744	2269	2214	73.035	72.262	66.28	53.059	58.324	51.882
ENSMUSG00000026437	1	Cdk18	protein_coding	0	-0.396549	5.89876e-05	4.47357	3.34376e-06	1447	1364	1076	675	817	987	29.845	29.144	28.267	20.536	21.001	23.129
ENSMUSG00000019055	4	Plod1	protein_coding	0	-0.285242	6.11102e-05	7.65345	3.47055e-06	12510	11039	9269	6591	7590	8316	258.025	235.865	243.498	200.524	195.099	194.873
ENSMUSG00000062588	1	Gm6104	processed_pseudogene	0	-0.498641	6.1567e-05	3.5904	3.50301e-06	704	693	506	329	391	404	14.52	14.807	13.293	10.009	10.051	9.467
ENSMUSG00000016933	2	Plcg1	protein_coding	0	-0.288206	6.15869e-05	7.0484	3.51791e-06	7442	6389	5597	3807	4413	5116	153.495	136.511	147.034	115.824	113.435	119.886
ENSMUSG00000054256	5	Msi1	protein_coding	0	-0.629951	6.15869e-05	3.25781	3.52373e-06	679	598	534	276	319	387	14.005	12.777	14.028	8.397	8.2	9.069
ENSMUSG00000032064	9	Dixdc1	protein_coding	0	-0.39227	6.15869e-05	5.19713	3.51778e-06	2695	2367	2119	1450	1457	1674	55.586	50.575	55.666	44.115	37.452	39.228
ENSMUSG00000026814	2	Eng	protein_coding	0	-0.316068	6.28324e-05	8.07556	3.63098e-06	16387	14633	11880	7894	9675	11371	337.99	312.656	312.089	240.167	248.693	266.462
ENSMUSG00000027752	3	Exosc8	protein_coding	0	-0.375701	6.38011e-05	4.61283	3.69773e-06	1481	1263	1038	660	851	929	30.546	26.986	27.268	20.08	21.875	21.77
ENSMUSG00000044066	11	Cep68	protein_coding	0	-0.364452	6.57403e-05	5.27712	3.83102e-06	2638	2364	1800	1283	1396	1735	54.41	50.51	47.286	39.034	35.884	40.657
ENSMUSG00000027889	3	Ampd2	protein_coding	0	-0.484655	6.59019e-05	6.00605	3.84742e-06	4056	3533	3143	1885	2085	2461	83.657	75.488	82.567	57.349	53.594	57.67
ENSMUSG00000033763	8	Mtss1l	protein_coding	0	-0.468154	6.84089e-05	7.03116	4.04008e-06	7903	7100	6768	3608	4429	5275	163.003	151.702	177.796	109.77	113.846	123.611
ENSMUSG00000026463	1	Atp2b4	protein_coding	0	-0.670992	7.229e-05	4.12824	4.29696e-06	1274	1105	885	433	558	740	26.277	23.61	23.249	13.174	14.343	17.341
ENSMUSG00000023008	15	Fmnl3	protein_coding	0	-0.39692	7.229e-05	5.34863	4.28984e-06	2146	1864	1675	1018	1220	1384	44.262	39.827	44.002	30.972	31.36	32.432
ENSMUSG00000047022	12	Mipol1	protein_coding	0	-0.38375	7.32506e-05	4.15869	4.36182e-06	1216	1077	841	616	662	726	25.081	23.012	22.093	18.741	17.017	17.013
ENSMUSG00000024222	17	Fkbp5	protein_coding	0	-0.364025	7.73856e-05	5.51094	4.61624e-06	2809	2484	2069	1353	1675	1759	57.937	53.074	54.353	41.164	43.055	41.219
ENSMUSG00000020439	11	Smtn	protein_coding	0	-0.36152	7.82114e-05	5.4988	4.68599e-06	2497	2257	2082	1226	1574	1674	51.502	48.224	54.694	37.3	40.459	39.228
ENSMUSG00000074886	13	Grk6	protein_coding	0	-0.410914	8.00375e-05	5.31696	4.81684e-06	2278	1956	1694	1036	1276	1425	46.985	41.793	44.502	31.519	32.799	33.393
ENSMUSG00000025375	11	Aatk	protein_coding	0	-0.553963	8.20193e-05	3.77303	4.99002e-06	1290	1152	935	473	681	788	26.607	24.614	24.563	14.391	17.505	18.466
ENSMUSG00000072889	5	Nfxl1	protein_coding	0	-0.388187	8.28849e-05	5.00946	5.06724e-06	2138	1914	1641	972	1213	1480	44.097	40.895	43.109	29.572	31.18	34.682
ENSMUSG00000048078	7	Tenm4	protein_coding	0	-0.48239	8.6508e-05	5.78495	5.31624e-06	5667	4609	3624	2228	2651	3446	116.885	98.478	95.203	67.785	68.143	80.752
ENSMUSG00000014599	3	Csf1	protein_coding	0	-0.446127	9.12031e-05	4.46068	5.69174e-06	887	931	751	468	516	595	18.295	19.892	19.729	14.238	13.264	13.943
ENSMUSG00000022436	15	Sh3bp1	protein_coding	0	-0.566602	9.34401e-05	5.28585	5.86144e-06	2246	1886	1992	1019	1084	1370	46.325	40.297	52.33	31.002	27.864	32.104
ENSMUSG00000003526	16	Prodh	protein_coding	0	-0.432805	9.48401e-05	3.88206	5.96896e-06	884	770	628	419	487	506	18.233	16.452	16.498	12.748	12.518	11.857
ENSMUSG00000022817	16	Itgb5	protein_coding	0	-0.509806	9.50904e-05	4.8336	5.99479e-06	2129	1757	1454	840	1054	1247	43.912	37.541	38.197	25.556	27.093	29.222
ENSMUSG00000027624	2	Epb4.1l1	protein_coding	0	-0.436413	9.69028e-05	5.0939	6.12958e-06	2224	2124	1747	1042	1330	1408	45.871	45.382	45.894	31.702	34.187	32.994
ENSMUSG00000035900	15	Gramd4	protein_coding	0	-0.528149	9.93374e-05	3.88217	6.36778e-06	864	755	642	363	428	525	17.82	16.132	16.865	11.044	11.002	12.303
ENSMUSG00000031134	X	Rbmx	protein_coding	0	-0.295872	0.000100608	6.41441	6.48122e-06	4967	4992	3875	2642	3324	3477	102.447	106.662	101.797	80.38	85.442	81.478
ENSMUSG00000042428	15	Mgat3	protein_coding	0	-0.511813	0.000103572	3.42024	6.70508e-06	621	553	470	266	317	385	12.808	11.816	12.347	8.093	8.148	9.022
ENSMUSG00000095440	15	Fignl2	protein_coding	0	-0.348065	0.000104139	3.96317	6.76383e-06	1002	854	763	495	596	631	20.667	18.247	20.044	15.06	15.32	14.787
ENSMUSG00000024736	19	Tmem132a	protein_coding	0	-0.423416	0.000104954	4.85559	6.85438e-06	1557	1431	1109	745	878	928	32.114	30.575	29.134	22.666	22.569	21.746
ENSMUSG00000002017	17	Fam98a	protein_coding	0	-0.343492	0.000105736	5.96869	6.9236e-06	3086	2870	2663	1657	1962	2085	63.65	61.322	69.957	50.413	50.433	48.859
ENSMUSG00000041308	8	Sntb2	protein_coding	0	-0.439199	0.000106602	5.30662	6.99162e-06	2506	2272	1804	1056	1355	1680	51.687	48.545	47.391	32.128	34.83	39.368
ENSMUSG00000055322	1	Tns1	protein_coding	0	-0.527549	0.000106654	5.02078	7.03658e-06	2861	2414	1984	1078	1373	1800	59.009	51.579	52.12	32.797	35.293	42.18
ENSMUSG00000058240	16	Cryzl1	protein_coding	0	-0.352396	0.000106654	5.63809	7.0215e-06	3797	3373	2579	1786	2178	2403	78.315	72.069	67.751	54.337	55.985	56.311
ENSMUSG00000058799	10	Nap1l1	protein_coding	0	-0.415197	0.000110229	7.83585	7.32288e-06	10900	10588	8221	4926	6841	6981	224.818	226.229	215.967	149.868	175.846	163.589
ENSMUSG00000037966	13	Ninj1	protein_coding	0	-0.420921	0.000115088	5.47347	7.67011e-06	3436	2980	2282	1526	1817	2070	70.869	63.672	59.948	46.427	46.705	48.507
ENSMUSG00000021226	12	Acot2	protein_coding	0	-0.472047	0.000116483	5.17168	7.80006e-06	2837	2665	1895	1266	1618	1554	58.514	56.942	49.782	38.517	41.59	36.416
ENSMUSG00000067869	15	Tcea1-ps1	processed_pseudogene	0	-0.415635	0.000117978	5.92854	7.9252e-06	4063	4231	3284	2061	2498	2716	83.801	90.402	86.271	62.704	64.21	63.645
ENSMUSG00000022828	16	Gtf2e1	protein_coding	0	-0.344489	0.000121668	4.62646	8.2291e-06	1232	1198	907	622	753	823	25.411	25.597	23.827	18.924	19.356	19.286
ENSMUSG00000041859	1	Mcm3	protein_coding	0	-0.306089	0.000123969	7.39242	8.47538e-06	9340	9290	7939	5223	6292	6526	192.642	198.495	208.559	158.904	161.734	152.927
ENSMUSG00000027405	2	Nop56	protein_coding	0	-0.346269	0.000123969	7.02074	8.45268e-06	7582	7136	5921	3743	5009	4890	156.382	152.471	155.545	113.877	128.755	114.59
ENSMUSG00000061411	2	Nol4l	protein_coding	0	-0.446045	0.000123969	5.30011	8.48525e-06	1984	1873	1643	984	1103	1303	40.921	40.019	43.162	29.937	28.352	30.534
ENSMUSG00000025986	1	Slc39a10	protein_coding	0	-0.376685	0.00012592	6.19614	8.63417e-06	3586	3524	2969	1938	2099	2480	73.963	75.296	77.996	58.962	53.954	58.115
ENSMUSG00000015647	2	Lama5	protein_coding	0	-0.784092	0.000127818	5.04014	8.8435e-06	2897	2010	1704	777	957	1514	59.752	42.947	44.764	23.639	24.599	35.478
ENSMUSG00000074364	7	Ehd2	protein_coding	0	-0.420844	0.000130582	5.26675	9.06244e-06	2210	2231	2054	1236	1333	1501	45.582	47.669	53.959	37.604	34.264	35.174
ENSMUSG00000025140	11	Pycr1	protein_coding	0	-0.453395	0.000132356	3.90577	9.27624e-06	1427	1243	980	619	751	858	29.433	26.559	25.745	18.832	19.304	20.106
ENSMUSG00000033970	5	Rfc3	protein_coding	0	-0.347724	0.000133366	5.11859	9.36869e-06	1958	2007	1558	1060	1198	1376	40.385	42.883	40.929	32.249	30.794	32.244
ENSMUSG00000020677	11	Ddx52	protein_coding	0	-0.25142	0.000135715	6.28529	9.57685e-06	4436	4091	3309	2336	2887	3104	91.495	87.41	86.928	71.07	74.209	72.737
ENSMUSG00000019710	3	Mrpl24	protein_coding	0	-0.432461	0.000142098	5.7362	1.01026e-05	4171	3457	2924	1760	2407	2378	86.029	73.864	76.814	53.546	61.871	55.725
ENSMUSG00000028059	3	Arhgef2	protein_coding	0	-0.293816	0.00014605	8.3492	1.04454e-05	25472	23837	18780	13235	15937	17257	525.372	509.313	493.353	402.661	409.656	404.391
ENSMUSG00000029198	5	Grpel1	protein_coding	0	-0.43395	0.000147358	4.81925	1.05702e-05	1647	1444	1202	784	902	970	33.97	30.853	31.577	23.852	23.186	22.73
ENSMUSG00000000627	6	Sema4f	protein_coding	0	-0.465882	0.000156282	3.46146	1.13262e-05	673	672	542	295	421	434	13.881	14.358	14.238	8.975	10.822	10.17
ENSMUSG00000046806	6	3110062M04Rik	protein_coding	0	-0.376621	0.000158566	4.20646	1.15589e-05	1234	1015	852	558	692	745	25.452	21.687	22.382	16.977	17.788	17.458
ENSMUSG00000030881	7	Arfip2	protein_coding	0	-0.272269	0.000161069	5.51034	1.17756e-05	2537	2360	1891	1314	1636	1758	52.327	50.425	49.677	39.977	42.053	41.196
ENSMUSG00000001918	7	Slc1a5	retained_intron	0	-0.388764	0.000162895	6.33094	1.20298e-05	6389	5686	4572	2991	3722	3910	131.776	121.49	120.107	90.998	95.673	91.625
ENSMUSG00000028988	4	Ctnnbip1	protein_coding	0	-0.47454	0.000168813	3.33398	1.25699e-05	516	476	400	246	303	290	10.643	10.17	10.508	7.484	7.789	6.796
ENSMUSG00000040888	17	Gfer	protein_coding	0	-0.407244	0.000170904	4.08499	1.27481e-05	999	855	687	417	565	625	20.605	18.268	18.048	12.687	14.523	14.646
ENSMUSG00000030814	7	Bcl7c	protein_coding	0	-0.329339	0.000171894	4.29386	1.28401e-05	1085	1047	828	543	710	722	22.379	22.371	21.752	16.52	18.25	16.919
ENSMUSG00000061062	17	Gm10093	protein_coding	0	-0.320237	0.000175898	5.12032	1.32324e-05	2015	1752	1510	1027	1190	1320	41.56	37.434	39.668	31.245	30.589	30.932
ENSMUSG00000015880	5	Ncapg	protein_coding	0	-0.270625	0.000175898	6.43671	1.31849e-05	4516	4477	3707	2549	3069	3211	93.145	95.658	97.383	77.551	78.888	75.245
ENSMUSG00000039050	2	Osbpl2	protein_coding	0	-0.372688	0.00017631	5.47103	1.32821e-05	3212	2962	2374	1572	1858	2096	66.249	63.288	62.365	47.826	47.759	49.117
ENSMUSG00000068744	3	Psrc1	protein_coding	0	-0.323244	0.000180924	5.57743	1.36872e-05	1985	1854	1594	1029	1264	1350	40.942	39.613	41.875	31.306	32.491	31.635
ENSMUSG00000061666	11	Gdpd1	protein_coding	0	-0.230768	0.000192796	6.23576	1.481e-05	4088	3701	3138	2272	2562	2970	84.317	79.077	82.436	69.123	65.855	69.597
ENSMUSG00000050965	11	Prkca	protein_coding	0	-0.352305	0.000194649	5.32733	1.4973e-05	2102	1977	1581	1105	1177	1432	43.355	42.242	41.533	33.618	30.254	33.557
ENSMUSG00000055612	2	Cdca7	protein_coding	0	-0.358067	0.000194796	4.57023	1.50256e-05	1399	1263	1056	677	886	869	28.855	26.986	27.741	20.597	22.774	20.364
ENSMUSG00000036748	19	Cuedc2	protein_coding	0	-0.40221	0.000197247	6.03376	1.52774e-05	4157	3652	3052	1954	2387	2533	85.74	78.03	80.176	59.448	61.357	59.357
ENSMUSG00000029999	6	Tgfa	protein_coding	0	-0.406494	0.000197247	3.34054	1.52359e-05	848	741	614	385	455	554	17.49	15.833	16.13	11.713	11.696	12.982
ENSMUSG00000054099	5	Slc25a40	protein_coding	0	-0.392543	0.000208479	5.01442	1.61915e-05	2622	2248	1734	1156	1498	1541	54.08	48.032	45.552	35.17	38.506	36.111
ENSMUSG00000007080	5	Pole	protein_coding	0	-0.294924	0.000208725	6.22116	1.62327e-05	4662	4108	3440	2257	2815	3294	96.156	87.774	90.369	68.667	72.359	77.19
ENSMUSG00000053137	15	Mapk11	protein_coding	0	-0.552894	0.000214831	3.2278	1.67986e-05	416	437	391	204	256	250	8.58	9.337	10.272	6.206	6.58	5.858
ENSMUSG00000040511	7	Pvr	protein_coding	0	-0.310635	0.00022024	5.10455	1.73383e-05	1940	1922	1579	1007	1302	1376	40.013	41.066	41.481	30.637	33.468	32.244
ENSMUSG00000029863	6	Casp2	protein_coding	0	-0.279713	0.000221446	6.67385	1.74837e-05	5882	5269	4449	3099	3683	3973	121.319	112.58	116.876	94.284	94.67	93.101
ENSMUSG00000020680	11	Taf15	protein_coding	0	-0.363941	0.000225181	8.38037	1.78226e-05	24847	22990	19472	11941	16220	15852	512.481	491.216	511.532	363.293	416.93	371.467
ENSMUSG00000031642	8	Sh3rf1	protein_coding	0	-0.351793	0.000226191	4.5688	1.79266e-05	1406	1283	1105	682	899	915	28.999	27.413	29.028	20.749	23.109	21.442
ENSMUSG00000002055	11	Spag5	protein_coding	0	-0.351742	0.000235585	5.84672	1.87459e-05	3326	3093	2587	1784	2051	2069	68.6	66.087	67.961	54.276	52.72	48.484
ENSMUSG00000020328	11	Nudcd2	protein_coding	0	-0.584328	0.000236516	5.46287	1.88451e-05	2783	2475	1818	1020	1337	1596	57.401	52.882	47.759	31.032	34.367	37.4
ENSMUSG00000049521	15	Cdc42ep1	protein_coding	0	-0.485824	0.000241301	4.84178	1.94053e-05	1716	1634	1409	796	873	1203	35.393	34.913	37.015	24.217	22.44	28.19
ENSMUSG00000031403	X	Dkc1	protein_coding	0	-0.315974	0.000242468	6.38696	1.95249e-05	4143	4031	3553	2263	2840	2814	85.451	86.128	93.338	68.849	73.001	65.942
ENSMUSG00000048332	3	Lhfp	protein_coding	0	-0.462607	0.000242836	3.09043	1.95802e-05	447	443	351	201	253	303	9.22	9.465	9.221	6.115	6.503	7.1
ENSMUSG00000029405	5	G3bp2	protein_coding	0	-0.280544	0.000249146	6.85383	2.01682e-05	6145	5741	4604	3360	3680	4314	126.744	122.665	120.948	102.225	94.593	101.092
ENSMUSG00000022385	15	Gtse1	protein_coding	0	-0.250261	0.000253014	5.64353	2.05617e-05	2170	1880	1657	1152	1358	1509	44.757	40.169	43.53	35.048	34.907	35.361
ENSMUSG00000029782	6	Tmem209	protein_coding	0	-0.319478	0.000253014	7.48832	2.05364e-05	11138	10211	7782	5404	6686	7411	229.727	218.173	204.434	164.411	171.862	173.665
ENSMUSG00000026127	1	Imp4	processed_transcript	0	-0.310064	0.000254394	6.28463	2.07547e-05	4634	4348	3496	2389	2855	3187	95.578	92.902	91.84	72.683	73.387	74.682
ENSMUSG00000028948	4	Nol9	protein_coding	0	-0.280954	0.000254394	5.5022	2.07516e-05	2486	2402	2018	1356	1576	1842	51.275	51.322	53.013	41.255	40.511	43.164
ENSMUSG00000036478	10	Btg1	protein_coding	0	-0.336022	0.000260392	5.59531	2.12993e-05	2681	2500	2046	1359	1589	1854	55.297	53.416	53.749	41.346	40.845	43.446
ENSMUSG00000025854	5	Fam20c	protein_coding	0	-0.40904	0.000260392	3.21432	2.12816e-05	661	549	445	294	366	380	13.633	11.73	11.69	8.945	9.408	8.905
ENSMUSG00000045411	7	2410002F23Rik	protein_coding	0	-0.298093	0.000260438	5.18062	2.13306e-05	2098	1926	1488	1049	1273	1427	43.272	41.152	39.09	31.915	32.722	33.44
ENSMUSG00000028124	3	Gclm	protein_coding	0	-0.38282	0.000261306	5.34168	2.14571e-05	2126	2194	1624	1104	1335	1369	43.85	46.878	42.663	33.588	34.316	32.08
ENSMUSG00000026821	2	Ralgds	protein_coding	0	-0.371868	0.000262973	5.33094	2.16218e-05	2191	2032	1865	1121	1296	1539	45.19	43.417	48.994	34.105	33.313	36.064
ENSMUSG00000045598	7	Zfp553	protein_coding	0	-0.38579	0.000263764	4.41714	2.17148e-05	1034	955	802	508	586	698	21.327	20.405	21.069	15.455	15.063	16.357
ENSMUSG00000035934	9	Pknox2	protein_coding	0	-0.780537	0.000265691	2.93488	2.19016e-05	491	460	435	184	237	256	10.127	9.829	11.428	5.598	6.092	5.999
ENSMUSG00000028953	5	Abcf2	protein_coding	0	-0.29105	0.000267708	7.09084	2.20962e-05	7801	6757	5469	3913	4558	5191	160.899	144.373	143.671	119.049	117.162	121.643
ENSMUSG00000039449	2	Prpf18	protein_coding	0	-0.226948	0.00026896	5.66636	2.22566e-05	2806	2635	2141	1518	1876	2037	57.875	56.301	56.244	46.184	48.222	47.734
ENSMUSG00000056536	1	Pign	retained_intron	0	-0.308547	0.000270513	6.15937	2.24711e-05	4934	4799	3557	2412	3104	3477	101.766	102.538	93.443	73.383	79.787	81.478
ENSMUSG00000040435	7	Ppp1r15a	protein_coding	0	-0.626477	0.000270513	5.0435	2.24666e-05	3901	3741	2638	1406	2314	1889	80.46	79.932	69.301	42.776	59.481	44.266
ENSMUSG00000039865	3	Slc44a3	protein_coding	0	-0.31692	0.000275033	6.36226	2.29339e-05	4515	4502	3758	2507	2943	3152	93.124	96.192	98.723	76.273	75.649	73.862
ENSMUSG00000041168	17	Lonp1	protein_coding	0	-0.362527	0.000276643	8.19098	2.30976e-05	23089	21928	18045	11293	15385	14555	476.222	468.525	474.044	343.578	395.467	341.074
ENSMUSG00000022364	15	Tbc1d31	protein_coding	0	-0.336338	0.000277864	6.2739	2.32878e-05	5393	4999	4202	2568	3498	3677	111.233	106.811	110.387	78.129	89.915	86.165
ENSMUSG00000024349	18	Tmem173	protein_coding	0	-0.403608	0.000279186	5.25801	2.34489e-05	2393	2048	1767	1151	1207	1583	49.357	43.759	46.419	35.018	31.026	37.095
ENSMUSG00000079003	8	Samd1	protein_coding	0	-0.370678	0.000279186	5.21622	2.34577e-05	2037	1858	1582	1093	1124	1332	42.014	39.699	41.559	33.253	28.892	31.213
ENSMUSG00000026102	1	Inpp1	protein_coding	0	-0.459327	0.000292103	3.45722	2.48526e-05	633	620	547	300	391	408	13.056	13.247	14.37	9.127	10.051	9.561
ENSMUSG00000024993	19	Fam45a	protein_coding	0	-0.335345	0.000293013	4.3895	2.49611e-05	1205	1077	845	552	685	844	24.854	23.012	22.198	16.794	17.608	19.778
ENSMUSG00000030403	7	Vasp	protein_coding	0	-0.398526	0.000306271	6.18701	2.63825e-05	4315	3739	3275	2093	2422	2679	88.999	79.889	86.035	63.677	62.257	62.778
ENSMUSG00000014771	17	Pdcd2	protein_coding	0	-0.435108	0.000308411	4.01341	2.66423e-05	983	938	748	445	620	593	20.275	20.042	19.65	13.539	15.937	13.896
ENSMUSG00000030346	6	Rad51ap1	processed_transcript	0	-0.361439	0.000311434	5.42159	2.70252e-05	2564	2220	2111	1344	1522	1629	52.884	47.434	55.456	40.89	39.123	38.173
ENSMUSG00000018417	1	Myo1b	protein_coding	0	-0.244312	0.000311856	6.72402	2.70949e-05	6014	6010	4633	3315	3999	4469	124.042	128.413	121.709	100.855	102.793	104.724
ENSMUSG00000036565	5	Ttyh3	protein_coding	0	-0.397027	0.000318994	7.09399	2.78165e-05	7662	7435	6660	3871	4618	5464	158.032	158.86	174.959	117.771	118.704	128.04
ENSMUSG00000020889	11	Nr1d1	protein_coding	0	-0.415297	0.0003308	5.00624	2.89795e-05	2640	2471	2156	1292	1502	1788	54.451	52.797	56.638	39.308	38.608	41.899
ENSMUSG00000032035	9	Ets1	protein_coding	0	-0.227791	0.000333616	9.98434	2.93037e-05	55924	53056	43633	31192	36533	41620	1153.46	1133.62	1146.24	948.985	939.07	975.3
ENSMUSG00000027998	3	Plrg1	protein_coding	0	-0.266895	0.000334423	5.51802	2.95162e-05	2650	2359	1967	1358	1699	1799	54.658	50.404	51.673	41.316	43.672	42.157
ENSMUSG00000024960	19	Plcb3	protein_coding	0	-0.322706	0.000345727	6.11703	3.06971e-05	3861	3402	3308	2032	2283	2806	79.635	72.689	86.902	61.822	58.684	65.754
ENSMUSG00000025066	19	Sfr1	protein_coding	0	-0.576413	0.000345727	8.932	3.06686e-05	27954	30875	28236	14460	16729	17890	576.565	659.691	741.763	439.931	430.014	419.224
ENSMUSG00000060224	19	Pyroxd2	protein_coding	0	-0.462223	0.000347095	3.75558	3.08553e-05	1208	951	804	524	602	665	24.916	20.32	21.121	15.942	15.474	15.583
ENSMUSG00000034930	6	Rtkn	protein_coding	0	-0.292877	0.000347743	6.79365	3.09866e-05	6896	5950	5477	3534	4296	4733	142.233	127.131	143.881	107.518	110.427	110.911
ENSMUSG00000023019	15	Gpd1	protein_coding	0	-0.39884	0.000347848	4.97934	3.10697e-05	1868	1713	1550	928	1074	1268	38.528	36.601	40.719	28.233	27.607	29.714
ENSMUSG00000009687	7	Fxyd5	protein_coding	0	-0.707898	0.000348463	3.28396	3.11985e-05	619	634	565	320	302	312	12.767	13.546	14.843	9.736	7.763	7.311
ENSMUSG00000051413	2	Plagl2	protein_coding	0	-0.391528	0.000350551	5.33548	3.14226e-05	2397	2059	1908	1170	1287	1621	49.439	43.994	50.123	35.596	33.082	37.986
ENSMUSG00000023104	5	Rfc2	protein_coding	0	-0.333559	0.000351616	5.93286	3.16298e-05	3861	3369	2814	1921	2324	2415	79.635	71.984	73.924	58.444	59.738	56.592
ENSMUSG00000026669	2	Mcm10	protein_coding	0	-0.258808	0.000354342	5.40364	3.19125e-05	2258	2073	1719	1208	1458	1569	46.572	44.293	45.158	36.752	37.477	36.767
ENSMUSG00000032531	9	Amotl2	processed_transcript	0	-0.269919	0.000356226	5.66837	3.21577e-05	3198	2906	2279	1645	2022	2141	65.96	62.091	59.87	50.047	51.975	50.171
ENSMUSG00000001288	15	Rarg	protein_coding	0	-0.377128	0.000359802	6.77788	3.25949e-05	7001	6446	5371	3612	3826	4711	144.399	137.728	141.097	109.891	98.346	110.395
ENSMUSG00000018593	11	Sparc	protein_coding	0	-0.224825	0.000364828	8.78891	3.31052e-05	21671	20253	16751	12062	14467	15526	446.975	432.736	440.051	366.974	371.87	363.828
ENSMUSG00000002504	17	Slc9a3r2	protein_coding	0	-0.362001	0.000364828	4.38589	3.31275e-05	1042	999	879	569	620	716	21.492	21.345	23.091	17.311	15.937	16.778
ENSMUSG00000051768	7	Xrcc1	protein_coding	0	-0.265229	0.000371748	5.774	3.37952e-05	3070	2885	2353	1580	1955	2276	63.32	61.642	61.814	48.07	50.253	53.335
ENSMUSG00000039693	4	Msantd3	protein_coding	0	-0.325713	0.000372698	4.45401	3.39211e-05	1244	1207	932	713	733	811	25.658	25.789	24.484	21.692	18.842	19.005
ENSMUSG00000022253	15	Nadk2	processed_transcript	0	-0.386567	0.000377191	4.83132	3.44899e-05	1622	1654	1401	875	1012	1113	33.455	35.34	36.804	26.621	26.013	26.081
ENSMUSG00000039191	5	Rbpj	protein_coding	0	-0.268403	0.000377191	5.65151	3.44796e-05	2698	2607	2006	1462	1646	1975	55.648	55.702	52.698	44.48	42.31	46.281
ENSMUSG00000039396	8	Neil3	protein_coding	0	-0.320814	0.000379569	5.19683	3.47878e-05	2359	2267	1937	1295	1445	1668	48.656	48.438	50.885	39.399	37.143	39.087
ENSMUSG00000026817	2	Ak1	protein_coding	0	-0.326158	0.000380238	4.17524	3.49034e-05	1070	912	774	514	662	664	22.069	19.486	20.333	15.638	17.017	15.56
ENSMUSG00000053560	8	Ier2	protein_coding	0	-0.551166	0.000380238	3.9689	3.49297e-05	1107	902	730	434	558	567	22.832	19.273	19.177	13.204	14.343	13.287
ENSMUSG00000024299	17	Adamts10	retained_intron	0	-0.464896	0.000384504	3.23193	3.54031e-05	561	512	466	255	326	355	11.571	10.94	12.242	7.758	8.38	8.319
ENSMUSG00000056209	19	Npm3	protein_coding	0	-0.454768	0.000385935	3.82787	3.55757e-05	961	903	725	432	549	603	19.821	19.294	19.046	13.143	14.112	14.13
ENSMUSG00000032477	9	Cdc25a	protein_coding	0	-0.288422	0.000399093	6.10062	3.69578e-05	3684	3563	2911	2027	2325	2619	75.984	76.129	76.472	61.669	59.763	61.372
ENSMUSG00000030970	7	Ctbp2	protein_coding	0	-0.286545	0.000401794	6.14353	3.73356e-05	4118	3637	3131	2371	2417	2668	84.936	77.71	82.252	72.135	62.128	62.52
ENSMUSG00000022305	15	Lrp12	protein_coding	0	-0.25385	0.000404814	5.47055	3.7702e-05	2585	2483	2054	1389	1721	1906	53.317	53.053	53.959	42.259	44.238	44.664
ENSMUSG00000027397	2	Slc20a1	protein_coding	0	-0.354443	0.000411821	5.27831	3.83982e-05	2610	2351	1906	1320	1572	1595	53.832	50.233	50.071	40.16	40.408	37.376
ENSMUSG00000006800	2	Sulf2	protein_coding	0	-0.330232	0.000412477	6.63493	3.85468e-05	5160	4869	4288	2667	3231	3695	106.427	104.033	112.646	81.141	83.052	86.587
ENSMUSG00000028042	3	Zbtb7b	processed_transcript	0	-0.291369	0.000413917	5.66937	3.87691e-05	3558	2994	2566	1797	2198	2227	73.385	63.971	67.409	54.672	56.499	52.186
ENSMUSG00000058729	1	Lin9	protein_coding	0	-0.290749	0.000415898	5.02612	3.89987e-05	1649	1733	1429	922	1108	1273	34.011	37.028	37.54	28.051	28.481	29.831
ENSMUSG00000028693	4	Nasp	protein_coding	0	-0.397498	0.00041591	6.85149	3.9088e-05	6351	6686	5293	3244	4220	4223	130.992	142.856	139.048	98.695	108.474	98.959
ENSMUSG00000024231	18	Cul2	protein_coding	0	-0.262485	0.000425248	5.7522	4.0326e-05	3415	3217	2426	1712	2163	2448	70.436	68.736	63.731	52.086	55.599	57.365
ENSMUSG00000042747	3	Krtcap2	protein_coding	0	-0.494927	0.000428424	6.31765	4.08938e-05	6647	6479	5255	3479	3765	3642	137.098	138.434	138.049	105.845	96.778	85.345
ENSMUSG00000041438	8	Cirh1a	protein_coding	0	-0.238821	0.000428424	6.3621	4.08265e-05	4476	4245	3358	2356	3035	3191	92.32	90.701	88.215	71.679	78.014	74.776
ENSMUSG00000060121	12	Gemin2	protein_coding	0	-0.366626	0.000436992	4.11536	4.18101e-05	1063	964	742	468	628	706	21.925	20.597	19.492	14.238	16.143	16.544
ENSMUSG00000061455	4	Stx17	protein_coding	0	-0.342412	0.000439652	4.90212	4.22044e-05	1615	1662	1261	860	1026	1108	33.31	35.511	33.127	26.165	26.373	25.964
ENSMUSG00000031922	9	Cep57	protein_coding	0	-0.316265	0.000441771	5.18599	4.24545e-05	2107	1870	1650	1120	1336	1328	43.458	39.955	43.346	34.075	34.341	31.12
ENSMUSG00000015217	X	Hmgb3	protein_coding	0	-0.405777	0.000442757	5.15386	4.26431e-05	1945	2038	1582	966	1341	1222	40.117	43.545	41.559	29.39	34.47	28.636
ENSMUSG00000047242	X	Taf9b	protein_coding	0	-0.390795	0.000458416	4.6508	4.44913e-05	1458	1452	1080	810	797	937	30.072	31.024	28.372	24.643	20.487	21.957
ENSMUSG00000047875	4	Gpr157	protein_coding	0	-0.492305	0.000464254	3.22982	4.51563e-05	636	550	558	329	337	371	13.118	11.752	14.659	10.009	8.662	8.694
ENSMUSG00000071708	X	Sms	protein_coding	0	-0.337884	0.000466021	4.73146	4.54269e-05	1466	1447	1127	785	959	931	30.237	30.917	29.606	23.883	24.651	21.817
ENSMUSG00000029267	5	Mtf2	protein_coding	0	-0.389206	0.000477435	5.44071	4.67419e-05	2493	2184	1788	1132	1362	1648	51.419	46.664	46.971	34.44	35.01	38.618
ENSMUSG00000026761	2	Orc4	protein_coding	0	-0.21834	0.000481879	6.47136	4.7228e-05	5079	4945	4019	2873	3410	3847	104.757	105.657	105.58	87.408	87.653	90.148
ENSMUSG00000039115	9	Itga9	protein_coding	0	-0.321935	0.00048467	5.88368	4.76556e-05	4108	3764	3176	2029	2575	2823	84.729	80.424	83.434	61.73	66.19	66.153
ENSMUSG00000016356	2	Col20a1	protein_coding	0	-0.8791	0.000487423	2.44796	4.79779e-05	1050	713	639	233	406	467	21.657	15.234	16.787	7.089	10.436	10.943
ENSMUSG00000094870	13	Zfp131	protein_coding	0	-0.238872	0.000502963	6.45484	4.97229e-05	4792	4754	3659	2629	3131	3622	98.837	101.576	96.122	79.985	80.481	84.876
ENSMUSG00000029710	5	Ephb4	nonsense_mediated_decay	0	-0.410215	0.000502963	5.1692	4.97741e-05	1966	1720	1496	893	1125	1255	40.55	36.75	39.3	27.169	28.918	29.409
ENSMUSG00000029578	5	Wipi2	protein_coding	0	-0.206873	0.000517833	6.25027	5.14102e-05	4204	3856	3068	2334	2748	2971	86.71	82.389	80.597	71.01	70.637	69.621
ENSMUSG00000017144	2	Rnd3	protein_coding	0	-0.383683	0.000526912	3.51016	5.24791e-05	565	529	439	262	352	373	11.653	11.303	11.533	7.971	9.048	8.741
ENSMUSG00000053907	6	Mat2a	protein_coding	0	-0.238814	0.000527153	8.8807	5.25589e-05	28514	24668	20387	14577	17395	20243	588.115	527.069	535.569	443.49	447.133	474.363
ENSMUSG00000026709	1	Dars2	processed_transcript	0	-0.324412	0.000527878	4.87407	5.26871e-05	1716	1448	1321	863	982	1157	35.393	30.939	34.703	26.256	25.242	27.113
ENSMUSG00000021589	13	Rhobtb3	protein_coding	0	-0.289397	0.000530381	6.46507	5.31055e-05	5200	4893	3723	2847	3035	3540	107.252	104.546	97.804	86.617	78.014	82.954
ENSMUSG00000041124	9	Msantd4	protein_coding	0	-0.232167	0.000531918	6.23375	5.33158e-05	3766	3659	2766	2056	2429	2771	77.676	78.18	72.663	62.552	62.437	64.934
ENSMUSG00000022407	15	Adsl	protein_coding	0	-0.381981	0.000560314	5.62034	5.66369e-05	3041	2764	2138	1413	1835	1846	62.722	59.057	56.166	42.989	47.168	43.258
ENSMUSG00000029121	5	Crmp1	protein_coding	0	-0.323894	0.00056666	6.14593	5.73985e-05	3481	3185	2747	1808	2075	2431	71.797	68.052	72.164	55.007	53.337	56.967
ENSMUSG00000052504	16	Epha3	protein_coding	0	-0.241776	0.000588484	8.22065	5.96715e-05	15500	15030	12561	8850	10014	11750	319.695	321.139	329.979	269.252	257.407	275.343
ENSMUSG00000002603	7	Tgfb1	protein_coding	0	-0.282912	0.000596004	5.60289	6.04971e-05	2398	2280	1948	1336	1584	1644	49.46	48.716	51.174	40.646	40.716	38.525
ENSMUSG00000058571	14	Gpc6	protein_coding	0	-0.444654	0.000597621	4.71015	6.07246e-05	1723	1818	1452	848	1013	1223	35.538	38.844	38.144	25.8	26.039	28.659
ENSMUSG00000019254	7	Ppp1r12c	protein_coding	0	-0.259806	0.000608825	5.75252	6.2121e-05	3037	2730	2256	1553	1938	2126	62.64	58.331	59.265	47.248	49.816	49.82
ENSMUSG00000032802	2	Srxn1	protein_coding	0	-0.321579	0.000617297	4.50021	6.31817e-05	1131	1024	837	579	690	734	23.327	21.879	21.988	17.615	17.736	17.2
ENSMUSG00000041729	9	Coro2b	protein_coding	0	-0.32097	0.000621863	6.47115	6.37149e-05	5764	5185	4401	2860	3382	4098	118.885	110.785	115.615	87.013	86.933	96.03
ENSMUSG00000024767	19	Otub1	protein_coding	0	-0.375378	0.000623757	5.99743	6.39751e-05	3327	2965	2463	1614	1827	2218	68.621	63.352	64.703	49.104	46.963	51.975
ENSMUSG00000031808	8	Slc27a1	protein_coding	0	-0.450556	0.000633118	3.89035	6.51158e-05	920	809	700	397	480	621	18.975	17.286	18.389	12.078	12.338	14.552
ENSMUSG00000043017	7	Ptgir	protein_coding	0	-0.46593	0.000636473	4.8073	6.55491e-05	3023	2921	2198	1239	1919	1812	62.351	62.412	57.742	37.695	49.327	42.461
ENSMUSG00000048039	3	Isg20l2	protein_coding	0	-0.244478	0.000636975	5.3063	6.56851e-05	1975	1784	1500	1069	1273	1375	40.735	38.118	39.405	32.523	32.722	32.221
ENSMUSG00000014956	5	Ppp1cb	nonsense_mediated_decay	0	-0.236821	0.000636975	8.41806	6.57357e-05	18112	16614	13727	10351	11162	12846	373.569	354.983	360.61	314.919	286.916	301.026
ENSMUSG00000047434	16	Xxylt1	protein_coding	0	-0.310078	0.000640896	4.0834	6.63441e-05	867	853	648	466	507	627	17.882	18.226	17.023	14.178	13.032	14.693
ENSMUSG00000021485	13	Mxd3	protein_coding	0	-0.50109	0.000655719	3.44662	6.80869e-05	698	573	505	289	374	387	14.397	12.243	13.266	8.793	9.614	9.069
ENSMUSG00000034560	10	A230046K03Rik	protein_coding	0	-0.285103	0.000671236	6.41666	6.99115e-05	4708	4696	3865	2511	3088	3575	97.105	100.337	101.534	76.395	79.376	83.775
ENSMUSG00000079659	5	Tmem243	nonsense_mediated_decay	0	-0.417119	0.000673702	3.71028	7.03111e-05	764	792	575	397	418	520	15.758	16.922	15.105	12.078	10.745	12.185
ENSMUSG00000019894	10	Slc6a15	protein_coding	0	-0.366378	0.000676329	3.51438	7.08003e-05	650	585	543	309	409	441	13.407	12.499	14.265	9.401	10.513	10.334
ENSMUSG00000038683	13	Pak1ip1	retained_intron	0	-0.322578	0.000688461	5.19924	7.22162e-05	2266	2037	1676	1144	1409	1447	46.737	43.524	44.029	34.805	36.218	33.908
ENSMUSG00000034248	14	Slc25a37	protein_coding	0	-0.3484	0.000697706	6.01592	7.32598e-05	4260	4206	3649	2197	2880	2938	87.865	89.868	95.86	66.841	74.03	68.847
ENSMUSG00000063445	16	Nmral1	protein_coding	0	-0.508613	0.000706072	4.28256	7.43628e-05	1269	1079	924	579	613	732	26.174	23.054	24.274	17.615	15.757	17.153
ENSMUSG00000036894	3	Rap2b	protein_coding	0	-0.255266	0.000707154	8.24273	7.45516e-05	19733	18736	14030	10894	12104	13599	407.003	400.323	368.57	331.439	311.13	318.671
ENSMUSG00000051232	11	Tmem199	protein_coding	0	-0.261279	0.00070839	5.19124	7.4757e-05	2154	1935	1650	1168	1392	1448	44.427	41.344	43.346	35.535	35.781	33.932
ENSMUSG00000029913	6	Prdm5	protein_coding	0	-0.273954	0.000710405	4.72503	7.50449e-05	1699	1523	1301	847	1077	1219	35.043	32.541	34.177	25.769	27.684	28.565
ENSMUSG00000002835	17	Chaf1a	protein_coding	0	-0.259397	0.000714343	6.29663	7.55365e-05	4171	3678	3247	2235	2653	2881	86.029	78.586	85.299	67.998	68.195	67.512
ENSMUSG00000026944	2	Abca2	protein_coding	0	-0.284019	0.000737493	6.36033	7.85316e-05	5256	4527	3906	2603	3043	3816	108.408	96.726	102.611	79.194	78.219	89.422
ENSMUSG00000041607	18	Mbp	protein_coding	0	-0.249619	0.000740699	6.60608	7.89514e-05	6269	5588	4495	3377	3825	4270	129.301	119.396	118.084	102.742	98.321	100.061
ENSMUSG00000042208	11	0610010F05Rik	protein_coding	0	-0.265212	0.00074324	5.17487	7.93009e-05	2067	1868	1606	1100	1314	1451	42.633	39.913	42.19	33.466	33.776	34.002
ENSMUSG00000039158	4	Akna	protein_coding	0	-0.347888	0.000757599	5.34568	8.10739e-05	3487	3132	2544	1593	2077	2383	71.921	66.92	66.831	48.465	53.389	55.842
ENSMUSG00000036840	8	Siah1a	protein_coding	0	-0.322516	0.000760747	4.2654	8.15239e-05	1139	954	784	548	682	691	23.492	20.384	20.596	16.672	17.531	16.193
ENSMUSG00000029063	4	Nadk	protein_coding	0	-0.267036	0.000766	6.10034	8.22975e-05	3605	3181	2642	1859	2222	2476	74.355	67.967	69.406	56.558	57.116	58.021
ENSMUSG00000032215	9	Rsl24d1	protein_coding	0	-0.356196	0.000779399	4.571	8.40674e-05	1374	1201	965	631	794	890	28.339	25.661	25.351	19.198	20.41	20.856
ENSMUSG00000001056	11	Nhp2	protein_coding	0	-0.422113	0.000784889	5.39083	8.47427e-05	2351	2079	1876	1049	1438	1474	48.49	44.421	49.283	31.915	36.963	34.541
ENSMUSG00000033166	14	Dis3	protein_coding	0	-0.338782	0.000789552	5.70197	8.53298e-05	3092	2914	2359	1558	1966	2018	63.774	62.262	61.971	47.401	50.535	47.289
ENSMUSG00000040667	11	Nup88	protein_coding	0	-0.304517	0.0007999	6.43131	8.67024e-05	5184	4777	3772	2531	3090	3722	106.922	102.068	99.091	77.003	79.428	87.219
ENSMUSG00000041936	4	Agrn	protein_coding	0	-0.249071	0.000801152	7.25579	8.69231e-05	8561	7373	5982	4073	5329	6093	176.575	157.535	157.148	123.917	136.98	142.78
ENSMUSG00000045273	13	Cenph	protein_coding	0	-0.32275	0.000808397	4.23881	8.79612e-05	992	981	762	502	657	674	20.46	20.961	20.018	15.273	16.888	15.794
ENSMUSG00000033186	14	Mzt1	protein_coding	0	-0.320592	0.000809103	5.39816	8.82884e-05	2373	2313	1779	1276	1402	1653	48.944	49.421	46.735	38.821	36.038	38.735
ENSMUSG00000046711	17	Hmga1	protein_coding	0	-0.423799	0.000809103	6.95498	8.83e-05	7735	7280	6187	3834	4302	5146	159.538	155.548	162.533	116.646	110.582	120.589
ENSMUSG00000001627	12	Ifrd1	protein_coding	0	-0.318185	0.000809177	6.92361	8.84306e-05	7122	6875	4893	3538	4250	4836	146.895	146.895	128.54	107.64	109.245	113.324
ENSMUSG00000024816	19	Frmd8	protein_coding	0	-0.419659	0.000811338	5.27487	8.88879e-05	2163	1872	1586	981	1141	1405	44.613	39.998	41.664	29.846	29.329	32.924
ENSMUSG00000074916	2	Chst14	protein_coding	0	-0.320016	0.000811467	3.69528	8.8988e-05	850	798	606	457	528	523	17.532	17.05	15.92	13.904	13.572	12.256
ENSMUSG00000010362	11	Rdm1	protein_coding	0	-0.457948	0.000822418	3.44989	9.04503e-05	782	610	499	315	369	466	16.129	13.034	13.109	9.584	9.485	10.92
ENSMUSG00000034780	2	B3galt1	protein_coding	0	-0.363828	0.00082708	4.45892	9.11383e-05	1135	1127	991	671	659	792	23.41	24.08	26.034	20.414	16.939	18.559
ENSMUSG00000041130	17	Zfp598	protein_coding	0	-0.344311	0.000832522	6.11464	9.19144e-05	4295	4099	3512	2282	2556	3045	88.586	87.581	92.261	69.428	65.701	71.355
ENSMUSG00000040464	5	Gtpbp10	protein_coding	0	-0.272746	0.000839564	4.80557	9.28697e-05	1677	1508	1205	876	1077	1084	34.589	32.221	31.655	26.651	27.684	25.402
ENSMUSG00000020471	11	Pold2	protein_coding	0	-0.299148	0.000848106	5.7042	9.43538e-05	3004	2447	2233	1539	1727	1953	61.959	52.284	58.661	46.822	44.392	45.766
ENSMUSG00000018983	4	E2f2	protein_coding	0	-0.402315	0.000848106	4.2288	9.42908e-05	1124	1087	862	537	690	722	23.183	23.225	22.645	16.338	17.736	16.919
ENSMUSG00000030282	6	Cmas	protein_coding	0	-0.288014	0.000848106	5.73433	9.42955e-05	3590	3281	2584	1869	2132	2472	74.045	70.103	67.882	56.862	54.802	57.927
ENSMUSG00000021180	12	Rps6ka5	protein_coding	0	-0.448691	0.000853971	3.31305	9.51402e-05	609	552	432	267	352	358	12.561	11.794	11.349	8.123	9.048	8.389
ENSMUSG00000025892	9	Gria4	protein_coding	0	-0.349644	0.000853971	4.59055	9.52777e-05	1346	1341	1090	691	827	971	27.762	28.652	28.634	21.023	21.258	22.754
ENSMUSG00000054693	9	Adam10	protein_coding	0	-0.291315	0.000862935	8.20942	9.63693e-05	13370	13727	10151	7415	8379	9622	275.763	293.298	266.668	225.594	215.38	225.477
ENSMUSG00000004069	16	Dnaja3	protein_coding	0	-0.26343	0.000867059	5.42102	9.69218e-05	2851	2552	1984	1406	1822	1918	58.803	54.527	52.12	42.776	46.834	44.945
ENSMUSG00000041961	11	Znrf3	protein_coding	0	-0.47438	0.000869279	4.51251	9.73541e-05	1346	1131	942	601	655	802	27.762	24.166	24.746	18.285	16.837	18.794
ENSMUSG00000028943	4	Espn	protein_coding	0	-0.486135	0.000870454	5.75903	9.76702e-05	3957	3911	3190	1907	2223	2492	81.615	83.564	83.802	58.019	57.142	58.396
ENSMUSG00000003923	10	Tfam	protein_coding	0	-0.25533	0.000879654	5.02425	9.90752e-05	1790	1583	1293	935	1111	1223	36.92	33.823	33.967	28.446	28.558	28.659
ENSMUSG00000041703	14	Zic5	protein_coding	0	-0.269991	0.00088478	4.82976	9.97463e-05	1477	1509	1187	853	955	1090	30.464	32.242	31.183	25.952	24.548	25.542
ENSMUSG00000029657	5	Hsph1	protein_coding	0	-0.291087	0.000889244	6.51937	0.000100344	4561	4542	3748	2549	2962	3302	94.073	97.047	98.46	77.551	76.137	77.377
ENSMUSG00000019897	10	Ccdc59	protein_coding	0	-0.292153	0.000905242	4.69711	0.000102437	1593	1492	1170	843	1018	1044	32.856	31.879	30.736	25.647	26.167	24.465
ENSMUSG00000050295	13	Foxc1	protein_coding	0	-0.259503	0.000917219	4.98952	0.000104084	1675	1543	1268	914	1122	1101	34.548	32.969	33.311	27.808	28.841	25.8
ENSMUSG00000093482	6	Gm20619	lincRNA	0	-0.309143	0.000922878	4.53953	0.000104824	1940	1762	1481	923	1138	1473	40.013	37.648	38.906	28.081	29.252	34.517
ENSMUSG00000028647	4	Mycbp	protein_coding	0	-0.329622	0.000923946	3.84894	0.000105043	816	708	615	394	466	569	16.83	15.127	16.156	11.987	11.978	13.334
ENSMUSG00000013419	9	Zfp651	protein_coding	0	-0.416117	0.000928102	4.00943	0.00010581	856	838	680	424	537	530	17.655	17.905	17.864	12.9	13.803	12.42
ENSMUSG00000025239	9	Limd1	protein_coding	0	-0.270149	0.000931078	6.51241	0.000106248	5018	4738	3724	2624	3154	3586	103.499	101.234	97.83	79.833	81.073	84.032
ENSMUSG00000028582	4	Cc2d1b	protein_coding	0	-0.386276	0.000940932	5.22312	0.000107572	2319	2110	1828	1073	1357	1603	47.83	45.083	48.022	32.645	34.881	37.564
ENSMUSG00000027641	2	Rbl1	retained_intron	0	-0.241747	0.000941187	6.85128	0.000107815	6627	6481	5080	3630	4366	4897	136.685	138.476	133.452	110.439	112.227	114.754
ENSMUSG00000038279	6	Nop2	protein_coding	0	-0.275186	0.00094963	6.15987	0.00010917	3665	3268	2684	1871	2348	2430	75.592	69.826	70.509	56.923	60.355	56.943
ENSMUSG00000025762	3	Larp1b	retained_intron	0	-0.493936	0.000950641	5.24899	0.000109387	2413	2634	1855	1181	1516	1395	49.769	56.279	48.731	35.931	38.968	32.69
ENSMUSG00000040195	10	Tmem194	protein_coding	0	-0.27544	0.000954615	4.86961	0.000109946	1713	1523	1234	835	1014	1254	35.331	32.541	32.417	25.404	26.065	29.386
ENSMUSG00000002297	5	Dbf4	protein_coding	0	-0.206634	0.000957228	6.39253	0.000110449	4347	4152	3315	2422	2908	3250	89.659	88.714	87.085	73.687	74.749	76.159
ENSMUSG00000097195	9	Snhg5	lincRNA	0	-0.425301	0.000957228	3.36323	0.000110407	656	709	554	341	456	402	13.53	15.149	14.554	10.375	11.721	9.42
ENSMUSG00000054793	7	Cadm4	protein_coding	0	-0.409918	0.000973163	5.15494	0.000112391	2519	2278	1955	1135	1436	1711	51.956	48.673	51.358	34.531	36.912	40.095
ENSMUSG00000052033	2	Pfdn4	protein_coding	0	-0.349274	0.000978242	4.0634	0.000113185	932	961	778	455	651	659	19.223	20.533	20.438	13.843	16.734	15.443
ENSMUSG00000051495	8	Irf2bp2	protein_coding	0	-0.442472	0.000989398	7.20631	0.000115198	9900	8670	7054	4379	5751	5634	204.192	185.248	185.309	133.227	147.828	132.024
ENSMUSG00000010048	9	Ifrd2	processed_transcript	0	-0.3117	0.000989398	4.80892	0.00011521	1573	1443	1171	854	958	1008	32.444	30.832	30.762	25.982	24.625	23.621
ENSMUSG00000036023	14	Parp2	protein_coding	0	-0.245005	0.000991434	4.58571	0.000115552	1426	1314	1110	763	925	1037	29.412	28.076	29.16	23.213	23.777	24.3
ENSMUSG00000027009	2	Itga4	protein_coding	0	-0.521298	0.00102185	8.37361	0.000119384	26776	25637	19310	11002	13858	17305	552.268	547.773	507.276	334.725	356.216	405.516
ENSMUSG00000052056	2	Zfp217	processed_transcript	0	-0.191562	0.00103037	6.17146	0.000120636	3894	3497	2757	2113	2531	2776	80.316	74.719	72.427	64.286	65.059	65.051
ENSMUSG00000030271	6	Ogg1	protein_coding	0	-0.319281	0.00103317	4.86712	0.000121072	1905	1745	1525	1001	1228	1248	39.292	37.285	40.062	30.454	31.565	29.245
ENSMUSG00000024754	19	Tmem2	protein_coding	0	-0.290337	0.0010484	4.20057	0.000123302	978	916	823	496	649	724	20.172	19.572	21.62	15.09	16.682	16.966
ENSMUSG00000057101	7	Zfp180	protein_coding	0	-0.249981	0.00105143	4.96317	0.000123769	2191	1878	1576	1088	1355	1535	45.19	40.126	41.402	33.101	34.83	35.97
ENSMUSG00000020044	10	Timp3	protein_coding	0	-0.285786	0.0010617	7.27667	0.000125091	11537	11080	8500	5797	7375	8248	237.956	236.741	223.296	176.368	189.572	193.279
ENSMUSG00000021936	14	Mapk8	retained_intron	0	-0.25208	0.0010796	4.80881	0.000127315	1601	1420	1119	818	959	1131	33.021	30.34	29.396	24.887	24.651	26.503
ENSMUSG00000029833	6	Trim24	protein_coding	0	-0.285036	0.00109124	6.70654	0.000128803	5952	5655	4816	3039	4020	4308	122.763	120.828	126.517	92.458	103.333	100.951
ENSMUSG00000023191	6	P3h3	protein_coding	0	-0.238027	0.00110073	4.70993	0.00013004	1535	1426	1169	807	1031	1099	31.66	30.469	30.71	24.552	26.502	25.753
ENSMUSG00000006728	10	Cdk4	protein_coding	0	-0.365845	0.00110443	7.90626	0.000130594	15795	13564	10371	6999	8519	10237	325.779	289.815	272.447	212.937	218.978	239.888
ENSMUSG00000015961	1	Adss	protein_coding	0	-0.200102	0.00112146	6.76313	0.000133422	6000	5632	4612	3351	3934	4585	123.753	120.336	121.158	101.951	101.122	107.442
ENSMUSG00000039246	1	Lyplal1	protein_coding	0	-0.395627	0.00112146	5.21666	0.000133677	2379	2371	1558	1076	1361	1555	49.068	50.66	40.929	32.736	34.984	36.439
ENSMUSG00000040618	14	Pck2	protein_coding	0	-0.306751	0.00112146	5.86004	0.000133582	4721	4185	3436	2271	2958	3136	97.373	89.419	90.264	69.093	76.035	73.487
ENSMUSG00000000530	15	Acvrl1	protein_coding	0	-0.263591	0.00112146	5.53154	0.000133133	2715	2380	2096	1368	1722	1944	55.998	50.852	55.062	41.62	44.264	45.555
ENSMUSG00000038344	X	Txlng	protein_coding	0	-0.315236	0.00112319	3.60963	0.000134002	674	603	522	334	402	478	13.902	12.884	13.713	10.162	10.333	11.201
ENSMUSG00000040112	6	Mrps35	protein_coding	0	-0.279125	0.00112945	5.00558	0.000134869	1863	1879	1418	996	1278	1285	38.425	40.148	37.251	30.302	32.851	30.112
ENSMUSG00000029009	4	Mthfr	nonsense_mediated_decay	0	-0.363166	0.00113038	5.20027	0.0001351	2325	2027	1681	1080	1286	1571	47.954	43.31	44.16	32.858	33.056	36.814
ENSMUSG00000055538	14	Zcchc24	protein_coding	0	-0.309897	0.00114042	4.30651	0.000136421	1181	1087	902	622	699	822	24.359	23.225	23.696	18.924	17.968	19.262
ENSMUSG00000020570	12	Sypl	protein_coding	0	-0.308396	0.00114087	7.50844	0.000136595	8899	8961	7154	4980	5672	6257	183.546	191.465	187.936	151.511	145.797	146.623
ENSMUSG00000010095	19	Slc3a2	protein_coding	0	-0.235575	0.00114104	7.95732	0.000136857	15666	14324	11865	8073	10670	11141	323.119	306.054	311.695	245.613	274.269	261.072
ENSMUSG00000038366	11	Lasp1	protein_coding	0	-0.256001	0.00114347	7.72269	0.000137269	11485	10542	8969	6367	6926	8507	236.884	225.246	235.617	193.709	178.031	199.348
ENSMUSG00000034055	X	Phka1	protein_coding	0	-0.268842	0.00114812	5.0614	0.000137949	1969	1793	1473	1028	1151	1473	40.612	38.31	38.696	31.276	29.586	34.517
ENSMUSG00000034667	10	Xpot	protein_coding	0	-0.227239	0.00114822	7.3504	0.000138753	10679	10057	7722	5538	7050	7786	220.259	214.883	202.858	168.488	181.218	182.453
ENSMUSG00000013629	5	Cad	protein_coding	0	-0.319996	0.00114822	6.32592	0.000138707	4033	3590	3082	2045	2374	2776	83.183	76.706	80.965	62.217	61.023	65.051
ENSMUSG00000001313	11	Rnd2	protein_coding	0	-0.537167	0.00115718	5.99694	0.000140264	3777	4382	3565	1952	2244	2588	77.902	93.628	93.653	59.388	57.681	60.646
ENSMUSG00000049422	10	Chchd10	protein_coding	0	-0.519187	0.00116668	6.88029	0.000141787	11741	11478	7917	4715	6723	6719	242.164	245.245	207.981	143.449	172.813	157.449
ENSMUSG00000021482	13	Aaed1	protein_coding	0	-0.315935	0.00116673	5.14215	0.000142002	2356	2282	1734	1232	1425	1623	48.594	48.758	45.552	37.482	36.629	38.032
ENSMUSG00000038256	3	Bcl9	processed_transcript	0	-0.397109	0.00117088	5.73771	0.000142917	3443	3248	2866	1735	1945	2436	71.014	69.398	75.29	52.786	49.996	57.084
ENSMUSG00000030551	7	Nr2f2	protein_coding	0	-0.270836	0.00117088	7.41202	0.00014273	8201	7883	6671	4630	5341	5841	169.15	168.432	175.248	140.863	137.289	136.875
ENSMUSG00000022881	16	Rfc4	protein_coding	0	-0.381733	0.00117742	4.58372	0.00014384	1658	1444	1098	797	921	965	34.197	30.853	28.845	24.248	23.674	22.613
ENSMUSG00000071041	8	Gm15210	processed_pseudogene	0	-0.237609	0.00118047	5.14914	0.000144463	2035	1809	1555	1070	1296	1476	41.973	38.652	40.85	32.554	33.313	34.588
ENSMUSG00000028675	4	Pnrc2	protein_coding	0	-0.198997	0.00118465	6.76608	0.000145244	6296	5989	4849	3655	4315	4510	129.858	127.964	127.384	111.2	110.916	105.685
ENSMUSG00000061589	10	Dot1l	protein_coding	0	-0.350922	0.00120113	6.48245	0.000147755	5577	4954	4188	2659	3266	3772	115.028	105.85	110.019	80.897	83.952	88.391
ENSMUSG00000030714	7	Ccdc101	protein_coding	0	-0.290569	0.00121365	4.17735	0.000149424	1091	994	854	595	692	725	22.502	21.238	22.435	18.102	17.788	16.989
ENSMUSG00000062729	1	Ppox	protein_coding	0	-0.308437	0.00123397	4.84482	0.000152056	1935	1556	1364	952	1073	1249	39.91	33.246	35.832	28.964	27.581	29.268
ENSMUSG00000050538	11	B230217C12Rik	lincRNA	0	-0.357258	0.00123997	3.6253	0.000153322	945	976	741	439	628	683	19.491	20.854	19.466	13.356	16.143	16.005
ENSMUSG00000028899	4	Taf12	protein_coding	0	-0.243483	0.00123997	4.49912	0.000153268	1262	1162	980	678	806	928	26.029	24.828	25.745	20.627	20.718	21.746
ENSMUSG00000025507	7	Pidd1	protein_coding	0	-0.408549	0.00124986	3.82607	0.000154941	791	703	592	351	442	528	16.315	15.021	15.552	10.679	11.361	12.373
ENSMUSG00000049760	17	2410015M20Rik	protein_coding	0	-0.403907	0.00128537	5.4106	0.000160569	2860	2232	2017	1278	1486	1722	58.989	47.69	52.987	38.882	38.197	40.352
ENSMUSG00000040466	7	Blvrb	protein_coding	0	-0.558329	0.00130161	3.55128	0.000163011	835	685	511	309	375	467	17.222	14.636	13.424	9.401	9.639	10.943
ENSMUSG00000071647	19	Eml3	protein_coding	0	-0.333256	0.00130374	4.61436	0.000163417	1456	1219	975	695	806	915	30.031	26.046	25.613	21.145	20.718	21.442
ENSMUSG00000037552	7	Plekhg2	retained_intron	0	-0.307308	0.00130541	4.50912	0.000163903	1220	1051	1054	659	737	856	25.163	22.456	27.689	20.049	18.944	20.059
ENSMUSG00000039660	2	D2Wsu81e	retained_intron	0	-0.295642	0.00130586	3.77245	0.000164167	766	747	636	417	525	526	15.799	15.961	16.708	12.687	13.495	12.326
ENSMUSG00000021775	14	Nr1d2	protein_coding	0	-0.183778	0.00133351	6.4959	0.000168138	5224	4911	3855	2922	3445	3943	107.747	104.931	101.271	88.899	88.553	92.398
ENSMUSG00000039826	2	Trub2	protein_coding	0	-0.271678	0.0013564	5.2936	0.00017203	2376	2071	1678	1201	1391	1654	49.006	44.25	44.081	36.539	35.755	38.759
ENSMUSG00000041594	14	Tmtc4	processed_transcript	0	-0.26534	0.00137106	5.16649	0.00017476	2116	1979	1690	1122	1371	1550	43.644	42.284	44.397	34.136	35.241	36.322
ENSMUSG00000048065	7	Cyb5r2	protein_coding	0	-0.478638	0.00138888	4.1983	0.000177547	2522	2391	1687	1019	1485	1461	52.017	51.087	44.318	31.002	38.171	34.236
ENSMUSG00000046567	10	4930430F08Rik	protein_coding	0	-0.293534	0.00139737	4.1821	0.000179002	1086	992	824	582	662	738	22.399	21.196	21.647	17.707	17.017	17.294
ENSMUSG00000007950	8	Abhd8	protein_coding	0	-0.424915	0.00141417	5.2224	0.000181453	2173	1926	1668	1053	1157	1392	44.819	41.152	43.819	32.036	29.74	32.619
ENSMUSG00000035443	9	Thyn1	protein_coding	0	-0.371606	0.00142455	4.8082	0.00018354	2004	1747	1410	1002	1290	1053	41.333	37.327	37.041	30.485	33.159	24.675
ENSMUSG00000005667	6	Mthfd2	protein_coding	0	-0.25997	0.00148461	7.70644	0.000193165	15476	14442	11559	8261	10295	10403	319.2	308.575	303.656	251.332	264.63	243.778
ENSMUSG00000070348	7	Ccnd1	protein_coding	0	-0.305145	0.00149041	6.16485	0.000194237	3988	4170	3542	2296	2737	2921	82.254	89.098	93.049	69.853	70.354	68.449
ENSMUSG00000010461	10	Eya4	protein_coding	0	-0.403591	0.00150234	4.26711	0.000196428	1311	1368	1100	678	812	905	27.04	29.229	28.897	20.627	20.872	21.207
ENSMUSG00000020776	11	Fbf1	protein_coding	0	-0.210373	0.00150234	6.03246	0.000196286	3611	3316	2678	1895	2362	2713	74.479	70.851	70.351	57.653	60.715	63.575
ENSMUSG00000025277	14	Abhd6	protein_coding	0	-0.327454	0.00150234	4.13953	0.000196429	1113	931	775	538	651	687	22.956	19.892	20.359	16.368	16.734	16.099
ENSMUSG00000018697	11	Aatf	retained_intron	0	-0.268443	0.00151237	5.74033	0.0001979	2807	2829	2232	1532	1925	2020	57.896	60.446	58.635	46.61	49.482	47.336
ENSMUSG00000038323	1	1700066M21Rik	protein_coding	0	-0.277393	0.00152276	4.25834	0.000199433	1040	1024	812	560	656	774	21.45	21.879	21.331	17.037	16.862	18.137
ENSMUSG00000037851	13	Iars	protein_coding	0	-0.314872	0.00152393	8.48588	0.000200212	22136	21237	18033	12217	14126	15010	456.566	453.76	473.729	371.69	363.105	351.736
ENSMUSG00000028729	4	Ebna1bp2	protein_coding	0	-0.260346	0.00152393	5.16698	0.00020022	2271	2007	1706	1243	1496	1440	46.84	42.883	44.817	37.817	38.454	33.744
ENSMUSG00000022960	16	Donson	protein_coding	0	-0.346419	0.00152856	3.68064	0.00020099	628	580	518	341	376	420	12.953	12.393	13.608	10.375	9.665	9.842
ENSMUSG00000017499	11	Cdc6	nonsense_mediated_decay	0	-0.241607	0.00153167	5.59936	0.000201723	2448	2437	1996	1408	1680	1790	50.491	52.07	52.435	42.837	43.184	41.946
ENSMUSG00000028741	4	Mrto4	protein_coding	0	-0.315037	0.0015329	4.36443	0.000202047	1281	1085	859	595	796	775	26.421	23.183	22.566	18.102	20.461	18.161
ENSMUSG00000037885	2	Stk35	protein_coding	0	-0.250011	0.00154036	5.3219	0.000203521	2275	2117	1866	1243	1468	1712	46.923	45.233	49.02	37.817	37.735	40.118
ENSMUSG00000039737	5	Prkrip1	protein_coding	0	-0.335574	0.00154731	4.09862	0.000205095	978	871	726	461	647	606	20.172	18.61	19.072	14.025	16.631	14.201
ENSMUSG00000022747	16	St3gal6	protein_coding	0	-0.253188	0.00156156	9.48817	0.000207315	42935	40911	33534	23724	27368	31523	885.555	874.125	880.942	721.778	703.486	738.693
ENSMUSG00000058809	11	Hspd1-ps3	processed_pseudogene	0	-0.211846	0.00156876	7.63941	0.000208437	10990	10754	7999	6175	7103	8159	226.674	229.775	210.135	187.868	182.581	191.194
ENSMUSG00000098985	9	Gm27219	processed_pseudogene	0	-0.410575	0.00157577	3.30281	0.000209535	569	604	487	287	399	363	11.736	12.905	12.794	8.732	10.256	8.506
ENSMUSG00000020527	11	Myo19	protein_coding	0	-0.260116	0.00160703	4.56784	0.00021466	1299	1152	998	646	822	953	26.792	24.614	26.218	19.654	21.129	22.332
ENSMUSG00000042489	4	Clspn	protein_coding	0	-0.236755	0.00160703	6.02462	0.000214537	3242	3166	2619	1835	2243	2347	66.868	67.646	68.801	55.828	57.656	54.998
ENSMUSG00000040860	4	Crocc	protein_coding	0	-0.420479	0.00160703	4.25409	0.000214713	1194	942	780	495	641	681	24.627	20.127	20.491	15.06	16.477	15.958
ENSMUSG00000040563	9	Lppr2	protein_coding	0	-0.366726	0.00162927	3.40198	0.000217858	581	477	427	265	342	357	11.983	10.192	11.217	8.062	8.791	8.366
ENSMUSG00000071072	10	Ptges3	protein_coding	0	-0.268931	0.00163075	7.38959	0.000218401	9953	9039	6924	5086	6117	6731	205.285	193.132	181.894	154.736	157.236	157.731
ENSMUSG00000034274	11	Thoc5	protein_coding	0	-0.188167	0.00163833	6.0802	0.00021959	4093	3738	3151	2283	2823	2974	84.42	79.868	82.777	69.458	72.564	69.691
ENSMUSG00000020009	10	Ifngr1	protein_coding	0	-0.295765	0.00164835	3.52048	0.000221456	670	555	502	352	389	435	13.819	11.858	13.188	10.709	9.999	10.194
ENSMUSG00000038644	7	Pold1	retained_intron	0	-0.354292	0.00165561	5.40899	0.000222783	2776	2259	1954	1293	1463	1822	57.256	48.267	51.332	39.338	37.606	42.696
ENSMUSG00000032103	9	Pus3	protein_coding	0	-0.282894	0.00167996	4.16202	0.000226771	1111	992	815	535	751	728	22.915	21.196	21.41	16.277	19.304	17.06
ENSMUSG00000021890	14	Eaf1	protein_coding	0	-0.225652	0.00169575	6.1111	0.000229402	3972	3741	3081	2280	2585	2862	81.924	79.932	80.938	69.367	66.447	67.067
ENSMUSG00000042535	15	Gtpbp1	protein_coding	0	-0.216149	0.00169755	5.95477	0.000230225	3424	3135	2744	1960	2301	2452	70.622	66.984	72.085	59.631	59.147	57.459
ENSMUSG00000022048	14	Dpysl2	protein_coding	0	-0.351521	0.00171933	6.56014	0.000233959	4312	3730	3050	2154	2376	2722	88.937	79.697	80.124	65.533	61.074	63.786
ENSMUSG00000024858	19	Adrbk1	protein_coding	0	-0.266637	0.00171933	5.30926	0.00023409	2436	2097	1731	1169	1514	1683	50.244	44.806	45.474	35.566	38.917	39.438
ENSMUSG00000063884	6	Ptcd3	protein_coding	0	-0.250649	0.00173086	6.17203	0.000235843	4448	3982	3005	2247	2738	3024	91.742	85.081	78.942	68.363	70.379	70.863
ENSMUSG00000078249	11	Hmga1-rs1	protein_coding	0	-0.478362	0.0017534	4.53614	0.0002391	1602	1267	1216	705	873	873	33.042	27.071	31.944	21.449	22.44	20.457
ENSMUSG00000042305	1	Tmem183a	protein_coding	0	-0.216005	0.00176809	6.97436	0.000241477	6719	6291	5042	3729	4497	4771	138.583	134.417	132.454	113.451	115.594	111.801
ENSMUSG00000027247	2	Arhgap1	protein_coding	0	-0.213131	0.00178406	7.2438	0.000244226	8100	7245	6073	4626	5070	5739	167.066	154.8	159.538	140.741	130.323	134.485
ENSMUSG00000036745	3	Ttll7	protein_coding	0	-0.34723	0.00179849	4.42961	0.000246963	1235	1072	897	622	626	871	25.472	22.905	23.564	18.924	16.091	20.411
ENSMUSG00000020363	11	Gfpt2	protein_coding	0	-0.381274	0.00180848	3.43553	0.000248939	550	513	478	282	317	395	11.344	10.961	12.557	8.58	8.148	9.256
ENSMUSG00000020015	10	Cdk17	protein_coding	0	-0.192647	0.00181048	6.27802	0.000249782	4084	4025	3101	2303	2803	3110	84.234	86	81.464	70.066	72.05	72.878
ENSMUSG00000038047	4	Haus6	processed_transcript	0	-0.22618	0.00182669	5.84557	0.000252772	2862	2665	2207	1577	1803	2171	59.03	56.942	57.978	47.979	46.346	50.874
ENSMUSG00000021000	12	Ctage5	protein_coding	0	-0.204816	0.00182672	7.26529	0.000252969	9684	8920	7071	5361	6352	6891	199.737	190.589	185.756	163.103	163.276	161.48
ENSMUSG00000030126	6	Tmcc1	protein_coding	0	-0.236146	0.0018284	5.32402	0.000253396	2179	1992	1710	1230	1371	1584	44.943	42.562	44.922	37.421	35.241	37.119
ENSMUSG00000078517	4	Emc1	protein_coding	0	-0.279887	0.00184848	5.46451	0.00025657	2593	2223	1887	1213	1568	1866	53.482	47.498	49.572	36.904	40.305	43.727
ENSMUSG00000041028	14	Ghitm	protein_coding	0	-0.201761	0.00185659	8.07454	0.000258285	18064	17669	13221	10045	12069	13455	372.579	377.525	347.317	305.609	310.23	315.297
ENSMUSG00000038271	6	Iffo1	protein_coding	0	-0.420774	0.00185659	3.8397	0.000258272	744	615	564	350	418	433	15.345	13.14	14.816	10.648	10.745	10.147
ENSMUSG00000043284	11	Tmem11	protein_coding	0	-0.263597	0.00186567	5.38477	0.000259746	2641	2385	1858	1320	1658	1819	54.472	50.959	48.81	40.16	42.618	42.625
ENSMUSG00000028708	4	Mknk1	protein_coding	0	-0.363034	0.00187306	3.7863	0.000261172	800	684	548	367	418	540	16.5	14.615	14.396	11.166	10.745	12.654
ENSMUSG00000012483	6	Rpa3	protein_coding	0	-0.30554	0.00188688	4.18576	0.000263312	1185	1111	860	576	758	806	24.441	23.738	22.592	17.524	19.484	18.887
ENSMUSG00000031311	X	Nono	protein_coding	0	-0.276159	0.00192622	9.61282	0.000269197	39759	41488	33336	22454	27113	29932	820.048	886.453	875.741	683.14	696.932	701.41
ENSMUSG00000025577	11	Cbx2	protein_coding	0	-0.281258	0.00193162	4.5872	0.000270157	1219	1125	974	673	726	893	25.142	24.037	25.587	20.475	18.662	20.926
ENSMUSG00000023991	17	Foxp4	protein_coding	0	-0.368988	0.00193422	6.15283	0.000270726	3356	3301	2736	1818	1918	2374	69.219	70.531	71.875	55.311	49.302	55.631
ENSMUSG00000029246	5	Ppat	protein_coding	0	-0.248472	0.00193504	6.03854	0.000271046	3451	3278	2451	1864	2088	2504	71.179	70.039	64.388	56.71	53.671	58.677
ENSMUSG00000014226	1	Cacybp	protein_coding	0	-0.248783	0.00193856	6.78848	0.000272154	5497	5542	4361	3350	3506	3973	113.378	118.413	114.564	101.92	90.121	93.101
ENSMUSG00000029163	5	Emilin1	protein_coding	0	-0.262534	0.00193856	5.45974	0.000272081	2834	2475	2093	1495	1683	1989	58.453	52.882	54.983	45.484	43.261	46.609
ENSMUSG00000028982	4	Slc25a33	protein_coding	0	-0.42947	0.00194334	3.24535	0.000273237	647	622	470	284	407	393	13.345	13.29	12.347	8.64	10.462	9.209
ENSMUSG00000027714	3	Exosc9	protein_coding	0	-0.232588	0.0019517	5.03981	0.000275767	1951	1676	1399	975	1272	1336	40.24	35.81	36.752	29.663	32.696	31.307
ENSMUSG00000031337	X	Mtm1	retained_intron	0	-0.448781	0.00197652	3.95213	0.000279577	1351	1245	913	577	788	784	27.865	26.601	23.985	17.555	20.255	18.372
ENSMUSG00000052997	7	Uba2	protein_coding	0	-0.230436	0.00198173	6.98438	0.000280524	6630	6158	5065	3729	4391	4602	136.747	131.575	133.058	113.451	112.869	107.841
ENSMUSG00000000058	6	Cav2	protein_coding	0	-0.282204	0.00201129	6.4667	0.000285348	5519	5541	4060	3045	3436	3885	113.832	118.392	106.657	92.641	88.321	91.039
ENSMUSG00000031671	8	Setd6	protein_coding	0	-0.322987	0.00201702	4.81704	0.000286374	1614	1554	1280	773	1130	1094	33.29	33.204	33.626	23.518	29.046	25.636
ENSMUSG00000020914	11	Top2a	protein_coding	0	-0.207701	0.00201964	8.93322	0.000287036	26981	25999	21291	15517	18514	19854	556.496	555.508	559.317	472.089	475.897	465.248
ENSMUSG00000029708	6	Gcc1	protein_coding	0	-0.280827	0.00203627	5.56774	0.000290619	2918	2733	2166	1574	1917	1887	60.185	58.395	56.901	47.887	49.276	44.219
ENSMUSG00000054115	15	Skp2	processed_transcript	0	-0.239952	0.00205893	5.80623	0.000294725	3073	2804	2645	1686	2009	2386	63.382	59.912	69.484	51.295	51.641	55.912
ENSMUSG00000031486	8	Adgra2	protein_coding	0	-0.193142	0.00209258	5.52859	0.000300988	2807	2579	2179	1516	1862	2188	57.896	55.104	57.243	46.123	47.862	51.272
ENSMUSG00000050107	11	Gsg2	protein_coding	0	-0.296206	0.00209874	3.9895	0.000302202	882	783	677	475	522	600	18.192	16.73	17.785	14.451	13.418	14.06
ENSMUSG00000022791	16	Tnk2	protein_coding	0	-0.285323	0.00211473	6.16291	0.000304953	4365	3666	3106	2159	2557	2925	90.03	78.33	81.595	65.685	65.727	68.543
ENSMUSG00000040034	10	Nup43	protein_coding	0	-0.266002	0.00211592	3.95954	0.000305349	931	797	634	477	560	602	19.202	17.029	16.655	14.512	14.395	14.107
ENSMUSG00000042599	6	Kdm7a	protein_coding	0	-0.394632	0.00213211	6.62079	0.000307911	6643	5513	4128	2724	3278	4373	137.015	117.794	108.443	82.875	84.26	102.474
ENSMUSG00000007029	17	Vars	retained_intron	0	-0.251369	0.0021442	7.19795	0.000310566	9771	8490	7188	5007	6235	6660	201.532	181.402	188.83	152.333	160.269	156.067
ENSMUSG00000062995	6	Ica1	processed_transcript	0	-0.205438	0.0021442	5.94666	0.000310429	3749	3332	2856	2074	2491	2651	77.325	71.193	75.027	63.099	64.03	62.122
ENSMUSG00000036223	18	Ska1	protein_coding	0	-0.352464	0.00216494	3.92891	0.000314258	808	777	601	402	470	563	16.665	16.602	15.788	12.23	12.081	13.193
ENSMUSG00000017831	17	Rab5a	protein_coding	0	-0.22551	0.00219871	5.89313	0.00032079	2992	2895	2241	1645	1936	2242	61.711	61.856	58.871	50.047	49.764	52.538
ENSMUSG00000085793	12	Lin52	protein_coding	0	-0.351354	0.00221077	4.20039	0.000323253	1030	949	752	553	602	634	21.244	20.277	19.755	16.824	15.474	14.857
ENSMUSG00000033417	19	Cacul1	protein_coding	0	-0.155266	0.00221077	6.94504	0.000323198	6402	5952	4839	3715	4300	4916	132.044	127.173	127.121	113.025	110.53	115.199
ENSMUSG00000026121	1	Sema4c	protein_coding	0	-0.322164	0.00222082	5.61581	0.000325429	3083	2822	2410	1448	2063	2098	63.588	60.296	63.311	44.054	53.029	49.163
ENSMUSG00000002718	2	Cse1l	protein_coding	0	-0.188314	0.00222514	7.47843	0.000326533	8906	8228	7159	5155	5880	6881	183.691	175.804	188.068	156.836	151.144	161.246
ENSMUSG00000037003	15	Tns2	protein_coding	0	-0.325904	0.00223212	6.7149	0.000327794	7240	7254	6246	4034	4626	5249	149.328	154.993	164.083	122.73	118.91	123.002
ENSMUSG00000078622	11	Ccdc47	protein_coding	0	-0.251426	0.00224937	8.00799	0.000330804	14287	15059	10848	7942	9547	10732	294.676	321.758	284.978	241.627	245.403	251.488
ENSMUSG00000032563	9	Mrpl3	protein_coding	0	-0.249086	0.00227264	5.23402	0.000334467	2201	1902	1562	1192	1326	1460	45.397	40.639	41.034	36.265	34.084	34.213
ENSMUSG00000026274	1	Pask	protein_coding	0	-0.27612	0.00229308	3.79244	0.000338204	840	772	669	422	556	605	17.325	16.495	17.575	12.839	14.292	14.177
ENSMUSG00000020973	12	Dnaaf2	protein_coding	0	-0.249176	0.00229954	4.72338	0.000339401	1314	1244	1006	760	818	932	27.102	26.58	26.428	23.122	21.026	21.84
ENSMUSG00000022389	15	Tef	protein_coding	0	-0.216046	0.00230481	7.05393	0.00034083	8959	7824	6387	4712	5435	6560	184.784	167.172	167.787	143.358	139.705	153.723
ENSMUSG00000028099	3	Polr3c	protein_coding	0	-0.187199	0.00230481	6.03861	0.000340721	3723	3529	2845	2127	2622	2674	76.789	75.402	74.738	64.712	67.398	62.661
ENSMUSG00000046404	1	Yod1	protein_coding	0	-0.295107	0.00231637	5.26998	0.000343032	2376	2320	1739	1228	1413	1757	49.006	49.57	45.684	37.361	36.321	41.173
ENSMUSG00000056216	7	Cebpg	protein_coding	0	-0.228421	0.00232713	6.33853	0.000344951	5919	5761	4589	3219	4182	4250	122.082	123.092	120.554	97.935	107.497	99.592
ENSMUSG00000034321	19	Exosc1	protein_coding	0	-0.336161	0.00232923	5.17767	0.000345757	2177	1924	1483	1119	1187	1381	44.902	41.109	38.959	34.044	30.511	32.362
ENSMUSG00000020184	10	Mdm2	protein_coding	0	-0.192007	0.00239198	6.27538	0.000357099	3598	3529	2905	2088	2514	2769	74.21	75.402	76.315	63.525	64.622	64.887
ENSMUSG00000025372	11	Baiap2	protein_coding	0	-0.426108	0.00239198	3.86891	0.000357059	766	711	537	332	450	474	15.799	15.192	14.107	10.101	11.567	11.107
ENSMUSG00000032397	9	Tipin	protein_coding	0	-0.298565	0.00241506	5.67947	0.000361056	2969	2748	2445	1559	2026	1992	61.237	58.715	64.23	47.431	52.078	46.679
ENSMUSG00000026575	1	Nme7	nonsense_mediated_decay	0	-0.230846	0.00241929	4.84116	0.000362201	1304	1279	1011	760	853	950	26.896	27.328	26.559	23.122	21.926	22.262
ENSMUSG00000021930	14	Spryd7	protein_coding	0	-0.413326	0.00243114	3.92352	0.000364233	915	888	634	466	470	593	18.872	18.973	16.655	14.178	12.081	13.896
ENSMUSG00000035764	16	Fbxo45	protein_coding	0	-0.242907	0.00245675	4.95618	0.000369372	1549	1505	1203	832	1032	1154	31.949	32.157	31.603	25.313	26.527	27.042
ENSMUSG00000027566	2	Psma7	protein_coding	0	-0.226639	0.00245675	6.05212	0.000369319	3766	3135	2794	2082	2394	2440	77.676	66.984	73.399	63.343	61.537	57.178
ENSMUSG00000022682	16	Rrn3	protein_coding	0	-0.235023	0.00245727	6.95889	0.00036997	6658	6329	4895	3530	4429	4759	137.324	135.229	128.592	107.397	113.846	111.52
ENSMUSG00000032252	9	Glce	protein_coding	0	-0.254357	0.00246208	5.17315	0.000370956	2244	2152	1705	1159	1498	1637	46.284	45.981	44.791	35.261	38.506	38.361
ENSMUSG00000004934	10	Pias4	protein_coding	0	-0.40549	0.00246982	4.40751	0.000372384	1342	1194	997	593	823	824	27.679	25.512	26.191	18.041	21.155	19.309
ENSMUSG00000031558	5	Slit2	protein_coding	0	-0.271664	0.00247945	4.53194	0.000374624	1312	1171	961	665	788	939	27.061	25.02	25.246	20.232	20.255	22.004
ENSMUSG00000062075	10	Lmnb2	protein_coding	0	-0.230583	0.00248238	4.55586	0.000375329	1165	1111	903	685	735	849	24.029	23.738	23.722	20.84	18.893	19.895
ENSMUSG00000047945	4	Marcksl1	protein_coding	0	-0.290705	0.00248745	6.77949	0.000376359	4832	4669	4014	2849	2780	3678	99.662	99.76	105.448	86.678	71.459	86.188
ENSMUSG00000024132	17	Eci1	protein_coding	0	-0.298405	0.00250255	4.68648	0.000379705	1693	1474	1161	802	1014	1127	34.919	31.494	30.5	24.4	26.065	26.409
ENSMUSG00000050379	X	2006-09-01	protein_coding	0	-0.319513	0.00250524	4.38333	0.000380378	1069	1025	925	620	650	759	22.049	21.901	24.3	18.863	16.708	17.786
ENSMUSG00000019960	10	Dusp6	protein_coding	0	-0.294726	0.00251689	6.00175	0.000382414	2728	2932	2500	1641	1964	1975	56.266	62.647	65.675	49.926	50.484	46.281
ENSMUSG00000091900	7	Gm4353	protein_coding	0	-0.328811	0.00253708	4.25123	0.000386019	1032	987	793	575	559	748	21.285	21.089	20.832	17.494	14.369	17.528
ENSMUSG00000047085	7	Lrrc4b	protein_coding	0	-0.323669	0.00254362	4.8279	0.000387284	1576	1409	1298	830	952	1089	32.506	30.105	34.099	25.252	24.471	25.519
ENSMUSG00000032300	9	1700017B05Rik	protein_coding	0	-0.263761	0.00256192	5.497	0.000390613	2701	2376	2084	1379	1636	2003	55.709	50.767	54.747	41.955	42.053	46.937
ENSMUSG00000018322	2	Tomm34	protein_coding	0	-0.270334	0.00258222	5.16412	0.000394803	2005	1849	1523	1089	1322	1320	41.354	39.507	40.009	33.132	33.982	30.932
ENSMUSG00000068115	2	Ninl	protein_coding	0	-0.297813	0.00258493	4.03297	0.000395491	984	791	690	494	608	573	20.295	16.901	18.126	15.029	15.628	13.427
ENSMUSG00000022261	15	Sdc2	protein_coding	0	-0.188642	0.00259496	6.30519	0.0003973	4226	4063	3229	2435	2847	3179	87.163	86.812	84.826	74.082	73.181	74.495
ENSMUSG00000036983	17	Tfb1m	protein_coding	0	-0.337375	0.0026029	3.51684	0.000398792	830	740	590	383	535	516	17.119	15.811	15.499	11.652	13.752	12.092
ENSMUSG00000020492	11	Ska2	processed_transcript	0	-0.196703	0.00261445	5.70228	0.000400838	2754	2471	2114	1475	1894	2006	56.803	52.797	55.535	44.875	48.685	47.007
ENSMUSG00000039617	3	Gm7488	processed_pseudogene	0	-0.320392	0.00265773	4.50047	0.000408318	1445	1239	1022	657	867	965	29.804	26.473	26.848	19.989	22.286	22.613
ENSMUSG00000020359	11	Phykpl	protein_coding	0	-0.260959	0.00266336	3.94979	0.000409465	1075	859	811	521	660	738	22.172	18.354	21.305	15.851	16.965	17.294
ENSMUSG00000015027	8	Galns	protein_coding	0	-0.244611	0.00266804	3.93722	0.00041075	1002	876	708	526	621	677	20.667	18.717	18.599	16.003	15.963	15.864
ENSMUSG00000016496	19	Cd274	protein_coding	0	-0.349207	0.00271364	4.50785	0.000418346	1525	1257	1038	671	888	949	31.454	26.858	27.268	20.414	22.826	22.238
ENSMUSG00000071646	19	Mta2	protein_coding	0	-0.17278	0.00271614	6.80349	0.000419019	5915	5430	4723	3413	4037	4520	122	116.02	124.074	103.837	103.77	105.919
ENSMUSG00000038615	11	Nfe2l1	protein_coding	0	-0.170823	0.00272836	8.50037	0.000421483	24682	22022	18034	13239	16829	18142	509.078	470.533	473.755	402.783	432.585	425.13
ENSMUSG00000025134	11	Alyref	protein_coding	0	-0.247364	0.0027688	6.38678	0.00042861	4772	4137	3523	2563	2933	3257	98.425	88.393	92.55	77.977	75.392	76.323
ENSMUSG00000020536	11	Llgl1	protein_coding	0	-0.308772	0.00277593	5.72782	0.000430089	3079	2400	2183	1448	1678	2050	63.506	51.28	57.348	44.054	43.133	48.039
ENSMUSG00000037204	15	Atg101	protein_coding	0	-0.279892	0.00278329	4.31818	0.000432032	1050	935	764	583	616	694	21.657	19.978	20.07	17.737	15.834	16.263
ENSMUSG00000019647	18	Sema6a	retained_intron	0	-0.418237	0.00279099	5.28476	0.000433523	2385	2304	2121	1270	1382	1629	49.192	49.228	55.719	38.638	35.524	38.173
ENSMUSG00000024056	17	Ndc80	protein_coding	0	-0.222307	0.00279568	5.07569	0.00043514	1961	1778	1445	1046	1237	1441	40.447	37.99	37.96	31.823	31.797	33.768
ENSMUSG00000027379	2	Bub1	protein_coding	0	-0.176104	0.00279568	6.72514	0.000434965	5094	4971	4006	2986	3469	3993	105.066	106.213	105.238	90.846	89.17	93.57
ENSMUSG00000061286	7	Exosc5	protein_coding	0	-0.525605	0.00279568	3.81231	0.000434856	1013	766	621	368	484	536	20.894	16.367	16.314	11.196	12.441	12.56
ENSMUSG00000083854	7	Dnajc19-ps	processed_pseudogene	0	-0.363021	0.00280692	3.73696	0.000437783	815	811	600	375	557	523	16.81	17.328	15.762	11.409	14.318	12.256
ENSMUSG00000026790	2	Odf2	protein_coding	0	-0.246445	0.00286127	6.62479	0.000447472	5598	5313	4435	3109	3822	3912	115.461	113.52	116.508	94.588	98.243	91.672
ENSMUSG00000040097	17	Flywch1	protein_coding	0	-0.196399	0.00287445	4.93421	0.000450142	1807	1546	1274	956	1178	1240	37.27	33.033	33.468	29.085	30.28	29.057
ENSMUSG00000026238	1	Ptma	protein_coding	0	-0.327891	0.00287742	9.18342	0.000450911	32502	30322	24566	15749	20823	21963	670.369	647.875	645.352	479.147	535.249	514.669
ENSMUSG00000021569	13	Trip13	protein_coding	0	-0.308966	0.0028937	5.26226	0.000454075	1860	1924	1395	985	1205	1303	38.363	41.109	36.647	29.968	30.974	30.534
ENSMUSG00000025925	1	Terf1	protein_coding	0	-0.315348	0.00290198	4.67629	0.000455683	1463	1392	1088	734	930	990	30.175	29.742	28.582	22.331	23.905	23.199
ENSMUSG00000029617	5	Ccz1	retained_intron	0	-0.2008	0.00290848	6.16185	0.000457319	4106	3681	2978	2247	2642	2940	84.688	78.65	78.232	68.363	67.912	68.894
ENSMUSG00000040945	4	Rcc2	protein_coding	0	-0.223581	0.00293854	9.17522	0.000462668	34676	32016	25988	19634	22459	24167	715.209	684.07	682.708	597.344	577.302	566.316
ENSMUSG00000027803	3	Wwtr1	protein_coding	0	-0.23278	0.00294646	6.91926	0.000465122	7309	6926	5418	4041	4780	5148	150.752	147.984	142.332	122.943	122.869	120.635
ENSMUSG00000029447	5	Cct6a	processed_transcript	0	-0.21291	0.00294646	8.0033	0.000464536	13497	13115	10817	7998	9297	9728	278.382	280.222	284.164	243.331	238.977	227.961
ENSMUSG00000063052	3	Lrrc40	protein_coding	0	-0.212093	0.00294992	4.95853	0.000466024	1617	1539	1195	892	1035	1219	33.351	32.883	31.393	27.138	26.604	28.565
ENSMUSG00000032400	9	Zwilch	protein_coding	0	-0.212825	0.00295192	5.56648	0.000466965	2659	2513	1972	1480	1767	1908	54.843	53.694	51.805	45.027	45.42	44.711
ENSMUSG00000032010	9	Usp2	protein_coding	0	-0.389431	0.00297845	3.78103	0.000472425	898	782	718	466	474	596	18.522	16.709	18.862	14.178	12.184	13.966
ENSMUSG00000029038	4	Ssu72	protein_coding	0	-0.19324	0.00298723	6.42344	0.000474449	5416	4926	4005	3088	3563	3826	111.708	105.251	105.212	93.949	91.586	89.656
ENSMUSG00000034118	5	Tpst1	protein_coding	0	-0.261491	0.00302239	4.02266	0.000480995	843	769	611	435	538	579	17.387	16.431	16.051	13.234	13.829	13.568
ENSMUSG00000021144	12	Mta1	protein_coding	0	-0.246328	0.00302329	7.75688	0.000482177	12809	11428	9944	6878	8589	8684	264.192	244.176	261.23	209.256	220.778	203.496
ENSMUSG00000039263	2	Npepl1	protein_coding	0	-0.281726	0.00302329	6.37425	0.000481785	4962	4859	3820	2705	3070	3631	102.344	103.82	100.352	82.297	78.913	85.087
ENSMUSG00000057530	4	Ece1	protein_coding	0	-0.319598	0.00302329	4.74603	0.000481782	1474	1406	1225	804	863	1100	30.402	30.041	32.181	24.461	22.183	25.777
ENSMUSG00000074212	3	Dnajb14	protein_coding	0	-0.249383	0.00302681	5.31374	0.000483302	2449	2261	1935	1267	1596	1842	50.512	48.31	50.833	38.547	41.025	43.164
ENSMUSG00000062761	5	Zfp512	protein_coding	0	-0.215737	0.00304638	5.17029	0.000487073	2112	1846	1448	1047	1320	1532	43.561	39.443	38.039	31.854	33.93	35.9
ENSMUSG00000021832	14	Psmc6	protein_coding	0	-0.201884	0.00305008	7.05338	0.00048831	6991	6860	5639	4097	4854	5256	144.193	146.574	148.137	124.647	124.771	123.166
ENSMUSG00000008373	7	Prpf31	protein_coding	0	-0.194583	0.00305083	5.33067	0.000488753	2121	1989	1614	1170	1487	1535	43.747	42.498	42.4	35.596	38.223	35.97
ENSMUSG00000052962	6	Mrpl35	protein_coding	0	-0.2447	0.00306682	4.80536	0.000491965	1636	1470	1227	921	1057	1080	33.743	31.409	32.233	28.02	27.17	25.308
ENSMUSG00000028057	3	Rit1	retained_intron	0	-0.271028	0.00308779	5.21913	0.000495982	2153	1922	1589	1170	1317	1436	44.407	41.066	41.743	35.596	33.853	33.65
ENSMUSG00000040282	2	BC052040	protein_coding	0	-0.252353	0.00311978	4.96155	0.000503392	1826	1780	1425	1033	1225	1277	37.662	38.032	37.435	31.428	31.488	29.925
ENSMUSG00000040913	19	Fbxw4	protein_coding	0	-0.340989	0.00312991	3.86052	0.000505402	892	837	646	431	520	621	18.398	17.884	16.97	13.113	13.366	14.552
ENSMUSG00000026843	2	Fubp3	protein_coding	0	-0.167041	0.00314125	6.77635	0.000507898	5561	5487	4453	3295	3969	4317	114.698	117.238	116.981	100.247	102.022	101.162
ENSMUSG00000029414	5	Kntc1	protein_coding	0	-0.227482	0.00314944	6.0282	0.000509556	4181	3630	2980	2108	2522	3110	86.235	77.56	78.285	64.134	64.827	72.878
ENSMUSG00000024493	18	Lars	protein_coding	0	-0.278588	0.00315022	6.71853	0.000510017	8099	7243	5491	3962	5133	5220	167.046	154.758	144.249	120.54	131.942	122.323
ENSMUSG00000031930	8	Wwp2	protein_coding	0	-0.183846	0.00315879	5.89624	0.000512074	3364	3171	2539	1875	2270	2551	69.384	67.753	66.7	57.045	58.35	59.779
ENSMUSG00000040964	4	Arhgef10l	protein_coding	0	-0.233539	0.00316902	4.46767	0.000514067	1384	1187	994	725	870	940	28.546	25.362	26.113	22.057	22.363	22.027
ENSMUSG00000002107	2	Celf2	processed_transcript	0	-0.220008	0.00318111	9.29337	0.000516702	34743	30345	24828	18992	20288	25280	716.591	648.367	652.235	577.812	521.497	592.398
ENSMUSG00000037972	16	Snn	protein_coding	0	-0.22667	0.00320246	5.3201	0.000521188	2072	2059	1625	1226	1408	1480	42.736	43.994	42.689	37.3	36.192	34.682
ENSMUSG00000056666	6	Retsat	protein_coding	0	-0.23892	0.00324565	5.07149	0.000529937	1701	1563	1261	976	1122	1107	35.084	33.396	33.127	29.694	28.841	25.941
ENSMUSG00000037795	5	N4bp2	protein_coding	0	-0.326073	0.00326446	5.13315	0.000533476	2329	2011	1635	1099	1307	1589	48.037	42.968	42.952	33.436	33.596	37.236
ENSMUSG00000062510	1	Nsl1	protein_coding	0	-0.310149	0.00329661	4.05349	0.000541286	900	808	624	433	561	579	18.563	17.264	16.393	13.174	14.42	13.568
ENSMUSG00000070319	9	Eif3g	protein_coding	0	-0.269626	0.00329661	6.54512	0.000541751	5303	4563	3856	2828	3384	3281	109.377	97.495	101.298	86.039	86.985	76.885
ENSMUSG00000027131	2	Emc4	protein_coding	0	-0.239493	0.00329788	5.37109	0.000543008	2470	2137	1717	1319	1528	1619	50.945	45.66	45.106	40.129	39.277	37.939
ENSMUSG00000022150	15	Dab2	protein_coding	0	-0.298794	0.00335361	5.82327	0.00055325	3075	2934	2664	1747	1890	2294	63.423	62.689	69.984	53.151	48.582	53.756
ENSMUSG00000062397	15	Zfp706	protein_coding	0	-0.238656	0.00335989	7.36232	0.000554642	9654	8287	6706	5231	5750	6388	199.118	177.064	176.167	159.148	147.802	149.693
ENSMUSG00000037805	17	Rpl10a	protein_coding	0	-0.424363	0.00341934	4.78893	0.000566267	1724	1465	1269	761	1012	1011	35.558	31.302	33.337	23.153	26.013	23.691
ENSMUSG00000018765	11	Fxr2	protein_coding	0	-0.21974	0.00346588	7.14952	0.000574709	7827	7248	6319	4496	5124	5795	161.436	154.864	166.001	136.786	131.711	135.797
ENSMUSG00000021595	13	Nsun2	protein_coding	0	-0.182804	0.00348591	6.95649	0.000579006	6941	6263	5211	3721	4904	4991	143.161	133.818	136.894	113.208	126.056	116.956
ENSMUSG00000036980	5	Taf6	protein_coding	0	-0.239774	0.00349535	5.33368	0.000581077	2491	2225	2162	1331	1658	1918	51.378	47.54	56.796	40.494	42.618	44.945
ENSMUSG00000026694	1	Mettl13	protein_coding	0	-0.239246	0.00350894	4.80075	0.000583708	1560	1367	1136	817	958	1107	32.176	29.208	29.843	24.856	24.625	25.941
ENSMUSG00000020611	11	Gna13	protein_coding	0	-0.180129	0.00354601	7.14668	0.000590626	7134	6465	5360	4044	4563	5418	147.142	138.134	140.808	123.035	117.291	126.962
ENSMUSG00000024301	17	Kifc5b	protein_coding	0	-0.366942	0.00356478	3.49354	0.000594885	635	588	474	289	373	445	13.097	12.564	12.452	8.793	9.588	10.428
ENSMUSG00000107369	5	Gstm2-ps1	processed_pseudogene	0	-0.282947	0.00356478	3.92085	0.000594789	949	843	660	503	550	630	19.574	18.012	17.338	15.303	14.138	14.763
ENSMUSG00000028393	4	Alad	protein_coding	0	-0.469878	0.00358264	3.27941	0.000598246	689	572	438	250	339	446	14.211	12.222	11.506	7.606	8.714	10.451
ENSMUSG00000035671	8	Zswim4	protein_coding	0	-0.359954	0.00359463	4.27243	0.000600629	1041	917	755	485	569	722	21.471	19.593	19.834	14.756	14.626	16.919
ENSMUSG00000020392	11	Cdkn2aipnl	protein_coding	0	-0.215156	0.00362846	6.92292	0.000606665	7230	6912	5637	4239	4730	5284	149.122	147.685	148.085	128.967	121.583	123.822
ENSMUSG00000068551	6	Zfp467	protein_coding	0	-0.302226	0.00367506	4.9498	0.000614846	1993	1718	1501	938	1148	1481	41.107	36.708	39.431	28.538	29.509	34.705
ENSMUSG00000024941	19	Scyl1	protein_coding	0	-0.216887	0.00371395	6.62368	0.000622266	5414	4736	4200	3055	3663	3610	111.666	101.192	110.335	92.945	94.156	84.595
ENSMUSG00000006678	X	Pola1	protein_coding	0	-0.198099	0.00372869	6.3997	0.000626189	4346	4443	3538	2575	3047	3391	89.638	94.931	92.944	78.342	78.322	79.463
ENSMUSG00000044934	13	Zfp367	protein_coding	0	-0.201135	0.00376011	6.03121	0.000632662	3606	3569	2798	2050	2442	2782	74.375	76.257	73.504	62.369	62.771	65.192
ENSMUSG00000033364	1	Usp37	protein_coding	0	-0.234313	0.00387632	6.28636	0.000654885	4215	3777	3169	2266	2589	3105	86.936	80.701	83.25	68.941	66.549	72.761
ENSMUSG00000026355	1	Mcm6	protein_coding	0	-0.214934	0.00387632	7.77558	0.000655088	12191	11363	9216	6940	7853	8812	251.445	242.788	242.105	211.142	201.859	206.496
ENSMUSG00000031822	8	Gse1	protein_coding	0	-0.390622	0.00387989	6.37557	0.000656104	5994	5202	4344	2808	3024	4159	123.629	111.149	114.117	85.431	77.731	97.46
ENSMUSG00000031770	8	Herpud1	protein_coding	0	-0.282293	0.00394853	6.2612	0.000669802	4620	4401	3611	2471	3147	3089	95.29	94.034	94.861	75.178	80.893	72.386
ENSMUSG00000031697	8	Orc6	protein_coding	0	-0.240879	0.00395005	5.12588	0.000670897	2034	1735	1566	1132	1278	1366	41.952	37.071	41.139	34.44	32.851	32.01
ENSMUSG00000018433	11	Nol11	protein_coding	0	-0.192202	0.00397882	5.68267	0.000677891	2838	2707	2061	1576	1900	2089	58.535	57.839	54.143	47.948	48.839	48.952
ENSMUSG00000021193	13	Pitrm1	protein_coding	0	-0.173176	0.00399323	7.21569	0.000681924	7480	7141	5588	4418	5161	5373	154.279	152.578	146.797	134.413	132.662	125.908
ENSMUSG00000033697	15	Arhgap39	protein_coding	0	-0.18634	0.00402911	6.17021	0.000689021	3949	3697	3094	2254	2624	3046	81.45	78.992	81.28	68.576	67.449	71.378
ENSMUSG00000022855	16	Senp2	protein_coding	0	-0.215005	0.00405009	5.83198	0.000693468	3204	2952	2495	1818	2144	2280	66.084	63.074	65.544	55.311	55.111	53.428
ENSMUSG00000023118	7	Sympk	protein_coding	0	-0.218323	0.00406466	7.43558	0.000696535	10878	9285	7763	5672	6792	7601	224.364	198.388	203.935	172.565	174.586	178.118
ENSMUSG00000026837	2	Col5a1	protein_coding	0	-0.199732	0.00413408	5.11403	0.000709163	2071	1738	1606	1129	1308	1515	42.715	37.135	42.19	34.349	33.622	35.502
ENSMUSG00000039936	4	Pik3cd	protein_coding	0	-0.276948	0.00414287	4.27466	0.000711581	1215	1187	973	628	785	930	25.06	25.362	25.561	19.106	20.178	21.793
ENSMUSG00000106918	5	Mrpl33	nonsense_mediated_decay	0	-0.258135	0.00414287	4.60074	0.000711987	1416	1236	942	705	868	933	29.206	26.409	24.746	21.449	22.312	21.863
ENSMUSG00000032497	9	Lrrfip2	processed_transcript	0	-0.26862	0.00416246	5.86961	0.000716236	3566	3360	2782	1887	2509	2369	73.55	71.791	73.083	57.41	64.493	55.514
ENSMUSG00000020962	12	Gtf2a1	protein_coding	0	-0.330954	0.00428117	6.70613	0.000738476	6713	5845	4301	3129	3845	4147	138.459	124.887	112.988	95.197	98.835	97.179
ENSMUSG00000046668	18	Cxxc5	protein_coding	0	-0.305998	0.00428125	4.49603	0.000739137	1361	1215	1117	660	863	993	28.071	25.96	29.344	20.08	22.183	23.269
ENSMUSG00000005378	5	Wbscr22	protein_coding	0	-0.264466	0.00435855	5.068	0.000753737	1798	1725	1423	997	1175	1278	37.085	36.857	37.382	30.333	30.203	29.948
ENSMUSG00000029050	4	Ski	protein_coding	0	-0.285456	0.00437913	7.74156	0.000758158	11170	10850	8422	5955	6696	8315	230.387	231.827	221.247	181.175	172.119	194.849
ENSMUSG00000054766	2	Set	protein_coding	0	-0.2016	0.00442859	8.12185	0.00076719	15149	14693	12427	9262	10528	10970	312.455	313.938	326.459	281.787	270.619	257.065
ENSMUSG00000101431	8	Gm7901	processed_pseudogene	0	-0.371767	0.0044517	5.68102	0.000771665	3705	3185	2531	1791	2064	2205	76.417	68.052	66.49	54.489	53.055	51.671
ENSMUSG00000021203	12	Otub2	protein_coding	0	-0.320354	0.00446162	3.85979	0.000774331	1137	984	756	540	698	685	23.451	21.025	19.86	16.429	17.942	16.052
ENSMUSG00000002222	6	Rmnd5a	protein_coding	0	-0.201992	0.00450254	7.92158	0.000781909	15139	14529	11162	8302	9714	11765	312.249	310.434	293.227	252.58	249.696	275.695
ENSMUSG00000022751	16	Nit2	protein_coding	0	-0.320781	0.00453048	3.92797	0.000787543	790	673	630	376	510	521	16.294	14.38	16.55	11.439	13.109	12.209
ENSMUSG00000026646	2	Suv39h2	protein_coding	0	-0.260042	0.00453048	3.46041	0.000787722	585	600	473	350	399	409	12.066	12.82	12.426	10.648	10.256	9.584
ENSMUSG00000066880	8	Zfp617	protein_coding	0	-0.253607	0.00453372	4.30174	0.000788766	1117	1079	827	657	642	827	23.039	23.054	21.725	19.989	16.502	19.379
ENSMUSG00000005045	4	Chd5	protein_coding	0	-0.424814	0.004536	3.109	0.000790604	864	758	549	334	463	562	17.82	16.196	14.422	10.162	11.901	13.17
ENSMUSG00000039703	11	Nploc4	protein_coding	0	-0.217835	0.00457306	7.05534	0.000798032	7279	6259	5286	3870	4427	5256	150.133	133.733	138.864	117.741	113.795	123.166
ENSMUSG00000038775	9	Vill	retained_intron	0	-0.285797	0.00458348	5.37675	0.000800337	2538	2260	1787	1173	1555	1814	52.347	48.288	46.945	35.687	39.971	42.508
ENSMUSG00000010392	11	Gosr1	protein_coding	0	-0.203034	0.00458416	6.47438	0.00080094	4637	4390	3711	2665	3218	3397	95.64	93.799	97.488	81.08	82.718	79.603
ENSMUSG00000045594	9	Glb1	protein_coding	0	-0.184564	0.00463044	6.3702	0.000810989	4370	4170	3607	2562	3060	3357	90.133	89.098	94.756	77.946	78.656	78.666
ENSMUSG00000034748	10	Sirt6	protein_coding	0	-0.342758	0.00467254	3.76925	0.000819352	930	748	670	479	482	587	19.182	15.982	17.601	14.573	12.39	13.755
ENSMUSG00000059482	4	2610301B20Rik	protein_coding	0	-0.271415	0.00470537	3.70329	0.000826107	806	750	573	417	543	516	16.624	16.025	15.053	12.687	13.958	12.092
ENSMUSG00000044147	12	Arf6	protein_coding	0	-0.218034	0.00471688	8.38013	0.000829128	16318	15924	12643	9280	11013	12014	336.567	340.24	332.133	282.334	283.086	281.529
ENSMUSG00000033192	8	Lpcat2	protein_coding	0	-0.233794	0.00475436	6.76757	0.000837226	7179	6870	4949	3613	4706	5191	148.07	146.788	130.011	109.922	120.966	121.643
ENSMUSG00000020808	11	Fam64a	protein_coding	0	-0.316996	0.00477523	5.12662	0.000842419	1838	1484	1295	934	977	1185	37.91	31.708	34.02	28.416	25.114	27.769
ENSMUSG00000024580	18	Grpel2	protein_coding	0	-0.230318	0.00478208	4.61826	0.000844135	1334	1269	1024	725	954	914	27.514	27.114	26.901	22.057	24.522	21.418
ENSMUSG00000001555	11	Fkbp10	protein_coding	0	-0.308275	0.00482276	4.9505	0.000852849	1800	1517	1246	859	1023	1200	37.126	32.413	32.733	26.134	26.296	28.12
ENSMUSG00000058704	17	Memo1	protein_coding	0	-0.223924	0.00483875	5.52109	0.000857214	2552	2487	1901	1402	1643	1933	52.636	53.138	49.94	42.654	42.233	45.297
ENSMUSG00000030224	6	Strap	protein_coding	0	-0.220603	0.00488742	8.09396	0.000869462	14884	14840	11121	8794	9965	10415	306.99	317.079	292.15	267.548	256.147	244.059
ENSMUSG00000029763	6	Exoc4	protein_coding	0	-0.241013	0.00491032	8.23851	0.000874055	13484	13930	10764	8026	9071	9895	278.114	297.635	282.772	244.183	233.167	231.874
ENSMUSG00000069208	13	Zfp825	protein_coding	0	-0.316317	0.00494928	3.30681	0.000882565	516	508	419	297	296	380	10.643	10.854	11.007	9.036	7.609	8.905
ENSMUSG00000074825	2	Itpripl1	protein_coding	0	-0.386803	0.00495659	4.14197	0.000884393	778	829	697	431	484	561	16.047	17.713	18.31	13.113	12.441	13.146
ENSMUSG00000017299	2	Dnttip1	protein_coding	0	-0.254367	0.00497046	4.63511	0.00088792	1389	1220	961	734	832	932	28.649	26.067	25.246	22.331	21.386	21.84
ENSMUSG00000042978	7	Sbk1	protein_coding	0	-0.284298	0.00501034	4.89495	0.000896107	1562	1462	1211	852	907	1163	32.217	31.238	31.813	25.921	23.314	27.253
ENSMUSG00000036768	9	Kif15	protein_coding	0	-0.249346	0.00503745	5.9568	0.00090149	3425	3100	2604	1852	2238	2339	70.642	66.236	68.407	56.345	57.527	54.811
ENSMUSG00000059263	7	Usp47	protein_coding	0	-0.184727	0.00504015	7.18819	0.000903041	8032	7898	5957	4541	5533	6025	165.664	168.753	156.491	138.155	142.224	141.187
ENSMUSG00000029714	5	Gigyf1	protein_coding	0	-0.240477	0.00510682	5.86766	0.000917149	3332	2845	2509	1704	2171	2289	68.724	60.788	65.912	51.842	55.805	53.639
ENSMUSG00000008892	8	Vdac3	protein_coding	0	-0.225762	0.00514813	6.1137	0.000928386	4053	3797	3034	2197	2540	3074	83.595	81.129	79.704	66.841	65.29	72.034
ENSMUSG00000023994	17	Nfya	protein_coding	0	-0.163188	0.00516977	6.47136	0.000932838	4737	4277	3635	2752	3191	3515	97.703	91.385	95.492	83.727	82.024	82.369
ENSMUSG00000041406	1	BC055324	protein_coding	0	-0.231754	0.00517201	4.34035	0.00093379	1152	999	846	625	709	801	23.761	21.345	22.225	19.015	18.225	18.77
ENSMUSG00000003131	9	Pafah1b2	protein_coding	0	-0.15371	0.00520191	8.10102	0.00094029	14974	14041	11157	8732	10027	11445	308.846	300.007	293.096	265.662	257.741	268.196
ENSMUSG00000038695	7	Josd2	protein_coding	0	-0.259871	0.00523916	6.59519	0.000947579	6183	5670	5140	3518	4132	4249	127.527	121.148	135.028	107.032	106.212	99.569
ENSMUSG00000020650	12	Bcap29	protein_coding	0	-0.216177	0.00525581	5.33804	0.000951146	2225	2143	1571	1287	1412	1561	45.892	45.788	41.27	39.156	36.295	36.58
ENSMUSG00000048578	5	Mlec	protein_coding	0	-0.175093	0.00526474	8.36987	0.000953321	14874	14444	11910	9019	10177	11393	306.783	308.618	312.877	274.394	261.597	266.977
ENSMUSG00000020661	12	Dnmt3a	protein_coding	0	-0.20969	0.00526813	7.23847	0.000955052	8297	7120	5885	4306	5046	6084	171.13	152.129	154.6	131.006	129.706	142.569
ENSMUSG00000025995	1	Wdr75	protein_coding	0	-0.213603	0.0053253	6.00983	0.000968153	3704	3377	2814	2078	2451	2611	76.397	72.155	73.924	63.221	63.002	61.185
ENSMUSG00000032586	9	Traip	protein_coding	0	-0.279139	0.0053281	3.92012	0.000969309	794	693	613	447	463	539	16.377	14.807	16.104	13.6	11.901	12.631
ENSMUSG00000027510	2	Rbm38	protein_coding	0	-0.343898	0.00538694	5.6773	0.000980586	2447	2381	1946	1243	1407	1852	50.471	50.874	51.122	37.817	36.167	43.399
ENSMUSG00000030060	6	Hmces	protein_coding	0	-0.287476	0.00539747	4.28204	0.000983074	1129	1034	801	543	719	773	23.286	22.093	21.042	16.52	18.482	18.114
ENSMUSG00000022247	15	Brix1	protein_coding	0	-0.174871	0.00547542	5.94799	0.00100133	3373	3179	2618	1990	2394	2415	69.57	67.924	68.775	60.544	61.537	56.592
ENSMUSG00000056204	8	Pgpep1	protein_coding	0	-0.198591	0.00550093	5.65196	0.00100658	2364	2120	1842	1301	1515	1815	48.759	45.297	48.39	39.582	38.943	42.532
ENSMUSG00000024120	17	Lrpprc	retained_intron	0	-0.198778	0.0055212	6.38611	0.00101438	4880	4603	3521	2557	3434	3501	100.652	98.35	92.497	77.794	88.27	82.041
ENSMUSG00000018378	11	Cuedc1	nonsense_mediated_decay	0	-0.259882	0.0055434	4.39815	0.00101958	1264	1124	937	633	801	895	26.071	24.016	24.615	19.258	20.589	20.973
ENSMUSG00000040520	4	Manea	protein_coding	0	-0.217009	0.0055434	5.81286	0.00101964	3504	3328	2684	2015	2274	2563	72.272	71.108	70.509	61.304	58.453	60.06
ENSMUSG00000057672	8	Pkn1	protein_coding	0	-0.275061	0.00556844	5.06631	0.00102483	2150	1815	1392	994	1286	1414	44.345	38.78	36.568	30.241	33.056	33.135
ENSMUSG00000018425	11	Dhx40	protein_coding	0	-0.170634	0.00561025	6.0985	0.00103372	3571	3348	2666	1983	2396	2763	73.654	71.535	70.036	60.331	61.588	64.747
ENSMUSG00000040260	17	Daam2	protein_coding	0	-0.330517	0.00562007	5.37841	0.00103612	2008	2076	1714	1128	1223	1524	41.416	44.357	45.027	34.318	31.437	35.713
ENSMUSG00000005732	16	Ranbp1	protein_coding	0	-0.29602	0.00562901	7.70665	0.00103896	10872	11551	8929	5788	8005	7692	224.24	246.804	234.566	176.094	205.766	180.25
ENSMUSG00000072980	2	Oip5	protein_coding	0	-0.341876	0.00562901	3.39099	0.00103886	620	553	395	297	354	378	12.788	11.816	10.377	9.036	9.099	8.858
ENSMUSG00000037465	15	Klf10	protein_coding	0	-0.22439	0.00564277	4.96103	0.0010421	2310	2181	1658	1191	1526	1693	47.645	46.6	43.556	36.235	39.225	39.673
ENSMUSG00000028093	3	Acp6	protein_coding	0	-0.27655	0.00566583	5.2723	0.00104696	2401	2025	1643	1169	1420	1596	49.522	43.267	43.162	35.566	36.501	37.4
ENSMUSG00000057236	4	Rbbp4	protein_coding	0	-0.197636	0.00571201	7.5932	0.0010573	10480	9301	7867	5693	7004	7499	216.155	198.73	206.667	173.204	180.036	175.727
ENSMUSG00000041571	7	Sepw1	protein_coding	0	-0.458291	0.00571201	5.71201	0.00105731	3923	3737	2947	1749	2195	2542	80.914	79.847	77.418	53.212	56.422	59.568
ENSMUSG00000032875	7	Arhgef17	protein_coding	0	-0.316182	0.00572777	4.88295	0.00106136	1911	1535	1234	869	951	1334	39.415	32.798	32.417	26.438	24.445	31.26
ENSMUSG00000031584	8	Gsr	protein_coding	0	-0.258356	0.00572777	5.61279	0.00106176	2369	2280	1971	1294	1547	1815	48.862	48.716	51.778	39.369	39.765	42.532
ENSMUSG00000025265	X	Fgd1	protein_coding	0	-0.286689	0.00572777	4.3026	0.00106205	995	977	813	541	612	766	20.522	20.875	21.358	16.459	15.731	17.95
ENSMUSG00000020925	11	Ccdc43	protein_coding	0	-0.255605	0.00574776	5.15485	0.00106636	1893	1782	1468	1016	1222	1375	39.044	38.075	38.565	30.911	31.411	32.221
ENSMUSG00000053411	15	Cbx7	protein_coding	0	-0.253132	0.00578809	4.41845	0.0010763	1226	1117	865	630	765	856	25.287	23.866	22.724	19.167	19.664	20.059
ENSMUSG00000026374	1	Tsn	processed_transcript	0	-0.180618	0.00583814	7.15061	0.00108677	7235	7235	5374	4145	4840	5665	149.225	154.587	141.176	126.107	124.411	132.75
ENSMUSG00000081534	15	Slc48a1	protein_coding	0	-0.186061	0.00583814	8.61536	0.00108766	23576	22360	18848	14044	15776	17914	486.266	477.755	495.139	427.274	405.517	419.787
ENSMUSG00000024074	17	Crim1	protein_coding	0	-0.270386	0.00583814	5.27147	0.00108725	2181	2147	1627	1158	1324	1662	44.984	45.874	42.741	35.231	34.033	38.946
ENSMUSG00000016257	2	Slmo2	protein_coding	0	-0.2384	0.00588451	6.41024	0.00109859	5092	4432	3692	2443	3583	3403	105.025	94.696	96.989	74.326	92.1	79.744
ENSMUSG00000027207	2	Galk2	protein_coding	0	-0.202564	0.00589813	5.85656	0.00110176	2686	2595	2041	1546	1823	1953	55.4	55.446	53.617	47.035	46.86	45.766
ENSMUSG00000026153	1	Fam135a	retained_intron	0	-0.254289	0.00596296	6.91158	0.0011145	8006	7263	6122	4064	5141	5903	165.128	155.185	160.826	123.643	132.148	138.328
ENSMUSG00000037692	4	Ahdc1	processed_transcript	0	-0.305854	0.00596864	5.81455	0.0011162	3421	2885	2486	1662	1863	2458	70.56	61.642	65.308	50.565	47.888	57.599
ENSMUSG00000020472	11	Zkscan17	processed_transcript	0	-0.260671	0.00609872	5.82016	0.00114465	3505	2941	2338	1726	1966	2431	72.292	62.839	61.42	52.512	50.535	56.967
ENSMUSG00000022752	16	Tomm70a	protein_coding	0	-0.181286	0.00609872	7.29948	0.00114504	7778	8026	6103	4619	5468	6086	160.425	171.488	160.327	140.528	140.553	142.616
ENSMUSG00000004100	9	Ppan	retained_intron	0	-0.333662	0.00618158	4.11523	0.00116257	1020	881	759	459	673	644	21.038	18.824	19.939	13.965	17.299	15.091
ENSMUSG00000038102	8	Trappc11	retained_intron	0	-0.169895	0.00633109	6.56809	0.00119538	5238	5022	3952	2977	3567	4043	108.036	107.303	103.82	90.572	91.689	94.741
ENSMUSG00000021175	12	Cdca7l	protein_coding	0	-0.184911	0.00633957	6.46343	0.00119833	4878	4728	3921	2817	3435	3740	100.611	101.021	103.005	85.704	88.296	87.641
ENSMUSG00000045095	6	Magi1	protein_coding	0	-0.230158	0.00635884	5.56318	0.0012037	2416	2301	1901	1363	1537	1835	49.831	49.164	49.94	41.468	39.508	43
ENSMUSG00000001524	17	Gtf2h4	protein_coding	0	-0.317873	0.00637208	4.028	0.00120785	965	869	678	460	582	645	19.904	18.567	17.811	13.995	14.96	15.115
ENSMUSG00000023348	5	Trip6	protein_coding	0	-0.199281	0.00639571	6.05316	0.00121368	3666	3267	2817	1925	2457	2761	75.613	69.804	74.003	58.566	63.156	64.7
ENSMUSG00000040010	8	Slc7a5	protein_coding	0	-0.262674	0.00639756	8.94405	0.00121471	32208	31682	25607	18086	21727	22651	664.305	676.934	672.699	550.248	558.486	530.791
ENSMUSG00000030967	7	Zranb1	protein_coding	0	-0.20078	0.0064101	5.59435	0.00121777	2702	2596	1877	1449	1785	1977	55.73	55.467	49.309	44.084	45.883	46.328
ENSMUSG00000030660	7	Pik3c2a	protein_coding	0	-0.24908	0.00643794	6.58968	0.00122647	4998	4710	3885	2811	2993	3809	103.086	100.636	102.059	85.522	76.934	89.258
ENSMUSG00000001415	3	Smg5	protein_coding	0	-0.226979	0.00645454	6.56844	0.00123032	5336	4562	3947	2775	3314	3830	110.058	97.474	103.688	84.427	85.185	89.75
ENSMUSG00000021460	13	Auh	protein_coding	0	-0.265998	0.00648611	4.03956	0.00123771	1057	887	682	495	645	682	21.801	18.952	17.916	15.06	16.58	15.982
ENSMUSG00000042106	9	Fam212a	protein_coding	0	-0.386102	0.00648611	3.87398	0.00123736	834	732	578	384	450	539	17.202	15.64	15.184	11.683	11.567	12.631
ENSMUSG00000074480	3	Mex3a	protein_coding	0	-0.248691	0.00649575	7.29112	0.00124092	8032	8279	6927	4661	5517	6281	165.664	176.893	181.973	141.806	141.813	147.185
ENSMUSG00000033294	5	Noc4l	protein_coding	0	-0.244958	0.00649715	4.62235	0.00124188	1379	1186	1057	758	839	962	28.443	25.341	27.768	23.061	21.566	22.543
ENSMUSG00000027361	2	Gabpb1	protein_coding	0	-0.242568	0.00650778	5.72472	0.0012446	3066	3127	2285	1727	2031	2224	63.238	66.813	60.027	52.542	52.206	52.116
ENSMUSG00000037361	12	Sf3b6	protein_coding	0	-0.20609	0.00654139	6.17999	0.00125172	3913	3746	3028	2285	2553	2919	80.707	80.039	79.546	69.519	65.624	68.402
ENSMUSG00000004127	3	Trmt10a	protein_coding	0	-0.28805	0.00654269	3.47055	0.00125266	587	580	468	327	378	416	12.107	12.393	12.294	9.949	9.716	9.748
ENSMUSG00000022538	16	Lsg1	protein_coding	0	-0.165481	0.0066775	5.06246	0.00127989	1736	1503	1295	989	1122	1272	35.806	32.114	34.02	30.089	28.841	29.807
ENSMUSG00000027737	3	Slc7a11	protein_coding	0	-0.450354	0.00669318	5.84217	0.00128431	5322	5125	3806	2273	2903	3612	109.769	109.503	99.984	69.154	74.621	84.642
ENSMUSG00000031821	8	Gins2	protein_coding	0	-0.284055	0.00672646	3.63238	0.00129141	776	612	586	390	488	477	16.005	13.076	15.394	11.865	12.544	11.178
ENSMUSG00000022678	16	Nde1	protein_coding	0	-0.168226	0.00673363	6.10847	0.0012935	3548	3178	2676	2065	2339	2595	73.179	67.903	70.299	62.826	60.123	60.81
ENSMUSG00000033068	2	Entpd6	protein_coding	0	-0.257027	0.00674462	4.18053	0.00129775	1102	1010	792	580	719	733	22.729	21.58	20.806	17.646	18.482	17.177
ENSMUSG00000036606	15	Plxnb2	protein_coding	0	-0.196738	0.00679783	8.41824	0.00131345	21094	17766	14191	10652	12691	15369	435.074	379.597	372.799	324.076	326.218	360.149
ENSMUSG00000031700	8	Gpt2	protein_coding	0	-0.250916	0.00679783	5.47413	0.00131376	2782	2380	1958	1411	1723	1865	57.38	50.852	51.437	42.928	44.289	43.703
ENSMUSG00000071856	18	Mcc	protein_coding	0	-0.334518	0.00693314	5.23245	0.00134285	2273	1908	1703	1199	1211	1498	46.882	40.767	44.738	36.478	31.128	35.103
ENSMUSG00000023908	17	Pkmyt1	protein_coding	0	-0.303197	0.0069593	5.0349	0.00134865	2174	1949	1603	1077	1332	1480	44.84	41.643	42.111	32.767	34.239	34.682
ENSMUSG00000002748	5	Baz1b	protein_coding	0	-0.198835	0.00699617	7.73952	0.00135654	12251	10834	9178	6580	7848	9176	252.683	231.485	241.107	200.19	201.731	215.025
ENSMUSG00000006442	4	Srm	processed_transcript	0	-0.296415	0.00708768	5.01727	0.00137653	1696	1574	1278	961	1042	1093	34.981	33.631	33.573	29.237	26.784	25.613
ENSMUSG00000030056	6	Isy1	protein_coding	0	-0.276689	0.00711792	5.10687	0.00138391	1822	1793	1530	1153	1193	1213	37.58	38.31	40.193	35.079	30.666	28.425
ENSMUSG00000066613	5	Zfp932	protein_coding	0	-0.299267	0.00713245	3.39387	0.00138825	630	529	410	321	377	364	12.994	11.303	10.771	9.766	9.691	8.53
ENSMUSG00000021810	14	Ecd	protein_coding	0	-0.227609	0.00715641	5.10542	0.00139367	1860	1659	1378	1022	1166	1311	38.363	35.447	36.2	31.093	29.972	30.721
ENSMUSG00000058440	6	Nrf1	protein_coding	0	-0.247218	0.00716002	4.90924	0.00139513	1732	1449	1199	832	1044	1215	35.723	30.96	31.498	25.313	26.836	28.472
ENSMUSG00000057554	13	Lgals8	protein_coding	0	-0.172698	0.00725378	6.98037	0.00141749	7856	7483	5641	4381	5481	5673	162.034	159.886	148.19	133.287	140.888	132.938
ENSMUSG00000071337	6	Tia1	protein_coding	0	-0.180934	0.00725378	7.67947	0.00141779	11995	10927	8563	6557	7625	9061	247.403	233.472	224.951	199.49	195.998	212.33
ENSMUSG00000022748	16	Cmss1	protein_coding	0	-0.285328	0.00727711	3.66282	0.00142412	744	656	560	377	510	463	15.345	14.016	14.711	11.47	13.109	10.85
ENSMUSG00000041064	9	Pif1	protein_coding	0	-0.217602	0.00729413	4.21342	0.00142899	868	726	638	439	545	625	17.903	15.512	16.76	13.356	14.009	14.646
ENSMUSG00000010057	9	Nprl2	protein_coding	0	-0.324979	0.00730365	3.71321	0.00143163	675	545	507	333	380	440	13.922	11.645	13.319	10.131	9.768	10.311
ENSMUSG00000029363	5	Rfc5	protein_coding	0	-0.236948	0.00731924	5.39098	0.00143546	2226	2096	1680	1270	1414	1575	45.912	44.784	44.134	38.638	36.346	36.908
ENSMUSG00000026158	1	Ogfrl1	processed_transcript	0	-0.268295	0.00732816	4.82777	0.00144145	1452	1457	1083	824	928	1016	29.948	31.131	28.451	25.069	23.854	23.808
ENSMUSG00000056758	10	Hmga2	protein_coding	0	-0.31387	0.00732816	4.32542	0.0014432	1064	1000	904	582	674	746	21.946	21.367	23.748	17.707	17.325	17.481
ENSMUSG00000033031	16	C330027C09Rik	retained_intron	0	-0.189415	0.00732816	6.83202	0.00144113	5326	5076	4188	3178	3591	3939	109.851	108.456	110.019	96.687	92.306	92.304
ENSMUSG00000025007	19	Aldh18a1	protein_coding	0	-0.2095	0.00732816	7.23319	0.00144408	9958	9080	6848	5176	6368	7145	205.389	194.008	179.898	157.474	163.688	167.432
ENSMUSG00000001632	6	Brpf1	protein_coding	0	-0.160299	0.00732816	6.28833	0.0014442	4192	3818	3317	2424	2910	3170	86.462	81.577	87.138	73.748	74.801	74.284
ENSMUSG00000038527	6	C1rl	protein_coding	0	-0.263072	0.00732816	3.72672	0.00144211	1003	923	766	522	703	658	20.687	19.721	20.123	15.881	18.07	15.419
ENSMUSG00000047417	10	Rexo1	protein_coding	0	-0.221318	0.00733448	5.40125	0.00144622	2389	2212	1835	1338	1595	1689	49.274	47.263	48.206	40.707	40.999	39.579
ENSMUSG00000024436	17	Mrps18b	protein_coding	0	-0.288808	0.00737027	3.8438	0.00145641	808	716	605	380	507	579	16.665	15.298	15.893	11.561	13.032	13.568
ENSMUSG00000036390	6	Gadd45a	retained_intron	0	-0.353816	0.00743166	3.44227	0.00147011	771	778	567	377	560	457	15.902	16.623	14.895	11.47	14.395	10.709
ENSMUSG00000050530	2	Fam171a1	protein_coding	0	-0.234973	0.00749601	4.49104	0.00148364	1308	1218	1038	779	791	971	26.978	26.024	27.268	23.7	20.332	22.754
ENSMUSG00000025869	13	Nop16	protein_coding	0	-0.233312	0.00752794	3.97592	0.00149272	788	764	596	440	519	570	16.253	16.324	15.657	13.387	13.341	13.357
ENSMUSG00000025155	11	Dus1l	protein_coding	0	-0.185639	0.00757502	5.17063	0.00150409	1904	1728	1373	1065	1241	1372	39.271	36.921	36.069	32.402	31.9	32.151
ENSMUSG00000001416	3	Cct3	protein_coding	0	-0.171601	0.00760887	7.30763	0.00151242	7866	7359	6224	4755	5400	5777	162.24	157.236	163.505	144.666	138.805	135.375
ENSMUSG00000042541	6	Shfm1	protein_coding	0	-0.432624	0.00762131	6.85903	0.00151732	7263	6351	5704	3014	5041	4135	149.803	135.699	149.845	91.698	129.577	96.897
ENSMUSG00000029790	6	Cep41	protein_coding	0	-0.253912	0.0077184	3.98718	0.00154074	1245	1144	863	697	789	789	25.679	24.443	22.671	21.206	20.281	18.489
ENSMUSG00000056612	19	Ppp1r14b	protein_coding	0	-0.425579	0.00776358	5.85326	0.00155058	3258	3576	2732	1762	2073	2121	67.198	76.407	71.77	53.607	53.286	49.702
ENSMUSG00000026914	2	Psmd14	protein_coding	0	-0.212229	0.00776392	6.07178	0.00155147	3996	3765	2866	2160	2494	3027	82.419	80.445	75.29	65.716	64.108	70.933
ENSMUSG00000024539	18	Ptpn2	protein_coding	0	-0.232371	0.00777271	5.35559	0.00155405	2182	2199	1855	1272	1514	1669	45.005	46.985	48.731	38.699	38.917	39.11
ENSMUSG00000019214	17	Chtf18	protein_coding	0	-0.303946	0.00780366	4.09982	0.00156272	965	932	750	521	622	652	19.904	19.914	19.703	15.851	15.988	15.279
ENSMUSG00000002458	2	Rgs19	protein_coding	0	-0.234357	0.00781921	4.6396	0.00156666	1248	1122	992	753	779	862	25.741	23.973	26.06	22.909	20.024	20.2
ENSMUSG00000025034	19	Trim8	protein_coding	0	-0.25848	0.00786229	6.64596	0.00157612	5210	5102	4211	3212	3333	3603	107.459	109.012	110.623	97.722	85.674	84.431
ENSMUSG00000038622	15	Med30	protein_coding	0	-0.307676	0.0080223	4.65081	0.00161075	1525	1498	1154	861	889	1075	31.454	32.007	30.316	26.195	22.851	25.191
ENSMUSG00000042462	7	Dctpp1	protein_coding	0	-0.484023	0.00802982	3.3544	0.00161311	579	452	398	266	284	301	11.942	9.658	10.456	8.093	7.3	7.053
ENSMUSG00000007783	7	Cpt1c	protein_coding	0	-0.26433	0.00808532	3.56226	0.00162512	541	484	408	283	345	371	11.158	10.341	10.718	8.61	8.868	8.694
ENSMUSG00000067150	17	Xpo5	protein_coding	0	-0.235289	0.00810695	6.95255	0.00163118	6457	6061	5337	3731	4249	4751	133.179	129.502	140.204	113.512	109.219	111.332
ENSMUSG00000005501	1	Usp40	protein_coding	0	-0.199956	0.00815152	6.42316	0.00164101	5335	4923	3944	2814	3512	4062	110.037	105.187	103.609	85.613	90.275	95.187
ENSMUSG00000045348	5	Nyap1	protein_coding	0	-0.339937	0.00822123	3.44248	0.00165766	719	599	534	310	424	499	14.83	12.799	14.028	9.431	10.899	11.693
ENSMUSG00000024217	17	Snrpc	protein_coding	0	-0.304323	0.00822688	5.08115	0.00166047	1967	1713	1421	959	1242	1257	40.57	36.601	37.33	29.177	31.925	29.456
ENSMUSG00000063160	7	Numbl	retained_intron	0	-0.225214	0.00831149	4.07429	0.00167938	1010	882	745	537	664	687	20.832	18.845	19.571	16.338	17.068	16.099
ENSMUSG00000040414	19	Slc25a28	protein_coding	0	-0.365614	0.00832231	3.64025	0.00168245	721	636	559	334	458	457	14.871	13.589	14.685	10.162	11.773	10.709
ENSMUSG00000028467	4	Gba2	protein_coding	0	-0.269241	0.00839294	3.56398	0.00169851	652	573	473	336	364	484	13.448	12.243	12.426	10.222	9.357	11.342
ENSMUSG00000045160	6	Bola3	protein_coding	0	-0.373332	0.00853199	5.45578	0.00173117	2573	2988	1825	1249	1629	1864	53.069	63.843	47.943	38	41.873	43.68
ENSMUSG00000053332	1	Gas5	retained_intron	0	-0.314559	0.00856083	7.00424	0.00173793	8843	9419	7440	4470	6852	6186	182.391	201.251	195.45	135.995	176.129	144.959
ENSMUSG00000051639	17	Gm5812	processed_pseudogene	0	-0.37375	0.00885941	5.03314	0.00180793	1838	1652	1422	817	1198	1181	37.91	35.297	37.356	24.856	30.794	27.675
ENSMUSG00000026240	1	Cops7b	protein_coding	0	-0.268615	0.00887996	4.33324	0.001814	1051	983	786	568	645	747	21.677	21.003	20.648	17.281	16.58	17.505
ENSMUSG00000040463	11	Mybbp1a	protein_coding	0	-0.193358	0.00894482	7.06645	0.0018336	7699	7044	5769	4069	5488	5511	158.796	150.506	151.552	123.795	141.067	129.142
ENSMUSG00000021556	13	Golm1	protein_coding	0	-0.193627	0.00894482	5.36283	0.00183389	1980	1914	1677	1212	1346	1528	40.838	40.895	44.055	36.874	34.599	35.806
ENSMUSG00000024533	18	Spire1	protein_coding	0	-0.161202	0.00894482	6.65745	0.00183247	5549	5172	4175	3222	3759	4163	114.451	110.508	109.678	98.026	96.624	97.553
ENSMUSG00000004996	8	Mri1	processed_transcript	0	-0.330883	0.00895694	3.99048	0.00183827	905	758	649	396	539	610	18.666	16.196	17.049	12.048	13.855	14.294
ENSMUSG00000037474	1	Dtl	protein_coding	0	-0.203255	0.00896979	6.14204	0.00184332	3900	3755	3113	2387	2560	2883	80.439	80.231	81.779	72.622	65.804	67.559
ENSMUSG00000027522	2	Stx16	protein_coding	0	-0.222439	0.00899138	5.68601	0.00184915	3175	2731	2286	1642	1948	2292	65.486	58.352	60.053	49.956	50.073	53.709
ENSMUSG00000060098	8	Prmt7	protein_coding	0	-0.248225	0.00909991	4.37235	0.00187436	1146	1013	876	625	708	807	23.637	21.644	23.013	19.015	18.199	18.911
ENSMUSG00000037243	11	Zfp692	protein_coding	0	-0.399613	0.00914064	3.39842	0.00188566	657	532	531	294	411	389	13.551	11.367	13.949	8.945	10.565	9.116
ENSMUSG00000028822	4	Tmem50a	protein_coding	0	-0.352023	0.00926269	6.0925	0.00191182	3395	3136	2414	1686	2159	2008	70.023	67.005	63.416	51.295	55.496	47.054
ENSMUSG00000005442	7	Cic	protein_coding	0	-0.218872	0.0093646	7.74597	0.00193583	11318	10458	9270	6186	7385	8964	233.439	223.451	243.524	188.203	189.829	210.057
ENSMUSG00000048222	2	Mfap1b	protein_coding	0	-0.259818	0.00939542	4.37554	0.00194319	1124	1168	882	679	769	768	23.183	24.956	23.17	20.658	19.767	17.997
ENSMUSG00000042505	6	Sdhaf3	protein_coding	0	-0.247991	0.00940108	4.10628	0.00194536	1071	1019	811	561	685	804	22.09	21.772	21.305	17.068	17.608	18.84
ENSMUSG00000047412	9	Zbtb44	protein_coding	0	-0.227249	0.00940186	5.76274	0.00194652	2955	2633	2163	1570	1796	2186	60.948	56.258	56.822	47.766	46.166	51.226
ENSMUSG00000002274	17	Metrn	protein_coding	0	-0.322927	0.00941279	5.14238	0.00194978	2371	2026	1686	1074	1377	1636	48.903	43.289	44.291	32.675	35.395	38.337
ENSMUSG00000018666	11	Cbx1	protein_coding	0	-0.181335	0.00942376	6.66468	0.00195305	5773	4681	4027	3048	3762	3831	119.071	100.017	105.79	92.732	96.701	89.774
ENSMUSG00000022663	16	Atg3	protein_coding	0	-0.187747	0.00944577	6.02	0.00195861	3723	3453	2806	2092	2469	2780	76.789	73.779	73.714	63.647	63.465	65.145
ENSMUSG00000045045	19	Lrfn4	protein_coding	0	-0.288199	0.00960664	4.49154	0.00199909	995	963	806	595	595	708	20.522	20.576	21.174	18.102	15.294	16.591
ENSMUSG00000024335	17	Brd2	processed_transcript	0	-0.139629	0.00964349	8.43868	0.0020088	17245	16101	13515	9850	12466	13450	355.686	344.022	355.041	299.676	320.435	315.18
ENSMUSG00000034675	13	Dbn1	protein_coding	0	-0.20954	0.00967369	5.74157	0.0020192	2557	2215	1819	1244	1679	1867	52.739	47.327	47.785	37.847	43.158	43.75
ENSMUSG00000053716	9	Dusp7	processed_transcript	0	-0.265208	0.00970324	5.73216	0.00202639	2797	2623	2024	1500	1729	1946	57.689	56.044	53.171	45.636	44.443	45.601
ENSMUSG00000045007	11	Tubg2	protein_coding	0	-0.2744	0.00977735	4.14595	0.00204394	908	831	846	495	594	705	18.728	17.756	22.225	15.06	15.269	16.521
ENSMUSG00000024381	18	Bin1	protein_coding	0	-0.212174	0.00978569	5.12674	0.00204672	1872	1601	1440	1052	1231	1265	38.611	34.208	37.829	32.006	31.642	29.643
ENSMUSG00000028902	4	Sf3a3	protein_coding	0	-0.213039	0.00980319	5.59995	0.00205142	2475	2424	2005	1442	1785	1766	51.048	51.792	52.672	43.871	45.883	41.383
ENSMUSG00000031715	8	Smarca5	protein_coding	0	-0.197034	0.00984176	7.54398	0.00206158	9454	9165	7337	5588	6300	7052	194.993	195.824	192.744	170.009	161.94	165.253
ENSMUSG00000015243	4	Abca1	protein_coding	0	-0.525805	0.00989065	4.05334	0.00207562	856	763	539	289	398	592	17.655	16.303	14.16	8.793	10.23	13.873
ENSMUSG00000035161	14	Ints6	protein_coding	0	-0.172825	0.0100098	5.26868	0.0021042	2224	2079	1666	1275	1533	1622	45.871	44.421	43.766	38.791	39.405	38.009
ENSMUSG00000057181	11	5730455P16Rik	protein_coding	0	-0.174373	0.0100712	6.0699	0.00211924	3971	3618	2757	2047	2648	2985	81.904	77.304	72.427	62.278	68.066	69.949
ENSMUSG00000037855	10	Zfp365	protein_coding	0	-0.24769	0.0100734	3.62274	0.00212078	651	625	474	353	428	451	13.427	13.354	12.452	10.74	11.002	10.568
ENSMUSG00000026520	1	Pycr2	protein_coding	0	-0.355902	0.0101254	3.68801	0.00213494	684	611	504	337	369	474	14.108	13.055	13.24	10.253	9.485	11.107
[truncated: 571 more rows]

## Sheet: DZNep upregulated DEGs
Gene.ID	Chrom	Gene.Name	Biotype	B16-DMSO	B16-DZNep	FDR	AveExpr	P value	B16-DMSO-1_S13	B16-DMSO-2_S14	B16-DMSO-3_S15	B16-DZNep-1_S18	B16-DZNep-2_S19	B16-DZNep-3_S20	B16-GSK126-1-2_S3	B16-GSK126-2_S16	B16-GSK126-3_S17	B16-scr-1_S4	B16-scr-2_S5	B16-scr-3_S6	B16-siEzh2-1_S7	B16-siEzh2-2_S8	B16-siEzh2-3_S9	B16-siKif5b-1_S10	B16-siKif5b-2_S11	B16-siKif5b-3_S2	B16-DMSO-1_S13 CPM	B16-DMSO-2_S14 CPM	B16-DMSO-3_S15 CPM	B16-DZNep-1_S18 CPM	B16-DZNep-2_S19 CPM	B16-DZNep-3_S20 CPM	B16-GSK126-1-2_S3 CPM	B16-GSK126-2_S16 CPM	B16-GSK126-3_S17 CPM	B16-scr-1_S4 CPM	B16-scr-2_S5 CPM	B16-scr-3_S6 CPM	B16-siEzh2-1_S7 CPM	B16-siEzh2-2_S8 CPM	B16-siEzh2-3_S9 CPM	B16-siKif5b-1_S10 CPM	B16-siKif5b-2_S11 CPM	B16-siKif5b-3_S2 CPM
[truncated: 3,171 more rows]

[truncated: 1 more sheets: DZNep downregulated DEGs]
