# Supplementary material for: UHRF1/UBE2L6/UBR4-mediated ubiquitination regulates EZH2 abundance and thereby melanocytic differentiation phenotypes in melanoma
Source: Oncogene. 2023 Mar 11;42(17):1360–73. doi: 10.1038/s41388-023-02631-8 (PMC10121471; doi:10.1038/s41388-023-02631-8)
Supplement: Supplementary file 8 — EZH2 coexpressed genes in cutaneous melanoma patient TCGA database [file 41388_2023_2631_MOESM8_ESM.xlsx]

## Sheet: TCGA_EZH2 coexpressed genes
	Row.names	logFC	AveExpr	t	P.Value	adj.P.Val	B	gene_type	gene_name
61	ENSG00000106462.9	1	4.01309	265.907	0	0	1091.27	protein_coding	EZH2
312	ENSG00000196584.2	0.984061	2.13167	25.6589	1.09551e-91	9.3096e-88	198.328	protein_coding	XRCC2
181	ENSG00000146918.18	0.693944	4.79682	23.2064	3.74548e-80	2.12194e-76	171.948	protein_coding	NCAPG2
2	ENSG00000006634.6	0.768812	3.26269	20.0898	2.12277e-65	9.01967e-62	138.19	protein_coding	DBF4
68	ENSG00000109805.8	0.885842	3.81903	20.0467	3.39245e-65	1.15316e-61	137.724	protein_coding	NCAPG
7	ENSG00000051341.12	0.885827	2.09742	19.8472	2.96986e-64	8.41263e-61	135.568	protein_coding	POLQ
125	ENSG00000129810.13	0.805066	1.75536	19.8285	3.64019e-64	8.83838e-61	135.366	protein_coding	SGOL1
162	ENSG00000142731.9	0.758564	2.54734	19.6735	1.95967e-63	4.16333e-60	133.693	protein_coding	PLK4
215	ENSG00000163808.15	0.973469	2.51452	19.0207	2.31844e-60	4.37824e-57	126.661	protein_coding	KIF15
78	ENSG00000113368.10	0.671831	4.86099	18.7059	6.9596e-59	1.07532e-55	123.28	protein_coding	LMNB1
165	ENSG00000143228.11	0.980798	2.89417	18.7068	6.88893e-59	1.07532e-55	123.29	protein_coding	NUF2
148	ENSG00000138160.5	0.734873	4.12679	18.5181	5.27281e-58	7.46805e-55	121.268	protein_coding	KIF11
176	ENSG00000145386.8	0.718666	3.83572	18.4862	7.43466e-58	9.71996e-55	120.926	protein_coding	CCNA2
289	ENSG00000184445.10	0.606347	4.28554	18.4746	8.42838e-58	1.02321e-54	120.802	protein_coding	KNTC1
242	ENSG00000170312.14	0.752805	4.09598	18.2901	6.13701e-57	6.95364e-54	118.829	protein_coding	CDK1
151	ENSG00000138346.13	0.775056	1.51621	18.21	1.45205e-56	1.54244e-53	117.973	protein_coding	DNA2
186	ENSG00000151725.10	0.819206	3.57333	18.0918	5.16614e-56	5.16492e-53	116.711	protein_coding	CENPU
22	ENSG00000080986.11	0.747747	3.13592	18.0733	6.30515e-56	5.95346e-53	116.513	protein_coding	NDC80
239	ENSG00000169679.13	0.719806	4.23591	18.0569	7.51672e-56	6.72391e-53	116.339	protein_coding	BUB1
118	ENSG00000126787.11	0.824203	3.425	18.0227	1.08553e-55	9.22485e-53	115.974	protein_coding	DLGAP5
197	ENSG00000156970.11	0.733168	3.76658	17.9679	1.95269e-55	1.58037e-52	115.39	protein_coding	BUB1B
159	ENSG00000140525.16	0.626835	5.1665	17.9432	2.54517e-55	1.96626e-52	115.127	protein_coding	FANCI
218	ENSG00000164109.12	0.748695	3.79149	17.8669	5.76608e-55	4.26088e-52	114.314	protein_coding	MAD2L1
6	ENSG00000035499.11	0.786157	2.11134	17.776	1.5252e-54	1.08009e-51	113.347	protein_coding	DEPDC1B
103	ENSG00000121211.6	0.705107	1.60238	17.6914	3.77112e-54	2.56376e-51	112.448	protein_coding	MND1
102	ENSG00000121152.8	0.685487	3.50408	17.5024	2.83485e-53	1.85312e-50	110.443	protein_coding	NCAPH
223	ENSG00000165480.14	0.730044	2.78793	17.4209	6.7635e-53	4.2575e-50	109.579	protein_coding	SKA3
97	ENSG00000118193.10	0.877447	2.83654	17.2556	3.92848e-52	2.38458e-49	107.831	protein_coding	KIF14
140	ENSG00000136492.7	0.735666	2.57658	17.215	6.04801e-52	3.54455e-49	107.402	protein_coding	BRIP1
100	ENSG00000120802.12	0.614639	5.67218	17.1383	1.36607e-51	7.73926e-49	106.593	protein_coding	TMPO
222	ENSG00000165304.6	0.727694	3.32137	17.0571	3.23308e-51	1.77256e-48	105.737	protein_coding	MELK
190	ENSG00000153044.8	0.634179	2.55713	17.0015	5.83533e-51	3.09929e-48	105.15	protein_coding	CENPH
189	ENSG00000152253.7	0.702797	2.01646	16.9961	6.17556e-51	3.14979e-48	105.094	protein_coding	SPC25
301	ENSG00000187951.9	0.733821	1.78033	16.9942	6.30106e-51	3.14979e-48	105.074	protein_coding	ARHGAP11B
293	ENSG00000185480.10	0.755167	1.81572	16.8535	2.79532e-50	1.35741e-47	103.593	protein_coding	PARPBP
71	ENSG00000111247.13	0.753098	2.27897	16.8498	2.90623e-50	1.37206e-47	103.555	protein_coding	RAD51AP1
317	ENSG00000198826.9	0.744267	3.69401	16.8332	3.46221e-50	1.59037e-47	103.381	protein_coding	ARHGAP11A
217	ENSG00000164104.10	0.645554	5.56774	16.8267	3.70852e-50	1.65869e-47	103.313	protein_coding	HMGB2
94	ENSG00000117650.11	0.803894	3.00386	16.8111	4.37576e-50	1.85926e-47	103.148	protein_coding	NEK2
314	ENSG00000197299.9	0.637268	3.1704	16.8111	4.37446e-50	1.85926e-47	103.148	protein_coding	BLM
145	ENSG00000137807.12	0.666801	4.38096	16.7072	1.31074e-49	5.43348e-47	102.058	protein_coding	KIF23
144	ENSG00000137804.11	0.619066	4.84261	16.678	1.78344e-49	7.21699e-47	101.752	protein_coding	NUSAP1
9	ENSG00000065328.15	0.7676	2.58116	16.6656	2.03221e-49	8.03245e-47	101.622	protein_coding	MCM10
95	ENSG00000117724.11	0.803495	6.02867	16.5634	5.9663e-49	2.30462e-46	100.552	protein_coding	CENPF
157	ENSG00000139734.16	0.856532	2.93281	16.5556	6.47691e-49	2.44626e-46	100.471	protein_coding	DIAPH3
127	ENSG00000131747.13	0.778526	5.9308	16.5401	7.62468e-49	2.81715e-46	100.309	protein_coding	TOP2A
202	ENSG00000158402.17	0.688671	1.50101	16.4754	1.50705e-48	5.44975e-46	99.6317	protein_coding	CDC25C
112	ENSG00000123473.14	0.633561	2.95754	16.381	4.06049e-48	1.40841e-45	98.647	protein_coding	STIL
113	ENSG00000123485.10	0.700359	3.74294	16.3823	4.00714e-48	1.40841e-45	98.6601	protein_coding	HJURP
82	ENSG00000115163.13	0.70274	2.43191	16.1841	3.20042e-47	1.05397e-44	96.5959	protein_coding	CENPA
99	ENSG00000119969.13	0.615301	3.2192	16.1302	5.62412e-47	1.80354e-44	96.0358	protein_coding	HELLS
238	ENSG00000169607.11	0.746646	2.98262	16.1255	5.90248e-47	1.85775e-44	95.9878	protein_coding	CKAP2L
146	ENSG00000137812.18	0.760979	2.99414	16.0223	1.73533e-46	5.26673e-44	94.9165	protein_coding	CASC5
45	ENSG00000101003.9	0.607802	3.41838	16.0072	2.03025e-46	6.05371e-44	94.7605	protein_coding	GINS1
257	ENSG00000174371.15	0.745682	3.3237	15.9085	5.67835e-46	1.66395e-43	93.7388	protein_coding	EXO1
191	ENSG00000154839.8	0.695997	2.52211	15.9011	6.13692e-46	1.76785e-43	93.6617	protein_coding	SKA1
35	ENSG00000093009.8	0.713924	3.54382	15.8912	6.80523e-46	1.92769e-43	93.559	protein_coding	CDC45
32	ENSG00000091651.7	0.666449	2.70809	15.8806	7.59616e-46	2.11647e-43	93.4498	protein_coding	ORC6
51	ENSG00000102384.12	0.614591	2.01953	15.84	1.15917e-45	3.17761e-43	93.0299	protein_coding	CENPI
318	ENSG00000198901.12	0.584111	5.31402	15.8145	1.51098e-45	4.07628e-43	92.7666	protein_coding	PRC1
74	ENSG00000112312.8	0.578618	3.61242	15.8115	1.55824e-45	4.13809e-43	92.736	protein_coding	GMNN
25	ENSG00000085999.10	0.701326	2.55734	15.8055	1.65884e-45	4.33747e-43	92.6739	protein_coding	RAD54L
213	ENSG00000163507.12	0.853097	2.64267	15.6362	9.60571e-45	2.47362e-42	90.9294	protein_coding	KIAA1524
249	ENSG00000171848.12	0.713252	5.08227	15.5126	3.45216e-44	8.75715e-42	89.6587	protein_coding	RRM2
407	ENSG00000276043.3	0.725033	3.57565	15.4856	4.55927e-44	1.13955e-41	89.3824	protein_coding	UHRF1
36	ENSG00000094804.8	0.648254	4.194	15.3369	2.11334e-43	5.20556e-41	87.8591	protein_coding	CDC6
5	ENSG00000024526.15	0.944101	2.60588	15.3326	2.20837e-43	5.36192e-41	87.8154	protein_coding	DEPDC1
263	ENSG00000175305.15	0.783223	1.09819	15.3202	2.50837e-43	6.00454e-41	87.6889	protein_coding	CCNE2
195	ENSG00000156802.11	0.638539	4.79618	15.3157	2.62837e-43	6.20442e-41	87.6425	protein_coding	ATAD2
10	ENSG00000066279.15	0.915852	3.98588	15.259	4.70506e-43	1.09544e-40	87.0642	protein_coding	ASPM
227	ENSG00000166508.16	0.527988	6.91256	15.2461	5.37217e-43	1.23386e-40	86.9325	protein_coding	MCM7
149	ENSG00000138180.14	0.686839	3.5416	15.2246	6.70251e-43	1.51888e-40	86.7128	protein_coding	CEP55
20	ENSG00000077152.8	0.596451	3.55516	15.2156	7.34981e-43	1.64365e-40	86.6212	protein_coding	UBE2T
106	ENSG00000121621.6	0.822639	2.09422	15.1094	2.18463e-42	4.82207e-40	85.5393	protein_coding	KIF18A
110	ENSG00000123219.11	0.836295	1.96496	15.093	2.58483e-42	5.63229e-40	85.3723	protein_coding	CENPK
172	ENSG00000144554.9	0.546501	3.87414	15.0826	2.87308e-42	6.18112e-40	85.2673	protein_coding	FANCD2
171	ENSG00000144395.16	0.88043	-0.0087018	15.0379	4.54286e-42	9.65131e-40	84.8122	protein_coding	CCDC150
228	ENSG00000166803.9	0.7167	3.42789	15.0179	5.56908e-42	1.16854e-39	84.61	protein_coding	KIAA0101
283	ENSG00000182010.9	0.807213	1.57223	14.8778	2.32603e-41	4.76303e-39	83.1904	protein_coding	RTKN2
297	ENSG00000186185.12	0.647024	3.58616	14.8546	2.94735e-41	5.96348e-39	82.9553	protein_coding	KIF18B
183	ENSG00000148773.11	0.639409	5.75319	14.8513	3.04911e-41	6.09678e-39	82.9216	protein_coding	MKI67
34	ENSG00000092853.12	0.793838	2.86437	14.8116	4.56674e-41	9.02516e-39	82.5204	protein_coding	CLSPN
44	ENSG00000100479.11	0.572327	1.53362	14.8103	4.62422e-41	9.0337e-39	82.508	protein_coding	POLE2
31	ENSG00000090889.11	0.608042	4.16131	14.7145	1.22451e-40	2.3384e-38	81.541	protein_coding	KIF4A
132	ENSG00000134057.13	0.542029	5.02817	14.711	1.26903e-40	2.3965e-38	81.5055	protein_coding	CCNB1
167	ENSG00000143476.16	0.644221	4.32947	14.6935	1.515e-40	2.82955e-38	81.3296	protein_coding	DTL
299	ENSG00000187741.13	0.53256	3.40836	14.6826	1.69226e-40	3.12627e-38	81.2198	protein_coding	FANCA
76	ENSG00000112742.8	0.71539	2.69146	14.6585	2.15936e-40	3.94629e-38	80.9777	protein_coding	TTK
15	ENSG00000072571.18	0.844	2.74507	14.5926	4.20955e-40	7.61123e-38	80.3149	protein_coding	HMMR
19	ENSG00000076382.15	0.542437	4.57116	14.5846	4.56639e-40	8.16951e-38	80.2341	protein_coding	SPAG5
192	ENSG00000154920.13	0.582468	2.15087	14.5828	4.64997e-40	8.23238e-38	80.2161	protein_coding	EME1
224	ENSG00000165490.11	0.772693	1.97368	14.526	8.25496e-40	1.41719e-37	79.6462	protein_coding	DDIAS
158	ENSG00000140451.11	0.717983	1.84709	14.5176	8.98478e-40	1.52705e-37	79.5621	protein_coding	PIF1
163	ENSG00000142945.11	0.638216	4.42426	14.4535	1.71459e-39	2.88527e-37	78.9205	protein_coding	KIF2C
154	ENSG00000138658.14	0.723773	1.7803	14.4517	1.7465e-39	2.91014e-37	78.9022	protein_coding	ZGRF1
298	ENSG00000186871.6	0.747561	1.57251	14.4041	2.81998e-39	4.65324e-37	78.4265	protein_coding	ERCC6L
3	ENSG00000011426.9	0.741146	5.03297	14.3905	3.23593e-39	5.28826e-37	78.2899	protein_coding	ANLN
152	ENSG00000138376.9	0.513764	2.53581	14.3372	5.52699e-39	8.94636e-37	77.7584	protein_coding	BARD1
24	ENSG00000085840.11	0.64762	2.56004	14.3018	7.88596e-39	1.26443e-36	77.4055	protein_coding	ORC1
155	ENSG00000138778.10	0.956123	2.92694	14.2442	1.40604e-38	2.21269e-36	76.8314	protein_coding	CENPE
29	ENSG00000089685.13	0.623968	4.97448	14.2403	1.46148e-38	2.27884e-36	76.793	protein_coding	BIRC5
67	ENSG00000109674.3	0.74807	1.02174	14.2249	1.70615e-38	2.63616e-36	76.6393	protein_coding	NEIL3
156	ENSG00000139618.13	0.787943	2.43028	14.1845	2.55764e-38	3.91618e-36	76.2374	protein_coding	BRCA2
137	ENSG00000135476.10	0.615449	3.91314	14.1701	2.95395e-38	4.48261e-36	76.0944	protein_coding	ESPL1
77	ENSG00000112984.10	0.623088	4.22282	14.1339	4.24201e-38	6.38029e-36	75.7351	protein_coding	KIF20A
160	ENSG00000140534.12	0.629855	2.7329	14.1101	5.37641e-38	8.01557e-36	75.4999	protein_coding	TICRR
17	ENSG00000075218.17	0.645987	4.00965	13.9948	1.69805e-37	2.48793e-35	74.3583	protein_coding	GTSE1
138	ENSG00000136108.13	0.602513	4.47952	13.9886	1.80525e-37	2.6224e-35	74.2975	protein_coding	CKAP2
133	ENSG00000134690.9	0.596463	3.92881	13.9817	1.93493e-37	2.78695e-35	74.2286	protein_coding	CDCA8
27	ENSG00000088325.14	0.557238	5.81111	13.9631	2.32765e-37	3.32443e-35	74.0452	protein_coding	TPX2
187	ENSG00000151849.13	0.541113	3.05261	13.8666	6.06728e-37	8.45242e-35	73.0942	protein_coding	CENPJ
194	ENSG00000156509.12	0.814188	-0.124915	13.7754	1.49653e-36	2.06788e-34	72.1981	protein_coding	FBXO43
114	ENSG00000123975.4	0.612186	4.23782	13.7621	1.70713e-36	2.33987e-34	72.0675	protein_coding	CKS2
11	ENSG00000068489.11	0.615563	4.04888	13.7378	2.17075e-36	2.9281e-34	71.829	protein_coding	PRR11
246	ENSG00000171320.13	0.752089	2.09179	13.7318	2.30335e-36	3.0825e-34	71.7702	protein_coding	ESCO2
216	ENSG00000164045.10	0.643984	2.96642	13.6242	6.65554e-36	8.83731e-34	70.7171	protein_coding	CDC25A
80	ENSG00000114346.12	0.676631	3.85621	13.5336	1.62153e-35	2.13639e-33	69.8333	protein_coding	ECT2
390	ENSG00000265415.1	0.698361	0.716059	13.5302	1.67635e-35	2.19164e-33	69.8003	antisense	CTD-2510F5.4
267	ENSG00000176208.7	0.644105	1.99472	13.4862	2.58032e-35	3.34771e-33	69.3723	protein_coding	ATAD5
73	ENSG00000112029.8	0.533966	2.54177	13.4763	2.84456e-35	3.66258e-33	69.2756	protein_coding	FBXO5
233	ENSG00000168078.8	0.731364	3.63624	13.4141	5.22732e-35	6.67997e-33	68.6717	protein_coding	PBK
131	ENSG00000133119.11	0.528263	3.83249	13.3638	8.54165e-35	1.08339e-32	68.1845	protein_coding	RFC3
169	ENSG00000144354.12	0.919095	2.9593	13.3183	1.33104e-34	1.67572e-32	67.7443	protein_coding	CDCA7
277	ENSG00000178966.14	0.536731	2.4147	13.2364	2.95506e-34	3.666e-32	66.9529	protein_coding	RMI1
55	ENSG00000104147.7	0.566528	0.771106	13.2005	4.18625e-34	5.11867e-32	66.6074	protein_coding	OIP5
198	ENSG00000157456.6	0.635344	3.89939	13.1576	6.34689e-34	7.70513e-32	66.1945	protein_coding	CCNB2
123	ENSG00000129173.11	0.734235	1.31619	13.1518	6.71342e-34	8.09229e-32	66.1388	protein_coding	E2F8
271	ENSG00000177602.5	0.58278	1.20892	13.1324	8.10078e-34	9.69584e-32	65.9524	protein_coding	GSG2
331	ENSG00000214826.5	0.578609	1.16155	13.0531	1.74425e-33	2.0731e-31	65.1915	unprocessed_pseudogene	DDX12P
143	ENSG00000136982.5	0.560841	2.46549	13.0315	2.14955e-33	2.53706e-31	64.9842	protein_coding	DSCC1
357	ENSG00000237649.6	0.572707	4.87214	12.9481	4.80123e-33	5.58915e-31	64.187	protein_coding	KIFC1
376	ENSG00000256663.1	0.777167	-1.15344	12.9342	5.48693e-33	6.30107e-31	64.0546	processed_pseudogene	RP11-424C20.2
179	ENSG00000146670.8	0.530548	4.25851	12.9044	7.30611e-33	8.33387e-31	63.7705	protein_coding	CDCA5
346	ENSG00000228716.5	0.526423	3.48244	12.849	1.24346e-32	1.4002e-30	63.243	protein_coding	DHFR
214	ENSG00000163535.16	0.817899	2.56368	12.7775	2.46509e-32	2.75637e-30	62.5642	protein_coding	SGOL2
303	ENSG00000188610.11	0.623422	-0.23199	12.6931	5.51817e-32	6.05077e-30	61.765	protein_coding	FAM72B
136	ENSG00000135451.11	0.604516	3.63091	12.6311	9.96148e-32	1.07838e-29	61.1792	protein_coding	TROAP
117	ENSG00000125885.12	0.50285	3.88704	12.5239	2.75455e-31	2.92602e-29	60.1705	protein_coding	MCM8
335	ENSG00000215784.5	0.695204	-1.70498	12.4833	4.04282e-31	4.26781e-29	59.79	protein_coding	FAM72D
282	ENSG00000181544.12	0.635536	0.530701	12.4074	8.28084e-31	8.68772e-29	59.079	protein_coding	FANCB
287	ENSG00000183814.14	0.567637	2.19785	12.3667	1.2153e-30	1.2672e-28	58.6986	protein_coding	LIN9
38	ENSG00000097046.11	0.546693	3.22314	12.3598	1.29666e-30	1.33564e-28	58.6343	protein_coding	CDC7
196	ENSG00000156876.9	0.589944	1.91487	12.3545	1.36255e-30	1.39506e-28	58.5852	protein_coding	SASS6
245	ENSG00000171241.7	0.552965	3.6297	12.2515	3.58148e-30	3.53901e-28	57.627	protein_coding	SHCBP1
311	ENSG00000196247.10	0.616847	2.16384	12.2481	3.69983e-30	3.63482e-28	57.5948	protein_coding	ZNF107
109	ENSG00000122483.16	0.743211	1.3026	12.1937	6.15509e-30	6.01218e-28	57.0901	protein_coding	CCDC18
268	ENSG00000176890.14	0.541708	5.11517	12.1167	1.26196e-29	1.21176e-27	56.3784	protein_coding	TYMS
53	ENSG00000103995.12	0.557324	2.18876	12.0931	1.57133e-29	1.48368e-27	56.161	protein_coding	CEP152
212	ENSG00000163006.10	0.608558	1.43403	11.8859	1.07099e-28	9.83924e-27	54.2586	protein_coding	CCDC138
141	ENSG00000136824.17	0.546637	4.20211	11.7846	2.72155e-28	2.4604e-26	53.3343	protein_coding	SMC2
49	ENSG00000101447.12	0.601821	3.06232	11.6246	1.17542e-27	1.04594e-25	51.8846	protein_coding	FAM83D
221	ENSG00000165244.6	0.526938	2.72916	11.4925	3.90181e-27	3.38343e-25	50.6958	protein_coding	ZNF367
79	ENSG00000113810.14	0.668657	4.61059	11.4208	7.45932e-27	6.27617e-25	50.0539	protein_coding	SMC4
13	ENSG00000071539.12	0.523127	3.6529	11.3313	1.67059e-26	1.37166e-24	49.2552	protein_coding	TRIP13
178	ENSG00000146410.10	0.529795	1.03829	11.318	1.88282e-26	1.53112e-24	49.1367	protein_coding	MTFR2
135	ENSG00000135164.17	0.50772	4.47347	11.2604	3.1536e-26	2.52823e-24	48.6259	protein_coding	DMTF1
150	ENSG00000138182.13	0.67298	2.7862	11.1494	8.49486e-26	6.68419e-24	47.6445	protein_coding	KIF20B
210	ENSG00000162607.11	0.506944	4.76279	11.0981	1.34079e-25	1.04055e-23	47.1925	protein_coding	USP1
115	ENSG00000124795.13	0.504272	6.17921	11.0097	2.9354e-25	2.22724e-23	46.4166	protein_coding	DEK
306	ENSG00000189057.9	0.71657	2.2876	10.99	3.49128e-25	2.63723e-23	46.2449	protein_coding	FAM111B
46	ENSG00000101057.14	0.642383	4.93239	10.9374	5.55498e-25	4.10489e-23	45.7851	protein_coding	MYBL2
264	ENSG00000175322.10	0.595467	1.00819	10.9221	6.35391e-25	4.65479e-23	45.6521	protein_coding	ZNF519
225	ENSG00000165891.14	0.610861	2.61152	10.847	1.22862e-24	8.88581e-23	44.9993	protein_coding	E2F7
408	ENSG00000276672.1	0.652316	-0.269458	10.8189	1.57106e-24	1.12665e-22	44.7559	sense_intronic	RP11-142E9.1
278	ENSG00000178999.11	0.590363	3.82304	10.7707	2.39409e-24	1.70966e-22	44.3389	protein_coding	AURKB
119	ENSG00000127423.9	0.535087	1.22846	10.7664	2.48469e-24	1.76694e-22	44.3022	protein_coding	AUNIP
168	ENSG00000143942.4	0.506551	0.489217	10.7266	3.51505e-24	2.47891e-22	43.9588	protein_coding	CHAC2
388	ENSG00000263513.4	0.761387	-2.2528	10.5111	2.26938e-23	1.51852e-21	42.1132	protein_coding	FAM72C
288	ENSG00000183856.9	0.542056	4.51612	10.4905	2.70778e-23	1.80476e-21	41.9384	protein_coding	IQGAP3
291	ENSG00000184661.12	0.54587	2.78976	10.4675	3.30028e-23	2.17115e-21	41.7426	protein_coding	CDCA2
231	ENSG00000166851.13	0.518763	4.61723	10.3326	1.04546e-22	6.63007e-21	40.602	protein_coding	PLK1
70	ENSG00000111206.11	0.532183	5.31358	10.2966	1.41944e-22	8.86943e-21	40.2995	protein_coding	FOXM1
4	ENSG00000013364.17	-0.523885	7.18198	-10.2474	2.15322e-22	1.32116e-20	39.8873	protein_coding	MVP
400	ENSG00000273306.1	0.587094	-1.803	10.0334	1.30369e-21	7.61428e-20	38.1066	antisense	RP11-527J8.1
265	ENSG00000175455.13	0.537984	4.69237	10.0047	1.65653e-21	9.54387e-20	37.8698	protein_coding	CCDC14
295	ENSG00000185697.15	0.541503	2.49119	9.90427	3.81717e-21	2.1271e-19	37.0445	protein_coding	MYBL1
229	ENSG00000166816.12	-0.865191	0.896054	-9.89303	4.18976e-21	2.3271e-19	36.9525	protein_coding	LDHD
180	ENSG00000146757.12	0.552482	2.22807	9.84468	6.24954e-21	3.4044e-19	36.5573	protein_coding	ZNF92
337	ENSG00000223705.8	0.502062	3.13041	9.77288	1.12889e-20	6.03353e-19	35.9729	transcribed_unprocessed_pseudogene	NSUN5P1
260	ENSG00000175063.15	0.527782	4.69921	9.555	6.67693e-20	3.44927e-18	34.2168	protein_coding	UBE2C
93	ENSG00000117399.12	0.523637	4.62813	9.53624	7.77178e-20	4.0027e-18	34.0668	protein_coding	CDC20
401	ENSG00000273373.1	0.707367	0.743613	9.33353	3.95801e-19	1.94423e-17	32.4593	antisense	RP5-1074L1.4
399	ENSG00000273162.1	0.567989	-2.36635	9.31497	4.58874e-19	2.22829e-17	32.3133	lincRNA	RP11-108L7.15
319	ENSG00000204410.13	0.530082	1.06791	9.28751	5.70906e-19	2.741e-17	32.0976	protein_coding	MSH5
383	ENSG00000260853.1	0.642935	-1.79692	9.24796	7.81322e-19	3.74066e-17	31.7879	antisense	RP11-264B17.2
124	ENSG00000129195.14	0.508663	2.96597	9.07733	2.99472e-18	1.36456e-16	30.4618	protein_coding	FAM64A
378	ENSG00000257270.1	0.625053	-1.52745	8.91391	1.06724e-17	4.66293e-16	29.2081	antisense	RP11-521B24.5
292	ENSG00000185055.9	0.509067	-1.95579	8.8887	1.29659e-17	5.56485e-16	29.0161	protein_coding	EFCAB10
98	ENSG00000119737.5	0.616135	-1.91667	8.85498	1.68109e-17	7.13732e-16	28.76	protein_coding	GPR75
240	ENSG00000170092.13	0.539789	-2.45176	8.81238	2.33178e-17	9.68971e-16	28.4373	protein_coding	SPDYE5
230	ENSG00000166845.12	0.500621	2.08966	8.76713	3.29668e-17	1.35667e-15	28.0959	protein_coding	C18orf54
1	ENSG00000006534.14	-0.563302	4.24583	-8.71365	4.9561e-17	1.97732e-15	27.6939	protein_coding	ALDH3B1
330	ENSG00000213420.6	0.668771	1.43063	8.70181	5.42284e-17	2.1484e-15	27.6052	protein_coding	GPC2
313	ENSG00000196873.14	0.587259	-2.20923	8.65925	7.48951e-17	2.9062e-15	27.2869	protein_coding	CBWD3
370	ENSG00000250116.2	0.753251	-2.51312	8.65741	7.59457e-17	2.94026e-15	27.2732	antisense	RP11-417F21.1
153	ENSG00000138587.5	0.535661	1.21854	8.64414	8.39657e-17	3.20769e-15	27.1742	protein_coding	MNS1
89	ENSG00000116661.9	-0.856279	1.89842	-8.64296	8.47201e-17	3.22848e-15	27.1654	protein_coding	FBXO2
366	ENSG00000243056.1	-0.575367	1.71174	-8.52918	1.99522e-16	7.33997e-15	26.3213	protein_coding	EIF4EBP3
371	ENSG00000252690.3	0.684724	-1.98098	8.52316	2.08723e-16	7.62895e-15	26.2769	processed_transcript	SCARNA15
345	ENSG00000228393.3	0.56167	-0.142821	8.50525	2.38668e-16	8.66754e-15	26.1448	antisense	LINC01004
351	ENSG00000231731.6	0.625679	-1.65794	8.4901	2.67273e-16	9.62409e-15	26.0332	antisense	AC010976.2
396	ENSG00000272599.2	0.52988	-0.973328	8.44886	3.63495e-16	1.29517e-14	25.7303	antisense	RP11-152N13.16
290	ENSG00000184635.12	0.576725	0.924353	8.40399	5.07292e-16	1.77406e-14	25.402	protein_coding	ZNF93
344	ENSG00000228302.2	0.575168	-1.69602	8.3956	5.39852e-16	1.88019e-14	25.3407	antisense	RP11-186N15.3
42	ENSG00000100307.11	-0.500297	4.17563	-8.35065	7.52729e-16	2.55357e-14	25.0133	protein_coding	CBX7
347	ENSG00000228727.7	0.757493	-2.16908	8.34096	8.08503e-16	2.73089e-14	24.9429	protein_coding	SAPCD1
391	ENSG00000267523.1	0.57662	-0.516311	8.3402	8.13041e-16	2.73092e-14	24.9374	antisense	CTD-2537I9.12
381	ENSG00000259562.2	0.67482	-2.09482	8.31117	1.0069e-15	3.34242e-14	24.7269	transcribed_processed_pseudogene	RP11-762H8.2
395	ENSG00000271862.1	0.634773	-1.95921	8.2373	1.73067e-15	5.6242e-14	24.1936	lincRNA	RP11-343L5.2
355	ENSG00000236015.1	0.757342	-2.24975	8.17178	2.78993e-15	8.9131e-14	23.7236	processed_pseudogene	AC011290.5
328	ENSG00000213160.8	0.640219	1.17293	8.13916	3.53501e-15	1.11675e-13	23.4906	protein_coding	KLHL23
305	ENSG00000188985.6	0.532967	-2.44661	8.12648	3.87489e-15	1.21509e-13	23.4003	processed_pseudogene	DHFRP1
365	ENSG00000242798.1	0.501573	-2.09994	8.09793	4.76293e-15	1.48262e-13	23.1972	antisense	RP11-506M12.1
334	ENSG00000215493.3	0.570791	-1.64375	8.06289	6.1315e-15	1.89131e-13	22.9487	processed_pseudogene	XXbac-B562F10.11
339	ENSG00000224138.1	0.552611	-1.13983	8.0499	6.7319e-15	2.06059e-13	22.8568	antisense	AC000123.4
207	ENSG00000160352.14	0.507724	1.59622	8.04901	6.77531e-15	2.06738e-13	22.8505	protein_coding	ZNF714
280	ENSG00000180998.10	0.563435	-0.758965	8.04011	7.22238e-15	2.18031e-13	22.7876	protein_coding	GPR137C
352	ENSG00000232450.1	0.533784	-2.1891	8.03161	7.67672e-15	2.30519e-13	22.7276	transcribed_processed_pseudogene	RP4-730K3.3
48	ENSG00000101335.8	-0.621988	5.58453	-8.0294	7.7997e-15	2.33798e-13	22.7119	protein_coding	MYL9
333	ENSG00000215417.9	0.77346	-1.1387	8.02444	8.08233e-15	2.41419e-13	22.6769	processed_transcript	MIR17HG
219	ENSG00000164362.17	0.898776	-1.06944	7.94307	1.44537e-14	4.10108e-13	22.1052	protein_coding	TERT
326	ENSG00000211445.10	-0.812063	4.69794	-7.93376	1.54434e-14	4.36006e-13	22.0401	protein_coding	GPX3
341	ENSG00000227671.4	0.503031	2.57849	7.92502	1.64337e-14	4.60903e-13	21.9789	transcribed_unprocessed_pseudogene	RP11-488L18.4
220	ENSG00000164406.7	0.550778	-1.67259	7.89318	2.05984e-14	5.69254e-13	21.7568	protein_coding	LEAP2
420	ENSG00000281344.1	0.519322	-0.723816	7.88678	2.15537e-14	5.93723e-13	21.7122	macro_lncRNA	HELLPAR
392	ENSG00000268357.1	0.631808	-2.56803	7.85283	2.74001e-14	7.38547e-13	21.4763	unprocessed_pseudogene	VN1R81P
361	ENSG00000240399.1	0.712703	-2.15237	7.78069	4.55111e-14	1.19001e-12	20.9775	transcribed_processed_pseudogene	RP1-228P16.1
386	ENSG00000261556.7	0.514109	-0.322704	7.72727	6.61219e-14	1.70532e-12	20.6104	transcribed_unprocessed_pseudogene	SMG1P7
398	ENSG00000273055.1	0.573718	-1.71157	7.65657	1.08079e-13	2.69341e-12	20.1276	antisense	CTB-13F3.1
374	ENSG00000255423.1	0.63391	-1.61828	7.62062	1.38578e-13	3.39375e-12	19.8834	protein_coding	EBLN2
358	ENSG00000239653.1	0.583927	-2.28544	7.56529	2.02807e-13	4.8074e-12	19.5094	antisense	PSMD6-AS2
409	ENSG00000277287.1	-0.770917	-1.40632	-7.54171	2.3838e-13	5.52729e-12	19.3507	lincRNA	RP4-794I6.4
266	ENSG00000176046.8	-0.622363	5.29238	-7.5257	2.65979e-13	6.10889e-12	19.2432	protein_coding	NUPR1
389	ENSG00000264112.1	0.558778	1.94761	7.46068	4.14265e-13	9.21577e-12	18.8082	lincRNA	RP11-159D12.2
325	ENSG00000207554.1	0.563808	-1.98482	7.44442	4.62625e-13	1.02114e-11	18.6998	miRNA	MIR647
397	ENSG00000272807.1	0.516778	-1.467	7.44302	4.67036e-13	1.02821e-11	18.6905	antisense	RP11-260M2.1
84	ENSG00000115255.9	-0.648525	3.17109	-7.43189	5.03603e-13	1.09875e-11	18.6165	protein_coding	REEP6
359	ENSG00000240053.8	0.564574	0.122675	7.3927	6.56322e-13	1.40136e-11	18.3566	protein_coding	LY6G5B
356	ENSG00000237437.1	0.541243	-2.66858	7.3656	7.87789e-13	1.653e-11	18.1774	processed_pseudogene	ASS1P12
367	ENSG00000244560.5	0.55268	0.0373907	7.364	7.96313e-13	1.66882e-11	18.1669	transcribed_unprocessed_pseudogene	RP4-800G7.2
105	ENSG00000121454.5	0.525763	-0.994063	7.28603	1.34241e-12	2.73898e-11	17.6545	protein_coding	LHX4
377	ENSG00000256667.5	0.617737	-0.353025	7.24232	1.7957e-12	3.59056e-11	17.3692	transcribed_unprocessed_pseudogene	KLRAP1
247	ENSG00000171533.10	-0.753744	-0.579049	-7.23444	1.89218e-12	3.77459e-11	17.3179	protein_coding	MAP6
107	ENSG00000121716.17	0.510027	1.41108	7.22663	1.99278e-12	3.96595e-11	17.2671	protein_coding	PILRB
380	ENSG00000258682.1	0.58211	-1.7083	7.2076	2.26035e-12	4.44126e-11	17.1436	sense_overlapping	CTD-2002H8.2
372	ENSG00000254995.4	0.647273	-1.06647	7.20604	2.28385e-12	4.47709e-11	17.1334	protein_coding	STX16-NPEPL1
403	ENSG00000273723.1	0.538079	-1.59182	7.15111	3.28097e-12	6.25151e-11	16.7783	lincRNA	RP11-93H24.3
296	ENSG00000185761.9	-0.669681	0.952468	-7.13995	3.53074e-12	6.67502e-11	16.7064	protein_coding	ADAMTSL5
309	ENSG00000196081.8	0.694702	-1.58773	7.07585	5.37116e-12	9.90111e-11	16.2952	protein_coding	ZNF724P
284	ENSG00000182308.6	0.617767	-2.02446	7.06528	5.75422e-12	1.05273e-10	16.2277	protein_coding	DCAF4L1
69	ENSG00000109846.6	-0.869022	6.19082	-7.06215	5.87285e-12	1.07328e-10	16.2077	protein_coding	CRYAB
406	ENSG00000275180.1	0.58161	-0.895963	7.0136	8.05019e-12	1.44621e-10	15.8988	lincRNA	RP11-631N16.4
329	ENSG00000213385.3	0.504744	-2.12335	6.95629	1.16561e-11	2.0277e-10	15.5363	processed_pseudogene	RP11-577H5.1
235	ENSG00000168309.15	-0.528035	0.564724	-6.9013	1.65882e-11	2.80809e-10	15.1908	protein_coding	FAM107A
302	ENSG00000188206.6	0.517644	1.46688	6.89272	1.75235e-11	2.9488e-10	15.1371	antisense	HNRNPU-AS1
129	ENSG00000132386.9	-0.766613	7.33217	-6.88663	1.82185e-11	3.05668e-10	15.0991	protein_coding	SERPINF1
322	ENSG00000205363.5	-0.827325	-0.489144	-6.85481	2.23166e-11	3.70042e-10	14.9005	protein_coding	C15orf59
251	ENSG00000172935.8	-0.547365	0.583382	-6.84506	2.37435e-11	3.91791e-10	14.8398	protein_coding	MRGPRF
416	ENSG00000279926.1	0.659697	-2.38245	6.82551	2.68828e-11	4.39327e-10	14.7183	TEC	RP3-406P24.5
419	ENSG00000281183.1	0.600845	-1.80879	6.81981	2.78712e-11	4.53735e-10	14.683	sense_intronic	NPTN-IT1
161	ENSG00000141682.11	0.518991	2.42796	6.79359	3.29016e-11	5.27046e-10	14.5206	protein_coding	PMAIP1
321	ENSG00000205085.7	0.510527	-0.77304	6.7287	4.95045e-11	7.63501e-10	14.121	protein_coding	FAM71F2
232	ENSG00000166979.11	-0.57784	1.84475	-6.71755	5.30892e-11	8.1509e-10	14.0526	protein_coding	EVA1C
177	ENSG00000145908.11	0.572359	1.54211	6.71084	5.53662e-11	8.46155e-10	14.0116	protein_coding	ZNF300
414	ENSG00000279278.1	0.515626	-0.649615	6.695	6.11286e-11	9.26799e-10	13.9148	lincRNA	CH17-264L24.1
139	ENSG00000136231.12	0.809588	1.58986	6.694	6.15124e-11	9.31787e-10	13.9086	protein_coding	IGF2BP3
170	ENSG00000144355.13	0.905285	1.02022	6.668	7.23446e-11	1.08428e-09	13.75	protein_coding	DLX1
259	ENSG00000174938.13	-0.797028	4.48219	-6.66754	7.25523e-11	1.08643e-09	13.7472	protein_coding	SEZ6L2
349	ENSG00000229152.2	0.542042	1.28556	6.65885	7.65828e-11	1.13976e-09	13.6944	sense_intronic	ANKRD10-IT1
393	ENSG00000270871.1	0.552426	-2.26129	6.64682	8.25265e-11	1.21967e-09	13.6213	antisense	AC015849.19
203	ENSG00000158813.16	-0.58142	0.449062	-6.61025	1.03525e-10	1.50514e-09	13.3998	protein_coding	EDA
402	ENSG00000273449.1	0.64608	-2.45096	6.59639	1.12783e-10	1.61896e-09	13.3161	lincRNA	RP11-218F10.3
57	ENSG00000104419.13	-0.582842	7.45183	-6.59263	1.1543e-10	1.65418e-09	13.2934	protein_coding	NDRG1
418	ENSG00000281026.1	0.540603	-0.536577	6.55655	1.44148e-10	2.03314e-09	13.0763	sense_intronic	N4BP2L2-IT2
348	ENSG00000229127.1	0.605002	-2.23727	6.55554	1.45049e-10	2.04416e-09	13.0702	antisense	AC007038.7
410	ENSG00000277978.1	0.535101	-2.06214	6.52833	1.71399e-10	2.38193e-09	12.9071	antisense	RP11-403P17.6
385	ENSG00000261326.2	0.535166	0.982147	6.52187	1.78313e-10	2.4639e-09	12.8685	lincRNA	LINC01355
342	ENSG00000227986.1	0.580847	-1.52434	6.50742	1.94779e-10	2.67405e-09	12.7822	unprocessed_pseudogene	TRIM60P18
379	ENSG00000258376.2	-0.658024	0.440071	-6.49931	2.04665e-10	2.79689e-09	12.7339	antisense	RP4-647C14.2
404	ENSG00000274422.1	0.605346	-1.148	6.49927	2.04715e-10	2.79689e-09	12.7337	lincRNA	LL22NC03-2H8.5
421	ENSG00000281398.1	0.501698	1.23796	6.38848	4.00669e-10	5.13557e-09	12.0781	processed_transcript	SNHG4
343	ENSG00000227992.1	0.510535	-1.85707	6.37747	4.281e-10	5.43796e-09	12.0135	processed_pseudogene	AC108463.2
279	ENSG00000180155.17	-0.71091	2.39392	-6.35561	4.88123e-10	6.10459e-09	11.8854	protein_coding	LYNX1
405	ENSG00000274471.1	0.601954	-0.96933	6.3081	6.48393e-10	7.93382e-09	11.6085	unprocessed_pseudogene	HERC2P2
184	ENSG00000149131.14	-0.505862	6.94763	-6.25342	8.97134e-10	1.07303e-08	11.2918	protein_coding	SERPING1
308	ENSG00000196074.11	0.58347	1.1204	6.23019	1.02909e-09	1.21885e-08	11.158	protein_coding	SYCP2
209	ENSG00000161544.8	-0.651186	4.8137	-6.20031	1.22712e-09	1.43638e-08	10.9865	protein_coding	CYGB
316	ENSG00000197978.9	0.524356	-0.506323	6.19985	1.23042e-09	1.43924e-08	10.9839	protein_coding	GOLGA6L9
286	ENSG00000183111.10	-0.67229	1.73033	-6.18811	1.31826e-09	1.52728e-08	10.9167	protein_coding	ARHGEF37
23	ENSG00000085741.11	-0.717199	-1.56489	-6.17493	1.4241e-09	1.64095e-08	10.8414	protein_coding	WNT11
175	ENSG00000145075.10	0.51438	0.041884	6.16987	1.46699e-09	1.6858e-08	10.8125	protein_coding	CCDC39
52	ENSG00000102385.11	0.538775	-1.23526	6.16392	1.51891e-09	1.73959e-08	10.7786	protein_coding	DRP2
360	ENSG00000240291.1	0.548326	-1.461	6.0955	2.26245e-09	2.47997e-08	10.3905	antisense	RP11-499P20.2
164	ENSG00000143028.8	-0.564151	0.0671206	-6.09075	2.3255e-09	2.54174e-08	10.3637	protein_coding	SYPL2
382	ENSG00000259845.1	0.57871	-1.36928	6.07738	2.51267e-09	2.73401e-08	10.2883	unprocessed_pseudogene	HERC2P10
33	ENSG00000092096.13	-0.681729	3.45541	-6.07193	2.593e-09	2.81063e-08	10.2577	protein_coding	SLC22A17
411	ENSG00000278023.3	0.587046	-1.82622	6.01718	3.55406e-09	3.74488e-08	9.95079	protein_coding	RDM1
81	ENSG00000115041.11	-0.580303	3.03413	-6.01681	3.5616e-09	3.7505e-08	9.94873	protein_coding	KCNIP3
72	ENSG00000111664.9	0.517828	-1.37808	5.99184	4.10904e-09	4.25836e-08	9.80959	protein_coding	GNB3
340	ENSG00000224805.2	-0.524837	-1.88257	-5.98899	4.17652e-09	4.32303e-08	9.79374	antisense	LINC00853
320	ENSG00000204540.9	-0.556643	-1.16126	-5.95837	4.97324e-09	5.0493e-08	9.62388	protein_coding	PSORS1C1
315	ENSG00000197472.13	0.747669	-1.97447	5.95455	5.08263e-09	5.13581e-08	9.60272	protein_coding	ZNF695
354	ENSG00000235098.7	-0.562588	0.105335	-5.9491	5.24268e-09	5.28409e-08	9.57256	protein_coding	ANKRD65
362	ENSG00000241644.2	-0.591719	-0.0201187	-5.93767	5.59408e-09	5.59277e-08	9.50946	protein_coding	INMT
12	ENSG00000070731.8	-0.585392	5.80102	-5.92376	6.05329e-09	5.99544e-08	9.43273	protein_coding	ST6GALNAC2
50	ENSG00000102349.13	-0.53988	-0.171476	-5.90045	6.90613e-09	6.75744e-08	9.30456	protein_coding	KLF8
122	ENSG00000129167.8	0.538334	-2.30271	5.89232	7.23062e-09	7.03847e-08	9.25992	protein_coding	TPH1
14	ENSG00000072163.17	-0.515019	3.34063	-5.88059	7.72466e-09	7.46805e-08	9.19566	protein_coding	LIMS2
18	ENSG00000076344.14	-0.766968	-0.449193	-5.85909	8.71685e-09	8.31845e-08	9.0782	protein_coding	RGS11
205	ENSG00000160117.13	0.527235	-0.042696	5.84976	9.18538e-09	8.7215e-08	9.02732	protein_coding	ANKLE1
336	ENSG00000221890.2	-0.713315	2.45887	-5.83453	1.00032e-08	9.4303e-08	8.94443	protein_coding	NPTXR
256	ENSG00000174292.11	-0.594984	1.19537	-5.81026	1.14555e-08	1.06801e-07	8.81271	protein_coding	TNK1
294	ENSG00000185567.6	-0.731892	4.52307	-5.78472	1.32053e-08	1.21646e-07	8.67462	protein_coding	AHNAK2
307	ENSG00000189058.7	-0.830143	8.46181	-5.66248	2.58909e-08	2.23032e-07	8.02102	protein_coding	APOD
324	ENSG00000205832.7	-0.560547	-1.46036	-5.6563	2.67784e-08	2.2963e-07	7.98832	protein_coding	C16orf96
276	ENSG00000178947.8	-0.583211	0.236759	-5.65164	2.74689e-08	2.34368e-07	7.96363	lincRNA	LINC00086
338	ENSG00000223749.6	0.539014	0.0266838	5.64269	2.88398e-08	2.44469e-07	7.91638	lincRNA	MIR503HG
304	ENSG00000188783.5	-0.625735	4.33666	-5.62694	3.14197e-08	2.63448e-07	7.83328	protein_coding	PRELP
369	ENSG00000246859.2	0.642154	-1.13819	5.60782	3.48522e-08	2.89657e-07	7.73272	antisense	STARD4-AS1
204	ENSG00000158856.16	-0.503593	3.13807	-5.5836	3.97281e-08	3.25563e-07	7.60576	protein_coding	DMTN
272	ENSG00000177875.4	-0.606449	-0.987527	-5.57351	4.19506e-08	3.41635e-07	7.55299	protein_coding	CCDC184
43	ENSG00000100399.14	-0.67557	1.15019	-5.56995	4.27639e-08	3.47592e-07	7.53438	protein_coding	CHADL
413	ENSG00000278937.1	0.725768	-1.66514	5.56377	4.42104e-08	3.5798e-07	7.50214	TEC	RP11-139H14.5
255	ENSG00000173988.11	0.584302	-2.45035	5.5544	4.64962e-08	3.75237e-07	7.45328	protein_coding	LRRC63
28	ENSG00000088836.11	-0.539028	0.71289	-5.52492	5.44566e-08	4.34324e-07	7.30013	protein_coding	SLC4A11
310	ENSG00000196218.10	-0.586559	2.14538	-5.48695	6.66873e-08	5.22207e-07	7.10386	protein_coding	RYR1
130	ENSG00000132470.12	-0.609386	3.61649	-5.47666	7.0438e-08	5.48152e-07	7.05086	protein_coding	ITGB4
353	ENSG00000232977.5	0.54569	0.167569	5.41298	9.86304e-08	7.42722e-07	6.72495	lincRNA	LINC00327
241	ENSG00000170276.5	-0.678449	0.602637	-5.40716	1.01694e-07	7.63426e-07	6.69535	protein_coding	HSPB2
234	ENSG00000168306.11	-0.585076	-0.08383	-5.38723	1.12906e-07	8.4077e-07	6.59416	protein_coding	ACOX2
394	ENSG00000271327.1	0.535554	-2.33299	5.33562	1.47814e-07	1.0695e-06	6.33358	lincRNA	RP11-1109F11.3
364	ENSG00000241935.7	-0.646535	0.334557	-5.32313	1.57722e-07	1.1349e-06	6.27085	protein_coding	HOGA1
199	ENSG00000157680.14	0.657533	1.83043	5.27972	1.97417e-07	1.38592e-06	6.05387	protein_coding	DGKI
193	ENSG00000155719.15	-0.543558	-1.72369	-5.27672	2.00488e-07	1.40515e-06	6.03895	protein_coding	OTOA
41	ENSG00000100206.8	0.542816	-1.79099	5.18971	3.12913e-07	2.09298e-06	5.609	protein_coding	DMC1
104	ENSG00000121270.14	-0.659617	0.197838	-5.17252	3.41427e-07	2.26322e-06	5.52482	protein_coding	ABCC11
166	ENSG00000143387.11	-0.549876	6.7119	-5.14994	3.82731e-07	2.50361e-06	5.41462	protein_coding	CTSK
66	ENSG00000109610.5	-0.597652	2.9087	-5.14911	3.84348e-07	2.5114e-06	5.41056	protein_coding	SOD3
262	ENSG00000175287.17	-0.527373	0.942908	-5.12496	4.34074e-07	2.79875e-06	5.29319	protein_coding	PHYHD1
226	ENSG00000166145.13	-0.552956	3.03395	-5.06457	5.87203e-07	3.67727e-06	5.00185	protein_coding	SPINT1
261	ENSG00000175265.16	0.509106	2.53298	5.04579	6.44658e-07	3.9973e-06	4.91189	protein_coding	GOLGA8A
173	ENSG00000144837.7	-0.781824	4.56997	-5.01829	7.38717e-07	4.53421e-06	4.78068	protein_coding	PLA1A
254	ENSG00000173705.7	-0.70713	1.56094	-4.97667	9.06745e-07	5.43791e-06	4.58333	protein_coding	SUSD5
26	ENSG00000086717.17	0.54131	-0.842228	4.97056	9.34337e-07	5.57976e-06	4.55447	protein_coding	PPEF1
275	ENSG00000178860.8	-0.550395	3.68747	-4.95212	1.02256e-06	6.0471e-06	4.46764	protein_coding	MSC
91	ENSG00000117115.11	-0.558629	1.35292	-4.92191	1.18478e-06	6.90553e-06	4.32596	protein_coding	PADI2
37	ENSG00000095713.12	-0.891546	4.01694	-4.90266	1.30082e-06	7.51485e-06	4.23609	protein_coding	CRTAC1
87	ENSG00000115828.14	-0.622633	6.22548	-4.88176	1.43921e-06	8.22491e-06	4.13887	protein_coding	QPCT
60	ENSG00000105889.13	0.580532	2.31508	4.84941	1.68182e-06	9.45559e-06	3.98914	protein_coding	STEAP1B
21	ENSG00000077935.15	0.615156	-1.34805	4.83573	1.7959e-06	1.00174e-05	3.92607	protein_coding	SMC1B
101	ENSG00000120885.18	-0.660517	4.54629	-4.82799	1.86372e-06	1.03515e-05	3.89047	protein_coding	CLU
188	ENSG00000152137.5	-0.644088	3.07437	-4.80509	2.07908e-06	1.13951e-05	3.78543	protein_coding	HSPB8
185	ENSG00000149948.12	0.816101	2.2709	4.79602	2.17076e-06	1.18364e-05	3.744	protein_coding	HMGA2
92	ENSG00000117154.10	-0.512736	-1.16179	-4.77905	2.35302e-06	1.27515e-05	3.66659	protein_coding	IGSF21
111	ENSG00000123453.15	-0.500318	1.41747	-4.74319	2.78787e-06	1.48675e-05	3.50385	protein_coding	SARDH
417	ENSG00000280435.1	0.502523	-0.62719	4.72962	2.97192e-06	1.57846e-05	3.44252	TEC	RP4-555D20.1
274	ENSG00000178814.14	-0.580714	1.54739	-4.72658	3.01471e-06	1.59869e-05	3.4288	protein_coding	OPLAH
323	ENSG00000205517.11	-0.5171	0.673221	-4.71447	3.19105e-06	1.68673e-05	3.37428	protein_coding	RGL3
387	ENSG00000261857.5	-0.580219	4.33287	-4.70773	3.29344e-06	1.73244e-05	3.344	protein_coding	MIA
211	ENSG00000162804.12	-0.508175	3.51466	-4.64227	4.46734e-06	2.27599e-05	3.05182	protein_coding	SNED1
83	ENSG00000115232.12	0.526081	2.83693	4.61001	5.1847e-06	2.60553e-05	2.9092	protein_coding	ITGA4
412	ENSG00000278041.1	0.632661	-1.41723	4.60325	5.34861e-06	2.67962e-05	2.87941	lincRNA	RP5-984P4.6
252	ENSG00000173156.5	-0.643132	0.512208	-4.59237	5.62262e-06	2.80734e-05	2.83159	protein_coding	RHOD
273	ENSG00000177990.10	0.504761	0.653941	4.57081	6.20597e-06	3.07692e-05	2.73712	protein_coding	DPY19L2
368	ENSG00000245526.7	0.627451	-0.787681	4.52334	7.70232e-06	3.73278e-05	2.53054	lincRNA	LINC00461
415	ENSG00000279312.1	0.504532	-1.50384	4.48982	8.96145e-06	4.28074e-05	2.38584	TEC	RP3-331H24.7
85	ENSG00000115468.10	-0.551591	2.77889	-4.48662	9.09147e-06	4.33432e-05	2.37208	protein_coding	EFHD1
285	ENSG00000182612.9	-0.661651	4.79302	-4.4746	9.59607e-06	4.55191e-05	2.32048	protein_coding	TSPAN10
39	ENSG00000099822.2	-0.539945	1.9442	-4.47366	9.63677e-06	4.56739e-05	2.31643	protein_coding	HCN2
108	ENSG00000121898.11	-0.5516	1.9358	-4.45725	1.0372e-05	4.88045e-05	2.24623	protein_coding	CPXM2
201	ENSG00000158258.14	-0.576393	-0.817712	-4.44915	1.07546e-05	5.04236e-05	2.21163	protein_coding	CLSTN2
88	ENSG00000115844.9	0.639898	-1.49039	4.41186	1.26974e-05	5.85152e-05	2.05315	protein_coding	DLX2
332	ENSG00000215146.4	0.615287	-1.32465	4.40601	1.30306e-05	5.99372e-05	2.02844	transcribed_unprocessed_pseudogene	RP11-313J2.1
269	ENSG00000176998.4	-0.683613	-0.830309	-4.36751	1.54458e-05	6.97628e-05	1.86629	unprocessed_pseudogene	HCG4
86	ENSG00000115648.12	-0.509287	6.70617	-4.3419	1.72832e-05	7.71794e-05	1.75918	protein_coding	MLPH
270	ENSG00000177106.13	-0.508415	2.63769	-4.32913	1.82749e-05	8.11813e-05	1.70603	protein_coding	EPS8L2
65	ENSG00000108381.9	-0.56885	1.32705	-4.26496	2.41442e-05	0.000103835	1.44091	protein_coding	ASPA
64	ENSG00000108375.11	-0.521254	3.04808	-4.23444	2.75296e-05	0.000116711	1.31612	protein_coding	RNF43
236	ENSG00000168481.7	-0.802508	2.43332	-4.19401	3.27165e-05	0.000135821	1.15208	protein_coding	LGI3
142	ENSG00000136944.16	-0.713221	-0.511248	-4.13581	4.18429e-05	0.000169648	0.918521	protein_coding	LMX1B
350	ENSG00000230267.6	0.600669	-2.36541	4.11284	4.60734e-05	0.000185034	0.827175	transcribed_unprocessed_pseudogene	HERC2P4
200	ENSG00000158008.8	-0.514887	4.79014	-4.11225	4.61879e-05	0.000185363	0.824821	protein_coding	EXTL1
90	ENSG00000116983.11	0.504858	-1.25162	4.10676	4.72593e-05	0.000189171	0.80308	protein_coding	HPCAL4
30	ENSG00000090104.10	0.519943	4.84668	4.07844	5.31769e-05	0.000210429	0.691271	protein_coding	RGS1
248	ENSG00000171611.8	-0.50222	-1.49638	-4.02164	6.72357e-05	0.000259713	0.469168	protein_coding	PTCRA
253	ENSG00000173641.16	-0.555315	-0.710985	-4.00341	7.24502e-05	0.000276711	0.398509	protein_coding	HSPB7
281	ENSG00000181126.12	-0.533142	-0.753394	-3.96185	8.58112e-05	0.00032174	0.238521	transcribed_unprocessed_pseudogene	HLA-V
47	ENSG00000101333.15	0.610891	1.96928	3.92353	0.000100171	0.000369226	0.0924073	protein_coding	PLCB4
237	ENSG00000168484.11	-0.665705	-1.05421	-3.91719	0.000102753	0.000377597	0.0683876	protein_coding	SFTPC
16	ENSG00000075213.9	0.60294	1.81013	3.88403	0.000117336	0.000424858	-0.0568052	protein_coding	SEMA3A
128	ENSG00000132329.9	-0.579742	1.02168	-3.8531	0.000132682	0.000473155	-0.172654	protein_coding	RAMP1
258	ENSG00000174607.9	0.535501	1.6419	3.76713	0.000185916	0.000637576	-0.490109	protein_coding	UGT8
58	ENSG00000105366.14	-0.54797	-0.797465	-3.69432	0.000246174	0.000820868	-0.753707	protein_coding	SIGLEC8
208	ENSG00000161249.19	-0.622921	3.08871	-3.65687	0.000283907	0.000931163	-0.88739	protein_coding	DMKN
373	ENSG00000255346.8	-0.506922	-0.449924	-3.59057	0.000364362	0.00116142	-1.1209	protein_coding	NOX5
8	ENSG00000064205.9	-0.531787	2.3075	-3.54827	0.000426393	0.00133585	-1.26778	protein_coding	WISP2
40	ENSG00000100033.15	-0.548514	-1.07405	-3.53873	0.000441681	0.0013779	-1.30067	protein_coding	PRODH
250	ENSG00000172005.9	-0.575746	2.37285	-3.52295	0.00046811	0.0014505	-1.35489	protein_coding	MAL
243	ENSG00000170689.9	0.581295	0.251655	3.50524	0.000499528	0.0015372	-1.41547	protein_coding	HOXB9
63	ENSG00000107317.10	-0.517931	4.4106	-3.462	0.000584733	0.00176584	-1.56219	protein_coding	PTGDS
384	ENSG00000261195.1	-0.622921	-0.133755	-3.43267	0.000650033	0.00193813	-1.66069	antisense	CTD-2380F24.1
120	ENSG00000128564.6	0.721474	4.6424	3.39776	0.000736634	0.00217019	-1.77692	protein_coding	VGF
116	ENSG00000125851.8	-0.677354	0.604393	-3.25191	0.00122805	0.00342274	-2.25029	protein_coding	PCSK2
244	ENSG00000170837.2	-0.510279	-0.77306	-3.2265	0.00133986	0.00369923	-2.33072	protein_coding	GPR27
182	ENSG00000147434.7	-0.511175	-1.3655	-3.21616	0.00138797	0.00381651	-2.36325	protein_coding	CHRNA6
300	ENSG00000187773.8	-0.636957	1.21151	-3.15883	0.00168521	0.00451336	-2.54197	protein_coding	FAM69C
54	ENSG00000104044.14	-0.796057	0.845163	-3.10738	0.0020009	0.00526265	-2.69973	protein_coding	OCA2
96	ENSG00000118113.10	0.621738	0.407696	3.0847	0.00215661	0.0056321	-2.76847	protein_coding	MMP8
206	ENSG00000160180.15	-0.513651	-0.571979	-3.05415	0.00238401	0.00615409	-2.8603	protein_coding	TFF3
59	ENSG00000105664.9	-0.592004	1.63816	-3.01011	0.00275079	0.00697069	-2.99116	protein_coding	COMP
375	ENSG00000255494.1	-0.555236	-0.684821	-2.96197	0.00321033	0.00799688	-3.1321	lincRNA	LINC00681
147	ENSG00000137976.7	-0.50083	-0.808137	-2.932	0.00353077	0.00869443	-3.21873	protein_coding	DNASE2B
134	ENSG00000134827.6	-0.54302	0.742717	-2.85302	0.00452	0.010776	-3.44297	protein_coding	TCN1
174	ENSG00000145040.3	0.538428	1.19382	2.83598	0.00476396	0.0112911	-3.49057	protein_coding	UCN2
56	ENSG00000104313.16	0.630622	0.311028	2.74966	0.00619367	0.0141966	-3.72748	protein_coding	EYA1
75	ENSG00000112319.16	0.532388	0.0289956	2.73864	0.00640176	0.0146119	-3.75723	protein_coding	EYA4
121	ENSG00000128714.5	0.535817	1.12131	2.71912	0.00678573	0.0153651	-3.8096	protein_coding	HOXD13
126	ENSG00000130294.13	-0.551777	-0.648911	-2.71512	0.00686697	0.0155221	-3.8203	protein_coding	KIF1A
327	ENSG00000211895.4	-0.512529	5.62523	-2.71142	0.00694281	0.0156706	-3.83016	IG_C_gene	IGHA1
363	ENSG00000241755.1	-0.516467	-0.160753	-2.26375	0.0240407	0.0464841	-4.92812	IG_V_gene	IGKV1-9
62	ENSG00000107165.11	-0.53411	4.13883	-1.71525	0.0869534	0.139592	-6.00899	protein_coding	TYRP1
