# Supplementary material for: UHRF1/UBE2L6/UBR4-mediated ubiquitination regulates EZH2 abundance and thereby melanocytic differentiation phenotypes in melanoma
Source: Oncogene. 2023 Mar 11;42(17):1360–73. doi: 10.1038/s41388-023-02631-8 (PMC10121471; doi:10.1038/s41388-023-02631-8)
Supplement: Supplementary file 9 — LC-MS of EZH2 coimmunoprecipitates from melanoma cells lines [file 41388_2023_2631_MOESM9_ESM.xlsx]

## Sheet: B4F3
Gene Name	Protein IDs	B4F3_MG_vs_IgG_log2 fold change	B4F3_MG_vs_IgG_p.val	B4F3_MG_vs_IgG_p.adj	significant	B4F3_MG_vs_IgG_significant	imputed	num_NAs	Protein.names
ABCF1	Q8NE71	-2.8	0.00253	0.0298	TRUE	TRUE	TRUE	4	ATP-binding cassette sub-family F member 1
ACAT2	Q9BWD1	3.07	0.00122	0.0205	TRUE	TRUE	TRUE	3	Acetyl-CoA acetyltransferase, cytosolic
ACTN1	P12814	3.19	0.00189	0.0254	TRUE	TRUE	TRUE	3	Alpha-actinin-1
AEBP2	Q6ZN18	9.36	6.25e-06	0.000576	TRUE	TRUE	TRUE	3	Zinc finger protein AEBP2
AHNAK	Q09666	6.11	0.000172	0.00578	TRUE	TRUE	TRUE	3	Neuroblast differentiation-associated protein AHNAK
AIMP1	Q12904	-2.74	0.00353	0.0375	TRUE	TRUE	TRUE	3	Aminoacyl tRNA synthase complex-interacting multifunctional protein 1;Endothelial monocyte-activating polypeptide 2
AKR1A1	P14550	2.47	0.00327	0.036	TRUE	TRUE	TRUE	3	Alcohol dehydrogenase [NADP(+)]
ALDH16A1	Q8IZ83	3.96	0.000322	0.00865	TRUE	TRUE	TRUE	3	Aldehyde dehydrogenase family 16 member A1
ANXA1	P04083	3.11	0.00181	0.025	TRUE	TRUE	TRUE	3	Annexin A1
ANXA4	P09525	3.99	0.000962	0.0173	TRUE	TRUE	TRUE	3	Annexin A4
ATOX1	O00244	3.67	0.00044	0.0108	TRUE	TRUE	TRUE	3	Copper transport protein ATOX1
ATP5EP2	Q5VTU8	3.22	0.002	0.0266	TRUE	TRUE	TRUE	3	ATP synthase subunit epsilon-like protein, mitochondrial;ATP synthase subunit epsilon, mitochondrial
ATP6V1G1	O75348	4.23	0.000439	0.0108	TRUE	TRUE	TRUE	3	V-type proton ATPase subunit G 1
BAG2	O95816	3.66	0.000748	0.0151	TRUE	TRUE	TRUE	3	BAG family molecular chaperone regulator 2
BSG	P35613	2.16	0.00494	0.0453	TRUE	TRUE	TRUE	3	Basigin
BTBD19	C9JJ37	2.99	0.00343	0.0367	TRUE	TRUE	TRUE	3	BTB/POZ domain-containing protein 19
C17orf96	A6NHQ4	5.16	0.000354	0.00917	TRUE	TRUE	TRUE	3	Uncharacterized protein C17orf96
CAPNS1	P04632	3.14	0.0037	0.0384	TRUE	TRUE	TRUE	3	Calpain small subunit 1
CBX3	Q13185	4.35	0.00454	0.0429	TRUE	TRUE	TRUE	2	Chromobox protein homolog 3
CCDC124	Q96CT7	-4.39	0.000718	0.0148	TRUE	TRUE	TRUE	3	Coiled-coil domain-containing protein 124
CD59	P13987	4.31	0.00103	0.0184	TRUE	TRUE	TRUE	3	CD59 glycoprotein
CIT	O14578	8.09	1.92e-05	0.00123	TRUE	TRUE	TRUE	3	Citron Rho-interacting kinase
CKMT1A	P12532	3.49	0.00048	0.0113	TRUE	TRUE	TRUE	3	Creatine kinase U-type, mitochondrial
CLTA	P09496	2.62	0.00549	0.0485	TRUE	TRUE	TRUE	3	Clathrin light chain A
COX5A	P20674	3.98	0.00188	0.0254	TRUE	TRUE	TRUE	3	Cytochrome c oxidase subunit 5A, mitochondrial
COX6C	P09669	2.74	0.00355	0.0375	TRUE	TRUE	TRUE	3	Cytochrome c oxidase subunit 6C
CTNNA1	P35221	4.9	4.08e-05	0.00186	TRUE	TRUE	TRUE	3	Catenin alpha-1
CTNNB1	P35222	3.31	0.00378	0.039	TRUE	TRUE	FALSE	0	Catenin beta-1
CTSL	P07711	-2.66	0.00495	0.0453	TRUE	TRUE	TRUE	3	Cathepsin L1;Cathepsin L1 heavy chain;Cathepsin L1 light chain
DCD	P81605	3.67	0.000483	0.0113	TRUE	TRUE	TRUE	3	Dermcidin;Survival-promoting peptide;DCD-1
DDT	P30046	4.1	0.00509	0.0464	TRUE	TRUE	TRUE	3	D-dopachrome decarboxylase;D-dopachrome decarboxylase-like protein
DEK	P35659	4.54	0.000329	0.00867	TRUE	TRUE	TRUE	3	Protein DEK
DUSP4	Q13115	3.03	0.00122	0.0205	TRUE	TRUE	TRUE	3	Dual specificity protein phosphatase 4
DYRK1A	Q13627	-2.79	0.00524	0.0472	TRUE	TRUE	TRUE	4	Dual specificity tyrosine-phosphorylation-regulated kinase 1A
EARS2	Q5JPH6	-3.12	0.00569	0.0494	TRUE	TRUE	TRUE	4	Probable glutamate--tRNA ligase, mitochondrial
EED	O75530	10.7	5.39e-07	0.000159	TRUE	TRUE	TRUE	3	Polycomb protein EED
EHMT1	Q9H9B1	4.34	0.000144	0.00505	TRUE	TRUE	TRUE	3	Histone-lysine N-methyltransferase EHMT1
EHMT2	Q96KQ7	5.28	3.31e-05	0.00174	TRUE	TRUE	TRUE	3	Histone-lysine N-methyltransferase EHMT2
EIF3J	O75822	2.23	0.00556	0.0487	TRUE	TRUE	TRUE	3	Eukaryotic translation initiation factor 3 subunit J
ENY2	Q9NPA8	-3.78	0.00449	0.0427	TRUE	TRUE	TRUE	4	Transcription and mRNA export factor ENY2
EZH1	Q92800	8.59	3.92e-05	0.00186	TRUE	TRUE	TRUE	3	Histone-lysine N-methyltransferase EZH1
EZH2	Q15910	11.9	3.1e-07	0.000153	TRUE	TRUE	TRUE	3	Histone-lysine N-methyltransferase EZH2
FAF2	Q96CS3	-3.48	0.00189	0.0254	TRUE	TRUE	TRUE	3	FAS-associated factor 2
FAH	P16930	4.87	0.000227	0.00698	TRUE	TRUE	TRUE	3	Fumarylacetoacetase
FBXW11	Q9UKB1	4.99	0.000123	0.00452	TRUE	TRUE	TRUE	3	F-box/WD repeat-containing protein 11
FKBP2	P26885	2.97	0.00215	0.028	TRUE	TRUE	TRUE	3	Peptidyl-prolyl cis-trans isomerase FKBP2
GDI2	P50395	4.23	0.000459	0.0111	TRUE	TRUE	TRUE	3	Rab GDP dissociation inhibitor beta
GNB1	P62873	3.22	0.00162	0.023	TRUE	TRUE	TRUE	3	Guanine nucleotide-binding protein G(I)/G(S)/G(T) subunit beta-1
GOT1	P17174	4.13	0.000185	0.00595	TRUE	TRUE	TRUE	3	Aspartate aminotransferase, cytoplasmic
GSR	P00390	3.35	0.00235	0.0287	TRUE	TRUE	TRUE	3	Glutathione reductase, mitochondrial
GTF2F2	P13984	-3.16	0.00221	0.0283	TRUE	TRUE	TRUE	4	General transcription factor IIF subunit 2
HLA-C	Q95604	2.65	0.00286	0.033	TRUE	TRUE	TRUE	3	HLA class I histocompatibility antigen, Cw-17 alpha chain;HLA class I histocompatibility antigen, A-2 alpha chain;HLA class I histocompatibility antigen, A-69 alpha chain;HLA class I histocompatibility antigen, A-25 alpha chain;HLA class I histocompatibility antigen, A-32 alpha chain;HLA class I histocompatibility antigen, Cw-12 alpha chain;HLA class I histocompatibility antigen, A-3 alpha chain;…
HN1	Q9UK76	2.22	0.00447	0.0427	TRUE	TRUE	TRUE	3	Hematological and neurological expressed 1 protein;Hematological and neurological expressed 1 protein, N-terminally processed
HN1L	Q9H910	3.7	0.00223	0.0283	TRUE	TRUE	TRUE	3	Hematological and neurological expressed 1-like protein
HYOU1	Q9Y4L1	3.34	0.00144	0.0219	TRUE	TRUE	TRUE	3	Hypoxia up-regulated protein 1
IDH3G	P51553	3.52	0.00137	0.0212	TRUE	TRUE	TRUE	3	Isocitrate dehydrogenase [NAD] subunit gamma, mitochondrial
IGF2R	P11717	3.17	0.00131	0.0208	TRUE	TRUE	TRUE	3	Cation-independent mannose-6-phosphate receptor
IMPDH1	P20839	8.75	4.15e-05	0.00186	TRUE	TRUE	TRUE	3	Inosine-5-monophosphate dehydrogenase 1
IMPDH2	P12268	12.1	8.41e-07	0.000207	TRUE	TRUE	FALSE	0	Inosine-5-monophosphate dehydrogenase 2
IPO5	O00410	-6.04	5.97e-05	0.00259	TRUE	TRUE	TRUE	3	Importin-5
JARID2	Q92833	8.67	1.4e-05	0.000984	TRUE	TRUE	TRUE	3	Protein Jumonji
KCMF1	Q9P0J7	7.63	8.11e-06	0.000704	TRUE	TRUE	TRUE	3	E3 ubiquitin-protein ligase KCMF1
KCNQ2	O43526	3.5	0.000617	0.0133	TRUE	TRUE	TRUE	3	Potassium voltage-gated channel subfamily KQT member 2
KIF5B	P33176	13.4	1.7e-06	0.000267	TRUE	TRUE	FALSE	0	Kinesin-1 heavy chain
KLC1	Q07866	12.6	1.26e-07	0.000104	TRUE	TRUE	TRUE	1	Kinesin light chain 1
KLC2	Q9H0B6	11	5.17e-07	0.000159	TRUE	TRUE	TRUE	2	Kinesin light chain 2
KLC3	Q6P597	8.78	4.41e-06	0.000465	TRUE	TRUE	TRUE	3	Kinesin light chain 3
KLC4	Q9NSK0	11.8	5.11e-06	0.000503	TRUE	TRUE	TRUE	3	Kinesin light chain 4
LCOR	Q96JN0	4.13	0.000232	0.00698	TRUE	TRUE	TRUE	3	Ligand-dependent corepressor
LETM1	O95202	2.84	0.00459	0.0432	TRUE	TRUE	TRUE	3	LETM1 and EF-hand domain-containing protein 1, mitochondrial
MAP1B	P46821	3.09	0.00484	0.045	TRUE	TRUE	TRUE	3	Microtubule-associated protein 1B;MAP1B heavy chain;MAP1 light chain LC1
ME2	P23368	3.24	0.000702	0.0148	TRUE	TRUE	TRUE	3	NAD-dependent malic enzyme, mitochondrial
MLPH	Q9BV36	4.05	0.000621	0.0133	TRUE	TRUE	TRUE	3	Melanophilin
MRPS21	P82921	-2.99	0.00393	0.04	TRUE	TRUE	TRUE	4	28S ribosomal protein S21, mitochondrial
MTF2	Q9Y483	8.98	3.44e-06	0.000402	TRUE	TRUE	TRUE	3	Metal-response element-binding transcription factor 2
MTPN	P58546	3.02	0.00312	0.0349	TRUE	TRUE	TRUE	3	Myotrophin
MYH10	P35580	7.04	6.15e-05	0.00259	TRUE	TRUE	TRUE	3	Myosin-10
MYH14	Q7Z406	6.48	2.22e-05	0.00131	TRUE	TRUE	TRUE	3	Myosin-14
MYH9	P35579	6.56	0.0003	0.00821	TRUE	TRUE	FALSE	0	Myosin-9
MYL12A	P19105	4.64	0.000832	0.0166	TRUE	TRUE	FALSE	0	Myosin regulatory light chain 12A;Myosin regulatory light chain 12B
MYL6	P60660	3.48	0.00149	0.0225	TRUE	TRUE	FALSE	0	Myosin light polypeptide 6
MYL9	P24844	2.88	0.00436	0.0421	TRUE	TRUE	TRUE	3	Myosin regulatory light polypeptide 9
MYO5A	Q9Y4I1	7.27	9.12e-06	0.000708	TRUE	TRUE	TRUE	3	Unconventional myosin-Va
NAP1L4	Q99733	3.92	0.000607	0.0133	TRUE	TRUE	TRUE	3	Nucleosome assembly protein 1-like 4
NEDD8	Q15843	2.86	0.0031	0.0349	TRUE	TRUE	TRUE	3	NEDD8
NES	P48681	7.62	1.75e-05	0.00118	TRUE	TRUE	TRUE	3	Nestin
NPLOC4	Q8TAT6	10.3	1.07e-06	0.000225	TRUE	TRUE	TRUE	3	Nuclear protein localization protein 4 homolog
NR4A1	P22736	6.53	8.67e-06	0.000708	TRUE	TRUE	TRUE	2	Nuclear receptor subfamily 4 group A member 1
OGT	O15294	3.59	0.000904	0.017	TRUE	TRUE	TRUE	3	UDP-N-acetylglucosamine--peptide N-acetylglucosaminyltransferase 110 kDa subunit
OLA1	Q9NTK5	2.16	0.00557	0.0487	TRUE	TRUE	TRUE	3	Obg-like ATPase 1
OTUB1	Q96FW1	2.78	0.00249	0.0297	TRUE	TRUE	TRUE	3	Ubiquitin thioesterase OTUB1
P0DPI2	P0DPI2	4.16	0.000122	0.00452	TRUE	TRUE	TRUE	3
PAICS	P22234	4.28	0.00338	0.0367	TRUE	TRUE	TRUE	3	Multifunctional protein ADE2;Phosphoribosylaminoimidazole-succinocarboxamide synthase;Phosphoribosylaminoimidazole carboxylase
PAK2	Q13177	2.64	0.00154	0.0225	TRUE	TRUE	TRUE	3	Serine/threonine-protein kinase PAK 2;PAK-2p27;PAK-2p34
PEBP1	P30086	4.99	0.00123	0.0205	TRUE	TRUE	TRUE	3	Phosphatidylethanolamine-binding protein 1;Hippocampal cholinergic neurostimulating peptide
PEF1	Q9UBV8	-3.79	0.00176	0.0245	TRUE	TRUE	TRUE	4	Peflin
PFN2	P35080	-2.64	0.00334	0.0365	TRUE	TRUE	TRUE	4	Profilin-2
PGM1	P36871	2.99	0.00312	0.0349	TRUE	TRUE	TRUE	3	Phosphoglucomutase-1
PHF1	O43189	8.54	2.56e-06	0.000344	TRUE	TRUE	TRUE	3	PHD finger protein 1
PHF19	Q5T6S3	7.01	2.06e-05	0.00126	TRUE	TRUE	TRUE	3	PHD finger protein 19
PLEKHA4	Q9H4M7	-4.31	0.00369	0.0384	TRUE	TRUE	TRUE	4	Pleckstrin homology domain-containing family A member 4
PPIF	P30405	5.94	3.74e-05	0.00184	TRUE	TRUE	TRUE	3	Peptidyl-prolyl cis-trans isomerase F, mitochondrial
PRAME	P78395	3.02	0.00113	0.0198	TRUE	TRUE	TRUE	3	Melanoma antigen preferentially expressed in tumors
PRDX4	Q13162	2.48	0.00235	0.0287	TRUE	TRUE	TRUE	3	Peroxiredoxin-4
PRKAR1A	P10644	4.29	0.000874	0.0168	TRUE	TRUE	TRUE	3	cAMP-dependent protein kinase type I-alpha regulatory subunit;cAMP-dependent protein kinase type I-alpha regulatory subunit, N-terminally processed
PRKAR2A	P13861	3.18	0.00155	0.0225	TRUE	TRUE	TRUE	3	cAMP-dependent protein kinase type II-alpha regulatory subunit
PSMA2	P25787	3.65	0.00096	0.0173	TRUE	TRUE	TRUE	3	Proteasome subunit alpha type-2
PSMA5	P28066	3.04	0.00277	0.0322	TRUE	TRUE	TRUE	1	Proteasome subunit alpha type-5
PSMB7	Q99436	3.26	0.00141	0.0216	TRUE	TRUE	TRUE	3	Proteasome subunit beta type-7
PSMC1	P62191	3.89	0.000935	0.0173	TRUE	TRUE	TRUE	3	26S protease regulatory subunit 4
PSMC2	P35998	4.78	0.00016	0.00551	TRUE	TRUE	TRUE	3	26S protease regulatory subunit 7
PSMC3	P17980	3.81	0.000909	0.017	TRUE	TRUE	TRUE	3	26S protease regulatory subunit 6A
PSMC4	P43686	3.3	0.00399	0.04	TRUE	TRUE	TRUE	2	26S protease regulatory subunit 6B
PSMD1	Q99460	3.08	0.00483	0.045	TRUE	TRUE	TRUE	3	26S proteasome non-ATPase regulatory subunit 1
PSMD13	Q9UNM6	2.6	0.00401	0.04	TRUE	TRUE	TRUE	3	26S proteasome non-ATPase regulatory subunit 13
PSMD4	P55036	4.43	0.00054	0.0123	TRUE	TRUE	TRUE	3	26S proteasome non-ATPase regulatory subunit 4
PSMD7	P51665	3.96	0.00087	0.0168	TRUE	TRUE	TRUE	3	26S proteasome non-ATPase regulatory subunit 7
PTMA	P06454	3.97	0.000385	0.0098	TRUE	TRUE	TRUE	3	Prothymosin alpha;Prothymosin alpha, N-terminally processed;Thymosin alpha-1
PTPN23	Q9H3S7	-4.17	0.00397	0.04	TRUE	TRUE	TRUE	4	Tyrosine-protein phosphatase non-receptor type 23
PUF60	Q9UHX1	-3.28	0.00248	0.0297	TRUE	TRUE	TRUE	3	Poly(U)-binding-splicing factor PUF60
RBBP4	Q09028	10.2	3.54e-06	0.000402	TRUE	TRUE	TRUE	3	Histone-binding protein RBBP4
RBBP7	Q16576	8.78	0.00014	0.00505	TRUE	TRUE	TRUE	1	Histone-binding protein RBBP7
RBM3	P98179	-4.9	0.00544	0.0485	TRUE	TRUE	TRUE	4	RNA-binding protein 3
RNPEP	Q9H4A4	3.63	0.00229	0.0287	TRUE	TRUE	TRUE	3	Aminopeptidase B
RPL36	Q9Y3U8	2.49	0.00425	0.0415	TRUE	TRUE	TRUE	3	60S ribosomal protein L36
RPS27L	Q71UM5	-3.7	0.00428	0.0416	TRUE	TRUE	TRUE	4	40S ribosomal protein S27-like
RRBP1	Q9P2E9	5.13	2.6e-05	0.00142	TRUE	TRUE	TRUE	3	Ribosome-binding protein 1
SAMM50	Q9Y512	3.54	0.00127	0.0208	TRUE	TRUE	TRUE	3	Sorting and assembly machinery component 50 homolog
SEC22B	O75396	3.82	0.00175	0.0245	TRUE	TRUE	TRUE	3	Vesicle-trafficking protein SEC22b
Sep-9	Q9UHD8	4.82	6.94e-05	0.00277	TRUE	TRUE	TRUE	3	Septin-9
SERPINH1	P50454	-4.15	0.000724	0.0148	TRUE	TRUE	TRUE	3	Serpin H1
SHMT2	P34897	4.02	0.000241	0.00698	TRUE	TRUE	TRUE	3	Serine hydroxymethyltransferase, mitochondrial
SKP1	P63208	2.56	0.00415	0.0408	TRUE	TRUE	FALSE	0	S-phase kinase-associated protein 1
SLC9A3R1	O14745	3.92	0.000595	0.0133	TRUE	TRUE	TRUE	3	Na(+)/H(+) exchange regulatory cofactor NHE-RF1
SMS	P52788	3.46	0.00155	0.0225	TRUE	TRUE	TRUE	3	Spermine synthase
SNX3	O60493	3.6	0.00514	0.0465	TRUE	TRUE	TRUE	3	Sorting nexin-3
SPTAN1	Q13813	5.79	1.37e-05	0.000984	TRUE	TRUE	TRUE	3	Spectrin alpha chain, non-erythrocytic 1
SPTBN1	Q01082	7.36	3.65e-05	0.00184	TRUE	TRUE	TRUE	3	Spectrin beta chain, non-erythrocytic 1
SQSTM1	Q13501	3.24	0.0012	0.0205	TRUE	TRUE	FALSE	0	Sequestosome-1
STOM	P27105	4.61	0.00085	0.0167	TRUE	TRUE	TRUE	3	Erythrocyte band 7 integral membrane protein
SUZ12	Q15022	12.6	1.42e-07	0.000104	TRUE	TRUE	TRUE	3	Polycomb protein SUZ12
TACO1	Q9BSH4	-4.58	0.00154	0.0225	TRUE	TRUE	TRUE	3	Translational activator of cytochrome c oxidase 1
TCEB3	Q14241	-3.91	0.00547	0.0485	TRUE	TRUE	TRUE	4	Transcription elongation factor B polypeptide 3
TIMM13	Q9Y5L4	4.46	0.0013	0.0208	TRUE	TRUE	TRUE	3	Mitochondrial import inner membrane translocase subunit Tim13
TMOD3	Q9NYL9	4.83	8.64e-05	0.00335	TRUE	TRUE	TRUE	3	Tropomodulin-3
TMSB10	P63313	6.08	6.43e-05	0.00264	TRUE	TRUE	TRUE	3	Thymosin beta-10
TMSB4X	P62328	6.11	2.37e-05	0.00135	TRUE	TRUE	TRUE	3	Thymosin beta-4;Hematopoietic system regulatory peptide
TOM1	O60784	3.77	0.000298	0.00821	TRUE	TRUE	TRUE	3	Target of Myb protein 1
TPD52	P55327	4.5	0.000281	0.00799	TRUE	TRUE	TRUE	3	Tumor protein D52
TPP1	O14773	2.38	0.00343	0.0367	TRUE	TRUE	TRUE	3	Tripeptidyl-peptidase 1
TRAK1	Q9UPV9	6.11	0.000238	0.00698	TRUE	TRUE	TRUE	3	Trafficking kinesin-binding protein 1
TRIM21	P19474	4.4	0.000197	0.00619	TRUE	TRUE	TRUE	3	E3 ubiquitin-protein ligase TRIM21
TXNDC5	Q8NBS9	3.94	0.00231	0.0287	TRUE	TRUE	TRUE	3	Thioredoxin domain-containing protein 5
UBA1	P22314	3.12	0.00388	0.0398	TRUE	TRUE	FALSE	0	Ubiquitin-like modifier-activating enzyme 1
UBAP2L	Q14157	-6.72	0.00159	0.0227	TRUE	TRUE	TRUE	3	Ubiquitin-associated protein 2-like
UBR4	Q5T4S7	10	1.22e-06	0.000226	TRUE	TRUE	TRUE	3	E3 ubiquitin-protein ligase UBR4
UFD1L	Q92890	8.99	1.81e-06	0.000267	TRUE	TRUE	TRUE	2	Ubiquitin fusion degradation protein 1 homolog
UPP1	Q16831	-2.82	0.0012	0.0205	TRUE	TRUE	TRUE	3	Uridine phosphorylase 1
UQCRB	P14927	4.01	0.000491	0.0113	TRUE	TRUE	TRUE	2	Cytochrome b-c1 complex subunit 7
UQCRQ	O14949	-3.72	0.00131	0.0208	TRUE	TRUE	TRUE	3	Cytochrome b-c1 complex subunit 8
USP14	P54578	2.62	0.00246	0.0297	TRUE	TRUE	TRUE	3	Ubiquitin carboxyl-terminal hydrolase 14
UTP20	O75691	-3.75	0.00405	0.0401	TRUE	TRUE	TRUE	4	Small subunit processome component 20 homolog
VBP1	P61758	2.47	0.00234	0.0287	TRUE	TRUE	TRUE	3	Prefoldin subunit 3
VIM	P08670	3.06	0.00271	0.0318	TRUE	TRUE	FALSE	0	Vimentin
YLPM1	P49750	-4.64	0.00303	0.0347	TRUE	TRUE	TRUE	3	YLP motif-containing protein 1
YWHAH	Q04917	2.97	0.00136	0.0212	TRUE	TRUE	TRUE	3	14-3-3 protein eta
YWHAQ	P27348	3.45	0.00215	0.028	TRUE	TRUE	TRUE	1	14-3-3 protein theta
ZC3H8	Q8N5P1	-2.71	0.00217	0.028	TRUE	TRUE	TRUE	4	Zinc finger CCCH domain-containing protein 8
ZNF518A	Q6AHZ1	4.65	0.000182	0.00595	TRUE	TRUE	TRUE	3	Zinc finger protein 518A
ZNF638	Q14966	-5.49	0.00317	0.0351	TRUE	TRUE	TRUE	3	Zinc finger protein 638

## Sheet: A375
Gene Name	Protein IDs	EZH_vs_IgG_log2 fold change	EZH_vs_IgG_p.val	EZH_vs_IgG_p.adj	EZH_vs_IgG_significant	significant	imputed	num_NAs	Protein.names
AARS	P49588	-1.45	0.0587	0.0913	FALSE	TRUE	TRUE	6	Alanine--tRNA ligase, cytoplasmic
ACADVL	P49748	-1.4	0.032	0.0559	FALSE	TRUE	TRUE	6	Very long-chain specific acyl-CoA dehydrogenase, mitochondrial
ACTA1	P68133	-0.495	0.153	0.199	FALSE	TRUE	FALSE	0	Actin, alpha skeletal muscle;Actin, alpha cardiac muscle 1;Actin, aortic smooth muscle;Actin, gamma-enteric smooth muscle
ACTG1	P63261	1.82	0.000553	0.00196	TRUE	TRUE	FALSE	0	Actin, cytoplasmic 2;Actin, cytoplasmic 2, N-terminally processed
ACTN1	P12814	-1.4	0.0348	0.0598	FALSE	TRUE	TRUE	6	Alpha-actinin-1
ACTN2	P35609	-2.34	0.00314	0.00828	TRUE	TRUE	TRUE	4	Alpha-actinin-2
ACTN4	O43707	3.99	2.02e-06	2.6e-05	TRUE	TRUE	TRUE	3	Alpha-actinin-4
ACTR3	P61158	-1.55	0.000995	0.00327	TRUE	TRUE	TRUE	6	Actin-related protein 3
AEBP2	Q6ZN18	6.76	1.03e-07	3.04e-06	TRUE	TRUE	TRUE	3	Zinc finger protein AEBP2
AHNAK	Q09666	1.57	0.00423	0.0108	TRUE	TRUE	TRUE	3	Neuroblast differentiation-associated protein AHNAK
AK2	P54819	2.8	0.000359	0.00141	TRUE	TRUE	TRUE	3	Adenylate kinase 2, mitochondrial;Adenylate kinase 2, mitochondrial, N-terminally processed
ALDH1A3	P47895	2.3	0.000476	0.00173	TRUE	TRUE	TRUE	3	Aldehyde dehydrogenase family 1 member A3
AMOTL1	Q8IY63	0.199	0.657	0.709	FALSE	TRUE	TRUE	6	Angiomotin-like protein 1
ANP32A	P39687	-1.29	0.0263	0.0485	TRUE	TRUE	TRUE	6	Acidic leucine-rich nuclear phosphoprotein 32 family member A
ANXA1	P04083	2.86	0.000853	0.00284	TRUE	TRUE	FALSE	0	Annexin A1
ANXA2	P07355	2.91	3.98e-05	0.000253	TRUE	TRUE	FALSE	0	Annexin A2;Putative annexin A2-like protein
ANXA5	P08758	1.61	0.00571	0.0137	TRUE	TRUE	TRUE	3	Annexin A5
APEX1	P27695	-2.63	0.0116	0.0243	TRUE	TRUE	TRUE	7	DNA-(apurinic or apyrimidinic site) lyase;DNA-(apurinic or apyrimidinic site) lyase, mitochondrial
ARHGDIA	P52565	-0.484	0.313	0.371	FALSE	TRUE	TRUE	6	Rho GDP-dissociation inhibitor 1
ARHGEF2	Q92974	-1.96	0.00048	0.00173	TRUE	TRUE	TRUE	6	Rho guanine nucleotide exchange factor 2
ATP1A1	P05023	1.18	0.0252	0.047	TRUE	TRUE	TRUE	3	Sodium/potassium-transporting ATPase subunit alpha-1;Sodium/potassium-transporting ATPase subunit alpha-3
ATP5A1	P25705	1.55	0.000625	0.00218	TRUE	TRUE	FALSE	0	ATP synthase subunit alpha, mitochondrial
ATP5I	P56385	-0.796	0.0725	0.108	FALSE	TRUE	TRUE	6	ATP synthase subunit e, mitochondrial
ATP5O	P48047	1.86	0.000428	0.00162	TRUE	TRUE	TRUE	3	ATP synthase subunit O, mitochondrial
BANF1	O75531	-1.25	0.0773	0.114	FALSE	TRUE	TRUE	6	Barrier-to-autointegration factor;Barrier-to-autointegration factor, N-terminally processed
BTBD19	C9JJ37	3.85	1.39e-06	2.24e-05	TRUE	TRUE	TRUE	3	BTB/POZ domain-containing protein 19
C17orf96	A6NHQ4	3.79	1.84e-06	2.44e-05	TRUE	TRUE	TRUE	3	Uncharacterized protein C17orf96
C1QBP	Q07021	-1.86	0.0109	0.0232	TRUE	TRUE	TRUE	6	Complement component 1 Q subcomponent-binding protein, mitochondrial
CAD	P27708	-1.24	0.0189	0.0365	TRUE	TRUE	TRUE	6	CAD protein;Glutamine-dependent carbamoyl-phosphate synthase;Aspartate carbamoyltransferase;Dihydroorotase
CALR	P27797	1.94	0.0108	0.0232	TRUE	TRUE	TRUE	3	Calreticulin
CALU	O43852	-2.37	0.000433	0.00163	TRUE	TRUE	TRUE	6	Calumenin
CANX	P27824	1.48	0.012	0.025	TRUE	TRUE	TRUE	3	Calnexin
CAP1	Q01518	-1.64	0.00534	0.013	TRUE	TRUE	TRUE	6	Adenylyl cyclase-associated protein 1
CASQ1	P31415	-4.59	1.66e-06	2.41e-05	TRUE	TRUE	TRUE	6	Calsequestrin-1
CCAR2	Q8N163	-1.14	0.0173	0.034	TRUE	TRUE	TRUE	6	Cell cycle and apoptosis regulator protein 2
CCT2	P78371	-1.54	0.00757	0.0174	TRUE	TRUE	TRUE	6	T-complex protein 1 subunit beta
CCT4	P50991	-1.85	0.00224	0.00626	TRUE	TRUE	TRUE	6	T-complex protein 1 subunit delta
CCT6A	P40227	1.2	0.0371	0.0629	FALSE	TRUE	TRUE	3	T-complex protein 1 subunit zeta
CCT7	Q99832	-0.752	0.145	0.192	FALSE	TRUE	TRUE	6	T-complex protein 1 subunit eta
CFL1	P23528	5.7	1.06e-07	3.04e-06	TRUE	TRUE	TRUE	3	Cofilin-1
CIT	O14578	4.23	5.36e-06	6.08e-05	TRUE	TRUE	TRUE	3	Citron Rho-interacting kinase
CKAP4	Q07065	1.22	0.132	0.177	FALSE	TRUE	TRUE	4	Cytoskeleton-associated protein 4
CKM	P06732	-1.03	0.0122	0.0251	TRUE	TRUE	FALSE	0	Creatine kinase M-type;Creatine kinase M-type, N-terminally processed
CKMT2	P17540	-2.97	9.69e-05	0.00049	TRUE	TRUE	TRUE	6	Creatine kinase S-type, mitochondrial
CLIC1	O00299	0.971	0.0675	0.102	FALSE	TRUE	TRUE	3	Chloride intracellular channel protein 1
CLTC	Q00610	2.54	0.000228	0.000987	TRUE	TRUE	TRUE	3	Clathrin heavy chain 1
CNBP	P62633	1.7	0.00114	0.00359	TRUE	TRUE	TRUE	3	Cellular nucleic acid-binding protein
CNPY2	Q9Y2B0	-1.46	0.0938	0.133	FALSE	TRUE	TRUE	6	Protein canopy homolog 2
COPA	P53621	-1.78	0.0078	0.0179	TRUE	TRUE	TRUE	6	Coatomer subunit alpha;Xenin;Proxenin
COX6C	P09669	-1.81	0.00117	0.00363	TRUE	TRUE	TRUE	6	Cytochrome c oxidase subunit 6C
CSPG4	Q6UVK1	2.62	5.3e-05	0.000311	TRUE	TRUE	TRUE	3	Chondroitin sulfate proteoglycan 4
CSRP1	P21291	-1.41	0.00327	0.00848	TRUE	TRUE	TRUE	6	Cysteine and glycine-rich protein 1
CTBP1	Q13363	-2.18	0.00131	0.00403	TRUE	TRUE	TRUE	6	C-terminal-binding protein 1
CTBP2	P56545	2.34	0.000499	0.00179	TRUE	TRUE	TRUE	3	C-terminal-binding protein 2
CTSC	P53634	-0.637	0.0822	0.119	FALSE	TRUE	TRUE	6	Dipeptidyl peptidase 1;Dipeptidyl peptidase 1 exclusion domain chain;Dipeptidyl peptidase 1 heavy chain;Dipeptidyl peptidase 1 light chain
CTSZ	Q9UBR2	2.61	0.0113	0.024	TRUE	TRUE	TRUE	5	Cathepsin Z
DCPS	Q96C86	-1.8	0.000636	0.0022	TRUE	TRUE	TRUE	6	m7GpppX diphosphatase
DDOST	P39656	-1.89	0.00476	0.0118	TRUE	TRUE	TRUE	7	Dolichyl-diphosphooligosaccharide--protein glycosyltransferase 48 kDa subunit
DDX17	Q92841	-1.5	0.0361	0.0614	FALSE	TRUE	TRUE	6	Probable ATP-dependent RNA helicase DDX17
DDX39B	Q13838	0.995	0.0175	0.0342	FALSE	TRUE	TRUE	3	Spliceosome RNA helicase DDX39B;ATP-dependent RNA helicase DDX39A
DDX3X	O00571	1.58	0.00599	0.0142	TRUE	TRUE	TRUE	3	ATP-dependent RNA helicase DDX3X;ATP-dependent RNA helicase DDX3Y
DDX5	P17844	2.91	3.45e-05	0.000231	TRUE	TRUE	TRUE	3	Probable ATP-dependent RNA helicase DDX5
DSC1	Q08554	1.02	0.17	0.217	FALSE	TRUE	TRUE	4	Desmocollin-1
DSP	P15924	-1.38	0.0737	0.109	FALSE	TRUE	TRUE	6	Desmoplakin
EED	O75530	7.47	1.25e-08	6.46e-07	TRUE	TRUE	TRUE	3	Polycomb protein EED
EEF1A1	P68104	1.42	0.00271	0.00721	TRUE	TRUE	FALSE	0	Elongation factor 1-alpha 1;Putative elongation factor 1-alpha-like 3;Elongation factor 1-alpha 2
EEF1D	P29692	1.88	0.00268	0.00719	TRUE	TRUE	TRUE	3	Elongation factor 1-delta
EEF1G	P26641	2.15	0.000266	0.00112	TRUE	TRUE	TRUE	3	Elongation factor 1-gamma
EEF2	P13639	3.42	3.95e-06	4.85e-05	TRUE	TRUE	TRUE	3	Elongation factor 2
EIF2S3	P41091	-1.73	0.0419	0.0695	FALSE	TRUE	TRUE	6	Eukaryotic translation initiation factor 2 subunit 3;Putative eukaryotic translation initiation factor 2 subunit 3-like protein
EIF3G	O75821	-2	0.0254	0.0473	TRUE	TRUE	TRUE	7	Eukaryotic translation initiation factor 3 subunit G
EIF4A1	P60842	2.9	1.12e-05	9.98e-05	TRUE	TRUE	TRUE	3	Eukaryotic initiation factor 4A-I;Eukaryotic initiation factor 4A-II;Eukaryotic initiation factor 4A-II, N-terminally processed
EIF5A	P63241	2.43	0.0659	0.0997	FALSE	TRUE	TRUE	4	Eukaryotic translation initiation factor 5A-1;Eukaryotic translation initiation factor 5A-2;Eukaryotic translation initiation factor 5A-1-like
EIF6	P56537	1.93	0.000225	0.000984	TRUE	TRUE	TRUE	3	Eukaryotic translation initiation factor 6
ELAVL1	Q15717	-1.8	0.0196	0.0376	TRUE	TRUE	TRUE	6	ELAV-like protein 1;ELAV-like protein 2;ELAV-like protein 4
ENO1	P06733	1.04	0.0176	0.0343	TRUE	TRUE	FALSE	0	Alpha-enolase
ENO3	P13929	-0.494	0.235	0.284	FALSE	TRUE	FALSE	0	Beta-enolase
EPRS	P07814	1.54	0.00109	0.00349	TRUE	TRUE	TRUE	3	Bifunctional glutamate/proline--tRNA ligase;Glutamate--tRNA ligase;Proline--tRNA ligase
ERP29	P30040	-1.47	0.0126	0.0255	TRUE	TRUE	TRUE	6	Endoplasmic reticulum resident protein 29
ETHE1	O95571	-1.93	0.00211	0.00601	TRUE	TRUE	TRUE	7	Persulfide dioxygenase ETHE1, mitochondrial
EXOSC2	Q13868	-1.52	0.0208	0.0397	TRUE	TRUE	TRUE	6	Exosome complex component RRP4
EZH1	Q92800	6.23	3.52e-08	1.65e-06	TRUE	TRUE	TRUE	3	Histone-lysine N-methyltransferase EZH1
EZH2	Q15910	8.8	6.2e-10	8e-08	TRUE	TRUE	TRUE	3	Histone-lysine N-methyltransferase EZH2
FEN1	P39748	-1.37	0.0126	0.0255	TRUE	TRUE	TRUE	6	Flap endonuclease 1
FKBP3	Q00688	-2.17	0.0232	0.0435	TRUE	TRUE	TRUE	7	Peptidyl-prolyl cis-trans isomerase FKBP3
FLNA	P21333	2	0.000201	0.000903	TRUE	TRUE	TRUE	3	Filamin-A
G3BP1	Q13283	-1.52	0.0115	0.0242	TRUE	TRUE	TRUE	6	Ras GTPase-activating protein-binding protein 1
GANAB	Q14697	1.62	0.00575	0.0137	TRUE	TRUE	TRUE	3	Neutral alpha-glucosidase AB
GAPDH	P04406	1.07	0.008	0.0183	TRUE	TRUE	FALSE	0	Glyceraldehyde-3-phosphate dehydrogenase
GARS	P41250	-1.91	0.00241	0.00661	TRUE	TRUE	TRUE	6	Glycine--tRNA ligase
GNB2L1	P63244	2.87	6.93e-06	7.11e-05	TRUE	TRUE	TRUE	3	Guanine nucleotide-binding protein subunit beta-2-like 1;Guanine nucleotide-binding protein subunit beta-2-like 1, N-terminally processed
GOT2	P00505	2.61	0.000462	0.0017	TRUE	TRUE	TRUE	3	Aspartate aminotransferase, mitochondrial
GRN	P28799	-0.747	0.08	0.117	FALSE	TRUE	FALSE	0	Granulins;Acrogranin;Paragranulin;Granulin-1;Granulin-2;Granulin-3;Granulin-4;Granulin-5;Granulin-6;Granulin-7
GSTP1	P09211	2.05	0.0904	0.129	FALSE	TRUE	TRUE	4	Glutathione S-transferase P
H1F0	P07305	-0.374	0.473	0.532	FALSE	TRUE	TRUE	6	Histone H1.0;Histone H1.0, N-terminally processed
H1FX	Q92522	1.52	0.0129	0.0258	TRUE	TRUE	TRUE	3	Histone H1x
HBB	P68871	-1.17	0.0066	0.0154	TRUE	TRUE	FALSE	0	Hemoglobin subunit beta;LVV-hemorphin-7;Spinorphin
HDGF	P51858	2.86	0.000141	0.000674	TRUE	TRUE	TRUE	3	Hepatoma-derived growth factor
HINT1	P49773	-1.57	0.0147	0.0292	TRUE	TRUE	TRUE	6	Histidine triad nucleotide-binding protein 1
HIST1H1D	P16402	2.69	8.33e-05	0.000434	TRUE	TRUE	TRUE	3	Histone H1.3
HIST1H2AJ	Q99878	-0.0446	0.902	0.916	FALSE	TRUE	FALSE	0	Histone H2A type 1-J;Histone H2A type 1-H;Histone H2A.J;Histone H2A type 2-C;Histone H2A type 2-A;Histone H2A type 1-D;Histone H2A type 1
HIST2H3A	Q71DI3	-1.43	0.00136	0.00416	TRUE	TRUE	TRUE	6	Histone H3.2;Histone H3.1t;Histone H3.3;Histone H3.1
HMGA1	P17096	3.51	0.000508	0.00181	TRUE	TRUE	TRUE	3	High mobility group protein HMG-I/HMG-Y
HMGB1	P09429	1.91	0.00588	0.014	TRUE	TRUE	TRUE	3	High mobility group protein B1
HNRNPA1	P09651	3.63	4.32e-06	5.19e-05	TRUE	TRUE	TRUE	3	Heterogeneous nuclear ribonucleoprotein A1;Heterogeneous nuclear ribonucleoprotein A1, N-terminally processed;Heterogeneous nuclear ribonucleoprotein A1-like 2
HNRNPA2B1	P22626	2.1	0.000447	0.00166	TRUE	TRUE	FALSE	0	Heterogeneous nuclear ribonucleoproteins A2/B1
HNRNPD	Q14103	1.58	0.00443	0.0111	TRUE	TRUE	TRUE	3	Heterogeneous nuclear ribonucleoprotein D0
HNRNPH1	P31943	3.15	1.37e-05	0.000118	TRUE	TRUE	TRUE	3	Heterogeneous nuclear ribonucleoprotein H;Heterogeneous nuclear ribonucleoprotein H, N-terminally processed
HNRNPK	P61978	2.99	0.00247	0.00675	TRUE	TRUE	TRUE	2	Heterogeneous nuclear ribonucleoprotein K
HNRNPL	P14866	1.44	0.00434	0.0109	TRUE	TRUE	TRUE	3	Heterogeneous nuclear ribonucleoprotein L
HNRNPM	P52272	2.38	0.000199	0.000903	TRUE	TRUE	TRUE	3	Heterogeneous nuclear ribonucleoprotein M
HNRNPU	Q00839	4.37	3.99e-07	7.62e-06	TRUE	TRUE	TRUE	3	Heterogeneous nuclear ribonucleoprotein U
HSD17B10	Q99714	-1.28	0.0671	0.101	FALSE	TRUE	TRUE	6	3-hydroxyacyl-CoA dehydrogenase type-2
HSP90AA1	P07900	2.62	0.000127	0.00062	TRUE	TRUE	TRUE	3	Heat shock protein HSP 90-alpha
HSP90AB1	P08238	2.9	0.000272	0.00113	TRUE	TRUE	TRUE	1	Heat shock protein HSP 90-beta
HSP90B1	P14625	3.63	4.87e-05	0.000296	TRUE	TRUE	TRUE	3	Endoplasmin
HSPA1B	P0DMV9	2.69	6.5e-05	0.000368	TRUE	TRUE	TRUE	3	Heat shock 70 kDa protein 1B;Heat shock 70 kDa protein 1A
HSPA5	P11021	5.59	1.14e-08	6.46e-07	TRUE	TRUE	TRUE	3	78 kDa glucose-regulated protein
HSPA8	P11142	3.22	5.42e-06	6.08e-05	TRUE	TRUE	FALSE	0	Heat shock cognate 71 kDa protein
HSPA9	P38646	1.7	0.0105	0.0227	TRUE	TRUE	FALSE	0	Stress-70 protein, mitochondrial
HSPB1	P04792	0.613	0.451	0.513	FALSE	TRUE	TRUE	4	Heat shock protein beta-1
HSPD1	P10809	4.61	1.56e-05	0.000128	TRUE	TRUE	TRUE	3	60 kDa heat shock protein, mitochondrial
HSPE1	P61604	3.22	5.01e-05	0.000297	TRUE	TRUE	TRUE	3	10 kDa heat shock protein, mitochondrial
HSPH1	Q92598	-2.46	0.00943	0.0206	TRUE	TRUE	TRUE	7	Heat shock protein 105 kDa;Heat shock 70 kDa protein 4L
IGF2BP1	Q9NZI8	-0.938	0.079	0.116	FALSE	TRUE	TRUE	6	Insulin-like growth factor 2 mRNA-binding protein 1
IGHG1	P0DOX5	-1.23	0.0189	0.0365	TRUE	TRUE	FALSE	0	Ig gamma-1 chain C region;Ig gamma-3 chain C region
ILF3	Q12906	-1.84	0.000443	0.00166	TRUE	TRUE	TRUE	6	Interleukin enhancer-binding factor 3
IMMT	Q16891	2.36	0.000159	0.000752	TRUE	TRUE	TRUE	3	MICOS complex subunit MIC60
IMPDH2	P12268	9.06	2.63e-09	2.71e-07	TRUE	TRUE	TRUE	3	Inosine-5-monophosphate dehydrogenase 2
JARID2	Q92833	6.88	9.7e-08	3.04e-06	TRUE	TRUE	TRUE	3	Protein Jumonji
KCMF1	Q9P0J7	-1.22	0.141	0.186	FALSE	TRUE	TRUE	6	E3 ubiquitin-protein ligase KCMF1
KHDRBS1	Q07666	-1.22	0.0343	0.0595	FALSE	TRUE	TRUE	6	KH domain-containing, RNA-binding, signal transduction-associated protein 1
KHSRP	Q92945	1.56	0.0108	0.0232	TRUE	TRUE	TRUE	3	Far upstream element-binding protein 2
KIF5B	P33176	11.4	5.47e-09	4.7e-07	TRUE	TRUE	TRUE	2	Kinesin-1 heavy chain
KLC1	Q07866	9.6	1.8e-10	3.57e-08	TRUE	TRUE	TRUE	3	Kinesin light chain 1
KLC2	Q9H0B6	8.96	2.08e-10	3.57e-08	TRUE	TRUE	TRUE	3	Kinesin light chain 2
KLC4	Q9NSK0	7.27	4.76e-08	2.05e-06	TRUE	TRUE	TRUE	3	Kinesin light chain 4
KRT18	P05783	1.56	0.00429	0.0109	TRUE	TRUE	TRUE	3	Keratin, type I cytoskeletal 18
LARS	Q9P2J5	-1.33	0.00663	0.0154	TRUE	TRUE	TRUE	6	Leucine--tRNA ligase, cytoplasmic
LCOR	Q96JN0	4.35	5.67e-07	1.05e-05	TRUE	TRUE	TRUE	3	Ligand-dependent corepressor
LDB3	O75112	-2.73	0.000573	0.00201	TRUE	TRUE	TRUE	6	LIM domain-binding protein 3
LDHB	P07195	2.52	0.000321	0.0013	TRUE	TRUE	TRUE	3	L-lactate dehydrogenase B chain
LGALS1	P09382	3.45	1.63e-05	0.000131	TRUE	TRUE	TRUE	3	Galectin-1
LMNA	P02545	6.47	1.82e-07	4.74e-06	TRUE	TRUE	TRUE	3	Prelamin-A/C;Lamin-A/C
LMNB1	P20700	-0.26	0.745	0.78	FALSE	TRUE	TRUE	5	Lamin-B1
MAGEA4	P43358	-0.861	0.0697	0.105	FALSE	TRUE	TRUE	6	Melanoma-associated antigen 4;Melanoma-associated antigen 1;Melanoma-associated antigen 8;Melanoma-associated antigen 10
MATR3	P43243	-1.79	0.00153	0.00459	TRUE	TRUE	TRUE	6	Matrin-3
MB	P02144	-0.801	0.0473	0.0767	FALSE	TRUE	FALSE	0	Myoglobin
MDH1	P40925	-1.28	0.00322	0.00839	TRUE	TRUE	TRUE	6	Malate dehydrogenase, cytoplasmic
MDH2	P40926	0.855	0.0402	0.0673	FALSE	TRUE	FALSE	0	Malate dehydrogenase, mitochondrial
MTDH	Q86UE4	-1.77	0.0285	0.052	FALSE	TRUE	TRUE	7	Protein LYRIC
MTF2	Q9Y483	7.43	5.61e-08	2.07e-06	TRUE	TRUE	TRUE	3	Metal-response element-binding transcription factor 2
MYBBP1A	Q9BQG0	-2.5	0.00204	0.00584	TRUE	TRUE	TRUE	7	Myb-binding protein 1A
MYBPC1	Q00872	-1.61	0.064	0.0974	FALSE	TRUE	TRUE	7	Myosin-binding protein C, slow-type
MYH1	P12882	-0.00471	0.995	0.995	FALSE	TRUE	TRUE	7	Myosin-1
MYH10	P35580	3.96	0.000106	0.000533	TRUE	TRUE	TRUE	3	Myosin-10
MYH2	Q9UKX2	-1.28	0.00322	0.00839	TRUE	TRUE	FALSE	0	Myosin-2
MYH7	P12883	-0.731	0.0993	0.139	FALSE	TRUE	FALSE	0	Myosin-7;Myosin-6
MYH9	P35579	7.88	8.17e-09	6.02e-07	TRUE	TRUE	TRUE	3	Myosin-9
MYL1	P05976	-1.12	0.00915	0.0202	TRUE	TRUE	FALSE	0	Myosin light chain 1/3, skeletal muscle isoform
MYL12A	P19105	3.05	0.000396	0.00154	TRUE	TRUE	TRUE	3	Myosin regulatory light chain 12A;Myosin regulatory light chain 12B
MYL6	P60660	5.43	2.02e-07	4.74e-06	TRUE	TRUE	TRUE	3	Myosin light polypeptide 6
MYLPF	Q96A32	-1.43	0.00395	0.0101	TRUE	TRUE	FALSE	0	Myosin regulatory light chain 2, skeletal muscle isoform
MYO1B	O43795	1.57	0.0185	0.0359	TRUE	TRUE	TRUE	6	Unconventional myosin-Ib
MYO1C	O00159	3.88	7.3e-05	0.000392	TRUE	TRUE	TRUE	3	Unconventional myosin-Ic
MYO5A	Q9Y4I1	1.1	0.0587	0.0913	FALSE	TRUE	TRUE	6	Unconventional myosin-Va
MYO6	Q9UM54	-0.719	0.16	0.206	FALSE	TRUE	TRUE	7	Unconventional myosin-VI
MYOZ1	Q9NP98	-3.07	2.74e-05	0.000189	TRUE	TRUE	TRUE	6	Myozenin-1
NAMPT	P43490	-2.35	0.000849	0.00284	TRUE	TRUE	TRUE	6	Nicotinamide phosphoribosyltransferase
NARS	O43776	-1.64	0.00231	0.00637	TRUE	TRUE	TRUE	6	Asparagine--tRNA ligase, cytoplasmic
NASP	P49321	-1.28	0.00832	0.0188	TRUE	TRUE	TRUE	6	Nuclear autoantigenic sperm protein
NCL	P19338	4.52	3.27e-07	6.75e-06	TRUE	TRUE	TRUE	3	Nucleolin
NDUFA10	O95299	-1.78	0.00126	0.00391	TRUE	TRUE	TRUE	6	NADH dehydrogenase [ubiquinone] 1 alpha subcomplex subunit 10, mitochondrial
NES	P48681	4.98	1.49e-06	2.33e-05	TRUE	TRUE	TRUE	3	Nestin
NME1	P15531	-1.02	0.0128	0.0257	TRUE	TRUE	TRUE	6	Nucleoside diphosphate kinase A;Nucleoside diphosphate kinase B
NOLC1	Q14978	-1.58	0.00269	0.00719	TRUE	TRUE	TRUE	6	Nucleolar and coiled-body phosphoprotein 1
NOP56	O00567	-2.65	0.00181	0.00533	TRUE	TRUE	TRUE	7	Nucleolar protein 56
NPLOC4	Q8TAT6	5.4	3.41e-07	6.78e-06	TRUE	TRUE	TRUE	3	Nuclear protein localization protein 4 homolog
NPM1	P06748	2.55	0.0218	0.0414	TRUE	TRUE	TRUE	2	Nucleophosmin
NR4A1	P22736	2.65	4.02e-05	0.000253	TRUE	TRUE	TRUE	3	Nuclear receptor subfamily 4 group A member 1
NUMA1	Q14980	-1.69	0.00269	0.00719	TRUE	TRUE	TRUE	6	Nuclear mitotic apparatus protein 1
P0DP25	P0DP25	5.5	2.69e-07	5.79e-06	TRUE	TRUE	TRUE	3
PABPC1	P11940	2.53	0.000231	0.000993	TRUE	TRUE	TRUE	3	Polyadenylate-binding protein 1
PAICS	P22234	-1.85	0.00901	0.0199	TRUE	TRUE	TRUE	6	Multifunctional protein ADE2;Phosphoribosylaminoimidazole-succinocarboxamide synthase;Phosphoribosylaminoimidazole carboxylase
PARK7	Q99497	2.3	0.0011	0.00352	TRUE	TRUE	TRUE	3	Protein deglycase DJ-1
PARP1	P09874	1.64	0.000681	0.00234	TRUE	TRUE	TRUE	3	Poly [ADP-ribose] polymerase 1
PCBP1	Q15365	-1.55	0.00841	0.0189	TRUE	TRUE	TRUE	6	Poly(rC)-binding protein 1
PCBP2	Q15366	-2.05	0.000776	0.00264	TRUE	TRUE	TRUE	6	Poly(rC)-binding protein 2;Poly(rC)-binding protein 3
PCNP	Q8WW12	-0.849	0.162	0.208	FALSE	TRUE	TRUE	7	PEST proteolytic signal-containing nuclear protein
PDIA3	P30101	3.07	0.000224	0.000984	TRUE	TRUE	TRUE	3	Protein disulfide-isomerase A3
PDIA6	Q15084	0.843	0.0596	0.0924	FALSE	TRUE	TRUE	3	Protein disulfide-isomerase A6
PGAM1	P18669	1.51	0.0391	0.0658	FALSE	TRUE	TRUE	4	Phosphoglycerate mutase 1
PHB	P35232	2.77	9.28e-05	0.000479	TRUE	TRUE	TRUE	3	Prohibitin
PHF1	O43189	7.46	5.58e-08	2.07e-06	TRUE	TRUE	TRUE	3	PHD finger protein 1
PHF19	Q5T6S3	5.7	2.34e-06	2.94e-05	TRUE	TRUE	TRUE	3	PHD finger protein 19
PHGDH	O43175	3.95	1.69e-06	2.41e-05	TRUE	TRUE	TRUE	3	D-3-phosphoglycerate dehydrogenase
PKM	P14618	0.993	0.0198	0.0378	FALSE	TRUE	FALSE	0	Pyruvate kinase PKM
PLEC	Q15149	5.55	1.85e-06	2.44e-05	TRUE	TRUE	TRUE	3	Plectin
PPA1	Q15181	-1.8	0.00222	0.00622	TRUE	TRUE	TRUE	6	Inorganic pyrophosphatase
PPIA	P62937	2.87	0.00394	0.0101	TRUE	TRUE	TRUE	1	Peptidyl-prolyl cis-trans isomerase A;Peptidyl-prolyl cis-trans isomerase A, N-terminally processed
PPIB	P23284	1.4	0.0124	0.0254	TRUE	TRUE	TRUE	3	Peptidyl-prolyl cis-trans isomerase B
PRDX1	Q06830	3.43	4.27e-05	0.000262	TRUE	TRUE	TRUE	3	Peroxiredoxin-1
PRDX5	P30044	1.77	0.000327	0.00131	TRUE	TRUE	TRUE	3	Peroxiredoxin-5, mitochondrial
PRDX6	P30041	2.44	0.00117	0.00363	TRUE	TRUE	TRUE	3	Peroxiredoxin-6
PRKCSH	P14314	2.27	0.00824	0.0187	TRUE	TRUE	TRUE	3	Glucosidase 2 subunit beta
PRKDC	P78527	2.28	0.000328	0.00131	TRUE	TRUE	TRUE	3	DNA-dependent protein kinase catalytic subunit
PSAT1	Q9Y617	-1.65	0.00976	0.0212	TRUE	TRUE	TRUE	6	Phosphoserine aminotransferase
PSMA5	P28066	-1.41	0.057	0.09	FALSE	TRUE	TRUE	6	Proteasome subunit alpha type-5
PSMA7	O14818	0.942	0.119	0.163	FALSE	TRUE	TRUE	3	Proteasome subunit alpha type-7;Proteasome subunit alpha type-7-like
PSMC6	P62333	-0.843	0.0348	0.0598	FALSE	TRUE	TRUE	6	26S protease regulatory subunit 10B
PSMD1	Q99460	-1.94	0.0052	0.0127	TRUE	TRUE	TRUE	7	26S proteasome non-ATPase regulatory subunit 1
PTBP1	P26599	-1.97	0.00641	0.015	TRUE	TRUE	TRUE	6	Polypyrimidine tract-binding protein 1
PTMA	P06454	3.3	0.00011	0.000544	TRUE	TRUE	TRUE	3	Prothymosin alpha;Prothymosin alpha, N-terminally processed;Thymosin alpha-1
PTMS	P20962	-1.53	0.0512	0.0823	FALSE	TRUE	TRUE	6	Parathymosin
PTRF	Q6NZI2	-1.71	0.0228	0.043	TRUE	TRUE	TRUE	6	Polymerase I and transcript release factor
PYGB	P11216	2.93	6.98e-05	0.000383	TRUE	TRUE	TRUE	3	Glycogen phosphorylase, brain form
PYGM	P11217	-2.26	9.59e-05	0.00049	TRUE	TRUE	TRUE	6	Glycogen phosphorylase, muscle form
RAB5C	P51148	-0.95	0.0971	0.137	FALSE	TRUE	TRUE	7	Ras-related protein Rab-5C;Ras-related protein Rab-5B;Ras-related protein Rab-5A
RAB7A	P51149	1.5	0.00251	0.00681	TRUE	TRUE	TRUE	3	Ras-related protein Rab-7a
RAN	P62826	3.49	7.4e-05	0.000393	TRUE	TRUE	TRUE	3	GTP-binding nuclear protein Ran
RBBP4	Q09028	8.4	9.23e-08	3.04e-06	TRUE	TRUE	TRUE	3	Histone-binding protein RBBP4
RBBP7	Q16576	5.98	1.11e-08	6.46e-07	TRUE	TRUE	TRUE	3	Histone-binding protein RBBP7
RBM14	Q96PK6	1.39	0.00619	0.0146	TRUE	TRUE	TRUE	3	RNA-binding protein 14
RBMX	P38159	-2.12	0.0119	0.0249	TRUE	TRUE	TRUE	6	RNA-binding motif protein, X chromosome;RNA-binding motif protein, X chromosome, N-terminally processed
RCN1	Q15293	-2.25	0.00143	0.00431	TRUE	TRUE	TRUE	6	Reticulocalbin-1
RCN2	Q14257	-1.47	0.0113	0.024	TRUE	TRUE	TRUE	6	Reticulocalbin-2
RHOT2	Q8IXI1	-1.33	0.0319	0.0559	FALSE	TRUE	TRUE	7	Mitochondrial Rho GTPase 2
RPL10	P27635	-1.19	0.0263	0.0485	TRUE	TRUE	TRUE	6	60S ribosomal protein L10;60S ribosomal protein L10-like
RPL10A	P62906	2.43	0.000267	0.00112	TRUE	TRUE	TRUE	3	60S ribosomal protein L10a
RPL11	P62913	3.92	6.61e-06	6.96e-05	TRUE	TRUE	TRUE	3	60S ribosomal protein L11
RPL12	P30050	2.88	5e-05	0.000297	TRUE	TRUE	TRUE	3	60S ribosomal protein L12
RPL13	P26373	4.2	2.08e-05	0.000158	TRUE	TRUE	TRUE	2	60S ribosomal protein L13
RPL13A	P40429	1.8	0.00511	0.0126	TRUE	TRUE	TRUE	3	60S ribosomal protein L13a
RPL14	P50914	3	2.37e-05	0.00017	TRUE	TRUE	TRUE	3	60S ribosomal protein L14
RPL17	P18621	2.89	7.96e-05	0.000419	TRUE	TRUE	TRUE	3	60S ribosomal protein L17
RPL18	Q07020	3.33	7.89e-06	7.69e-05	TRUE	TRUE	TRUE	3	60S ribosomal protein L18
RPL18A	Q02543	2.55	3.7e-05	0.000242	TRUE	TRUE	TRUE	3	60S ribosomal protein L18a
RPL19	P84098	0.766	0.0742	0.11	FALSE	TRUE	TRUE	6	60S ribosomal protein L19
RPL21	P46778	3.28	1.73e-06	2.41e-05	TRUE	TRUE	TRUE	3	60S ribosomal protein L21
RPL23	P62829	-1.47	0.00227	0.00629	TRUE	TRUE	TRUE	6	60S ribosomal protein L23
RPL23A	P62750	2.33	6.06e-05	0.000347	TRUE	TRUE	TRUE	3	60S ribosomal protein L23a
RPL24	P83731	3.03	2.62e-05	0.000183	TRUE	TRUE	TRUE	3	60S ribosomal protein L24
RPL27	P61353	2.57	1.55e-05	0.000128	TRUE	TRUE	TRUE	3	60S ribosomal protein L27
RPL27A	P46776	4.13	1.82e-05	0.000142	TRUE	TRUE	TRUE	3	60S ribosomal protein L27a
RPL29	P47914	0.447	0.294	0.349	FALSE	TRUE	TRUE	6	60S ribosomal protein L29
RPL3	P39023	1.66	0.000406	0.00156	TRUE	TRUE	TRUE	3	60S ribosomal protein L3
RPL30	P62888	2.34	0.00012	0.00059	TRUE	TRUE	TRUE	3	60S ribosomal protein L30
RPL32	P62910	0.952	0.0349	0.0598	FALSE	TRUE	TRUE	3	60S ribosomal protein L32
RPL35	P42766	1.88	0.000281	0.00116	TRUE	TRUE	TRUE	3	60S ribosomal protein L35
RPL35A	P18077	-1.06	0.0297	0.0533	FALSE	TRUE	TRUE	6	60S ribosomal protein L35a
RPL37A	P61513	2.42	4.22e-05	0.000262	TRUE	TRUE	TRUE	3	60S ribosomal protein L37a
RPL38	P63173	2.99	0.000166	0.000779	TRUE	TRUE	TRUE	3	60S ribosomal protein L38
RPL4	P36578	4.14	7.03e-06	7.11e-05	TRUE	TRUE	TRUE	3	60S ribosomal protein L4
RPL5	P46777	-0.159	0.732	0.77	FALSE	TRUE	TRUE	5	60S ribosomal protein L5
RPL6	Q02878	3.31	6.61e-06	6.96e-05	TRUE	TRUE	TRUE	3	60S ribosomal protein L6
RPL7	P18124	2.56	6.93e-05	0.000383	TRUE	TRUE	TRUE	3	60S ribosomal protein L7
RPL7A	P62424	2.57	0.00102	0.00331	TRUE	TRUE	TRUE	3	60S ribosomal protein L7a
RPL9	P32969	2.49	7.16e-05	0.000389	TRUE	TRUE	TRUE	3	60S ribosomal protein L9
RPLP0	P05388	1.67	0.0153	0.0303	TRUE	TRUE	TRUE	3	60S acidic ribosomal protein P0;60S acidic ribosomal protein P0-like
RPLP2	P05387	2.33	0.000335	0.00133	TRUE	TRUE	TRUE	3	60S acidic ribosomal protein P2
RPN1	P04843	-0.127	0.868	0.892	FALSE	TRUE	TRUE	7	Dolichyl-diphosphooligosaccharide--protein glycosyltransferase subunit 1
RPS11	P62280	3.54	6.19e-07	1.1e-05	TRUE	TRUE	TRUE	3	40S ribosomal protein S11
RPS12	P25398	1.95	0.00113	0.00357	TRUE	TRUE	TRUE	3	40S ribosomal protein S12
RPS13	P62277	1.64	0.00102	0.00331	TRUE	TRUE	TRUE	3	40S ribosomal protein S13
RPS14	P62263	3.19	5.93e-06	6.51e-05	TRUE	TRUE	TRUE	3	40S ribosomal protein S14
RPS16	P62249	2.63	6.82e-05	0.000382	TRUE	TRUE	TRUE	3	40S ribosomal protein S16
RPS17	P08708	-1	0.0867	0.124	FALSE	TRUE	TRUE	6	40S ribosomal protein S17
RPS18	P62269	2.86	3.42e-05	0.000231	TRUE	TRUE	TRUE	3	40S ribosomal protein S18
RPS19	P39019	2.65	0.000184	0.000846	TRUE	TRUE	TRUE	3	40S ribosomal protein S19
RPS2	P15880	3.44	2.12e-05	0.000158	TRUE	TRUE	TRUE	3	40S ribosomal protein S2
RPS20	P60866	1.82	0.00541	0.0131	TRUE	TRUE	TRUE	3	40S ribosomal protein S20
RPS23	P62266	3.55	1.86e-05	0.000144	TRUE	TRUE	TRUE	3	40S ribosomal protein S23
RPS25	P62851	1.99	0.00543	0.0131	TRUE	TRUE	TRUE	3	40S ribosomal protein S25
RPS26	P62854	1.49	0.000928	0.00307	TRUE	TRUE	TRUE	3	40S ribosomal protein S26;Putative 40S ribosomal protein S26-like 1
RPS27	P42677	0.92	0.104	0.145	FALSE	TRUE	TRUE	6	40S ribosomal protein S27
RPS27A	P62979	4.27	1.28e-05	0.000112	TRUE	TRUE	TRUE	3	Ubiquitin-40S ribosomal protein S27a;Ubiquitin;40S ribosomal protein S27a;Ubiquitin-60S ribosomal protein L40;Ubiquitin;60S ribosomal protein L40;Polyubiquitin-B;Ubiquitin;Polyubiquitin-C;Ubiquitin
RPS28	P62857	2.11	0.000364	0.00142	TRUE	TRUE	TRUE	3	40S ribosomal protein S28
RPS3	P23396	3.76	1.24e-06	2.07e-05	TRUE	TRUE	TRUE	3	40S ribosomal protein S3
RPS3A	P61247	3.1	3.95e-05	0.000253	TRUE	TRUE	TRUE	3	40S ribosomal protein S3a
RPS4X	P62701	3.03	0.000201	0.000903	TRUE	TRUE	TRUE	3	40S ribosomal protein S4, X isoform
RPS5	P46782	1.74	0.00212	0.00601	TRUE	TRUE	TRUE	3	40S ribosomal protein S5;40S ribosomal protein S5, N-terminally processed
RPS6	P62753	3	0.000756	0.00258	TRUE	TRUE	TRUE	3	40S ribosomal protein S6
RPS7	P62081	-1.48	0.0313	0.0553	FALSE	TRUE	TRUE	6	40S ribosomal protein S7
RPS8	P62241	3.31	1.07e-05	9.71e-05	TRUE	TRUE	TRUE	3	40S ribosomal protein S8
RPS9	P46781	-0.963	0.136	0.181	FALSE	TRUE	TRUE	6	40S ribosomal protein S9
RPSA	P08865	3.61	1.76e-05	0.00014	TRUE	TRUE	TRUE	3	40S ribosomal protein SA
RUVBL1	Q9Y265	1.9	0.0121	0.0251	TRUE	TRUE	TRUE	3	RuvB-like 1
RUVBL2	Q9Y230	1.03	0.0262	0.0485	TRUE	TRUE	TRUE	3	RuvB-like 2
S100A6	P06703	4	9.87e-06	9.1e-05	TRUE	TRUE	TRUE	3	Protein S100-A6
SAFB	Q15424	-0.53	0.202	0.251	FALSE	TRUE	TRUE	7	Scaffold attachment factor B1;Scaffold attachment factor B2
SERPINH1	P50454	-1.32	0.0297	0.0533	FALSE	TRUE	TRUE	6	Serpin H1
SET	Q01105	2.05	0.00197	0.00568	TRUE	TRUE	TRUE	3	Protein SET;Protein SETSIP
SFPQ	P23246	2.04	0.00108	0.00348	TRUE	TRUE	TRUE	3	Splicing factor, proline- and glutamine-rich
SHMT2	P34897	1.2	0.0122	0.0251	TRUE	TRUE	TRUE	3	Serine hydroxymethyltransferase, mitochondrial
SLC25A3	Q00325	2.85	2.36e-05	0.00017	TRUE	TRUE	TRUE	3	Phosphate carrier protein, mitochondrial
SLC25A4	P12235	1.6	0.000466	0.0017	TRUE	TRUE	TRUE	3	ADP/ATP translocase 1
SLC25A5	P05141	4.02	1.88e-07	4.74e-06	TRUE	TRUE	TRUE	3	ADP/ATP translocase 2;ADP/ATP translocase 2, N-terminally processed
SLC25A6	P12236	-1.83	0.0142	0.0284	TRUE	TRUE	TRUE	6	ADP/ATP translocase 3;ADP/ATP translocase 3, N-terminally processed
SLC3A2	P08195	2.3	0.000313	0.00128	TRUE	TRUE	TRUE	3	4F2 cell-surface antigen heavy chain
SNRPA1	P09661	-1.73	0.00187	0.00547	TRUE	TRUE	TRUE	7	U2 small nuclear ribonucleoprotein A
SNRPD1	P62314	-1.56	0.0127	0.0255	TRUE	TRUE	TRUE	6	Small nuclear ribonucleoprotein Sm D1
SNRPD3	P62318	-1.23	0.155	0.201	FALSE	TRUE	TRUE	6	Small nuclear ribonucleoprotein Sm D3
SRRM2	Q9UQ35	-0.895	0.0349	0.0598	FALSE	TRUE	TRUE	6	Serine/arginine repetitive matrix protein 2
SRSF3	P84103	2.77	7.37e-06	7.32e-05	TRUE	TRUE	TRUE	3	Serine/arginine-rich splicing factor 3
SSBP1	Q04837	-0.942	0.0291	0.0525	FALSE	TRUE	TRUE	6	Single-stranded DNA-binding protein, mitochondrial
STIP1	P31948	-1.68	0.00188	0.00548	TRUE	TRUE	TRUE	6	Stress-induced-phosphoprotein 1
STMN1	P16949	2.08	0.00467	0.0116	TRUE	TRUE	TRUE	3	Stathmin;Stathmin-2
STOML2	Q9UJZ1	1.45	0.00344	0.00888	TRUE	TRUE	TRUE	3	Stomatin-like protein 2, mitochondrial
SUB1	P53999	-1.58	0.0107	0.0231	TRUE	TRUE	TRUE	6	Activated RNA polymerase II transcriptional coactivator p15
SUZ12	Q15022	10	7.68e-11	3.57e-08	TRUE	TRUE	TRUE	3	Polycomb protein SUZ12
SYNCRIP	O60506	1.2	0.00456	0.0114	TRUE	TRUE	TRUE	3	Heterogeneous nuclear ribonucleoprotein Q
TAGLN2	P37802	1.9	0.000826	0.00279	TRUE	TRUE	TRUE	3	Transgelin-2
TARDBP	Q13148	-1.5	0.00843	0.0189	TRUE	TRUE	TRUE	6	TAR DNA-binding protein 43
TCP1	P17987	1.37	0.00885	0.0197	TRUE	TRUE	TRUE	3	T-complex protein 1 subunit alpha
TIMM8A	O60220	-1.77	0.00196	0.00568	TRUE	TRUE	TRUE	7	Mitochondrial import inner membrane translocase subunit Tim8 A
TKT	P29401	3.41	8.05e-06	7.69e-05	TRUE	TRUE	TRUE	3	Transketolase
TMPO	P42167	2.09	0.000207	0.000922	TRUE	TRUE	TRUE	3	Lamina-associated polypeptide 2, isoforms beta/gamma;Thymopoietin;Thymopentin;Lamina-associated polypeptide 2, isoform alpha;Thymopoietin;Thymopentin
TMSB10	P63313	2.51	0.00137	0.00416	TRUE	TRUE	TRUE	3	Thymosin beta-10
TNNT3	P45378	-1.03	0.0168	0.033	TRUE	TRUE	FALSE	0	Troponin T, fast skeletal muscle
TPM1	P09493	-1.39	0.0031	0.00821	TRUE	TRUE	FALSE	0	Tropomyosin alpha-1 chain
TRAP1	Q12931	-0.412	0.43	0.493	FALSE	TRUE	TRUE	7	Heat shock protein 75 kDa, mitochondrial
TRIM28	Q13263	2.63	0.000425	0.00162	TRUE	TRUE	TRUE	3	Transcription intermediary factor 1-beta
TUBA1B	P68363	2.26	3.6e-05	0.000238	TRUE	TRUE	FALSE	0	Tubulin alpha-1B chain
TUBB	P07437	3.83	1.99e-07	4.74e-06	TRUE	TRUE	TRUE	3	Tubulin beta chain
TUBB4B	P68371	2.04	0.000137	0.000659	TRUE	TRUE	FALSE	0	Tubulin beta-4B chain;Tubulin beta-4A chain
TUFM	P49411	3.23	9.37e-07	1.61e-05	TRUE	TRUE	TRUE	3	Elongation factor Tu, mitochondrial
TXN	P10599	2.21	0.000243	0.00104	TRUE	TRUE	TRUE	3	Thioredoxin
UBA1	P22314	2.12	0.00176	0.00522	TRUE	TRUE	TRUE	3	Ubiquitin-like modifier-activating enzyme 1
UBR4	Q5T4S7	5.69	1.55e-06	2.35e-05	TRUE	TRUE	TRUE	3	E3 ubiquitin-protein ligase UBR4
UFD1L	Q92890	5.25	2.29e-07	5.14e-06	TRUE	TRUE	TRUE	3	Ubiquitin fusion degradation protein 1 homolog
UQCRC1	P31930	-1.49	0.0126	0.0255	TRUE	TRUE	TRUE	6	Cytochrome b-c1 complex subunit 1, mitochondrial
UQCRC2	P22695	-1.31	0.0226	0.0427	TRUE	TRUE	TRUE	7	Cytochrome b-c1 complex subunit 2, mitochondrial
USP7	Q93009	-1.67	0.00217	0.00612	TRUE	TRUE	TRUE	6	Ubiquitin carboxyl-terminal hydrolase 7
VCP	P55072	3.47	4.83e-06	5.66e-05	TRUE	TRUE	TRUE	3	Transitional endoplasmic reticulum ATPase
VDAC1	P21796	3.18	9.48e-06	8.89e-05	TRUE	TRUE	TRUE	3	Voltage-dependent anion-selective channel protein 1
VDAC2	P45880	2.52	2.33e-05	0.00017	TRUE	TRUE	TRUE	3	Voltage-dependent anion-selective channel protein 2
VIM	P08670	3.52	0.000179	0.000833	TRUE	TRUE	FALSE	0	Vimentin
WDR26	Q9H7D7	-1.67	0.00719	0.0166	TRUE	TRUE	TRUE	6	WD repeat-containing protein 26
XRCC6	P12956	1.35	0.0093	0.0204	TRUE	TRUE	TRUE	3	X-ray repair cross-complementing protein 6
YARS	P54577	-2.43	0.00162	0.00484	TRUE	TRUE	TRUE	6	Tyrosine--tRNA ligase, cytoplasmic;Tyrosine--tRNA ligase, cytoplasmic, N-terminally processed
YWHAE	P62258	3.85	1.5e-05	0.000127	TRUE	TRUE	TRUE	3	14-3-3 protein epsilon
YWHAG	P61981	2.87	2.43e-05	0.000172	TRUE	TRUE	TRUE	3	14-3-3 protein gamma;14-3-3 protein gamma, N-terminally processed
YWHAQ	P27348	1.6	0.0088	0.0197	TRUE	TRUE	TRUE	3	14-3-3 protein theta
YWHAZ	P63104	2.44	5.63e-05	0.000326	TRUE	TRUE	FALSE	0	14-3-3 protein zeta/delta
ZNF518B	Q9C0D4	0.432	0.473	0.532	FALSE	TRUE	TRUE	7	Zinc finger protein 518B
ACO2	Q99798	0.681	0.209	0.259	FALSE	FALSE	TRUE	3	Aconitate hydratase, mitochondrial
ACOT7	O00154	-0.527	0.508	0.567	FALSE	FALSE	TRUE	7	Cytosolic acyl coenzyme A thioester hydrolase
ADAR	P55265	-1.11	0.114	0.157	FALSE	FALSE	TRUE	7	Double-stranded RNA-specific adenosine deaminase
AHCY	P23526	-1.41	0.051	0.0822	FALSE	FALSE	TRUE	7	Adenosylhomocysteinase
AK1	P00568	0.987	0.0612	0.0942	FALSE	FALSE	TRUE	3	Adenylate kinase isoenzyme 1
ALDH16A1	Q8IZ83	0.201	0.671	0.719	FALSE	FALSE	TRUE	6	Aldehyde dehydrogenase family 16 member A1
ALDOA	P04075	-0.47	0.199	0.248	FALSE	FALSE	FALSE	0	Fructose-bisphosphate aldolase A
ALYREF	Q86V81	1.35	0.128	0.174	FALSE	FALSE	TRUE	4	THO complex subunit 4
APRT	P07741	-0.626	0.222	0.271	FALSE	FALSE	TRUE	6	Adenine phosphoribosyltransferase
ARPC4	P59998	-1.52	0.0307	0.0546	FALSE	FALSE	TRUE	7	Actin-related protein 2/3 complex subunit 4
ATIC	P31939	-1.52	0.0575	0.0901	FALSE	FALSE	TRUE	7	Bifunctional purine biosynthesis protein PURH;Phosphoribosylaminoimidazolecarboxamide formyltransferase;IMP cyclohydrolase
ATP2A2	P16615	-0.211	0.729	0.769	FALSE	FALSE	TRUE	4	Sarcoplasmic/endoplasmic reticulum calcium ATPase 2
ATP5B	P06576	0.42	0.212	0.261	FALSE	FALSE	FALSE	0	ATP synthase subunit beta, mitochondrial
ATP5C1	P36542	0.34	0.463	0.523	FALSE	FALSE	TRUE	3	ATP synthase subunit gamma, mitochondrial
ATP5H	O75947	-1.29	0.104	0.146	FALSE	FALSE	TRUE	7	ATP synthase subunit d, mitochondrial
CA3	P07451	-0.235	0.527	0.582	FALSE	FALSE	FALSE	0	Carbonic anhydrase 3
CALML5	Q9NZT1	-0.723	0.456	0.517	FALSE	FALSE	TRUE	7	Calmodulin-like protein 5
CAPS	Q13938	-0.562	0.4	0.462	FALSE	FALSE	TRUE	5	Calcyphosin
CAPZB	P47756	1.17	0.0415	0.0694	FALSE	FALSE	TRUE	3	F-actin-capping protein subunit beta
CBR1	P16152	-0.432	0.451	0.513	FALSE	FALSE	TRUE	7	Carbonyl reductase [NADPH] 1;Carbonyl reductase [NADPH] 3
CBX3	Q13185	0.713	0.315	0.372	FALSE	FALSE	TRUE	4	Chromobox protein homolog 3
CCT3	P49368	0.676	0.172	0.219	FALSE	FALSE	TRUE	3	T-complex protein 1 subunit gamma
CCT5	P48643	-1.59	0.0425	0.0701	FALSE	FALSE	TRUE	7	T-complex protein 1 subunit epsilon
CCT8	P50990	1.07	0.0573	0.0901	FALSE	FALSE	TRUE	3	T-complex protein 1 subunit theta
CHCHD3	Q9NX63	-0.963	0.159	0.205	FALSE	FALSE	TRUE	7	MICOS complex subunit MIC19
CHD5	Q8TDI0	-1.04	0.122	0.166	FALSE	FALSE	TRUE	6	Chromodomain-helicase-DNA-binding protein 5;Chromodomain-helicase-DNA-binding protein 4
CLIC4	Q9Y696	-0.855	0.139	0.185	FALSE	FALSE	TRUE	7	Chloride intracellular channel protein 4
CMPK1	P30085	-0.61	0.431	0.493	FALSE	FALSE	TRUE	7	UMP-CMP kinase
COX5B	P10606	-0.783	0.305	0.362	FALSE	FALSE	TRUE	7	Cytochrome c oxidase subunit 5B, mitochondrial
CS	O75390	0.763	0.23	0.278	FALSE	FALSE	TRUE	3	Citrate synthase, mitochondrial
CSE1L	P55060	0.228	0.666	0.716	FALSE	FALSE	TRUE	4	Exportin-2
CYB5R3	P00387	-0.0658	0.867	0.892	FALSE	FALSE	TRUE	3	NADH-cytochrome b5 reductase 3;NADH-cytochrome b5 reductase 3 membrane-bound form;NADH-cytochrome b5 reductase 3 soluble form
DCD	P81605	0.442	0.581	0.64	FALSE	FALSE	TRUE	1	Dermcidin;Survival-promoting peptide;DCD-1
DDX1	Q92499	-0.333	0.674	0.72	FALSE	FALSE	TRUE	4	ATP-dependent RNA helicase DDX1
DDX21	Q9NR30	-0.373	0.51	0.567	FALSE	FALSE	TRUE	4	Nucleolar RNA helicase 2
DHX9	Q08211	-0.25	0.801	0.832	FALSE	FALSE	TRUE	4	ATP-dependent RNA helicase A
DPYSL2	Q16555	0.751	0.38	0.441	FALSE	FALSE	TRUE	5	Dihydropyrimidinase-related protein 2
DSG1	Q02413	-0.02	0.983	0.985	FALSE	FALSE	TRUE	4	Desmoglein-1
DSTN	P60981	-0.503	0.524	0.581	FALSE	FALSE	TRUE	5	Destrin
EEF1B2	P24534	0.855	0.114	0.157	FALSE	FALSE	TRUE	3	Elongation factor 1-beta
EFTUD2	Q15029	-0.582	0.222	0.271	FALSE	FALSE	TRUE	7	116 kDa U5 small nuclear ribonucleoprotein component
EIF4H	Q15056	-1.36	0.15	0.196	FALSE	FALSE	TRUE	7	Eukaryotic translation initiation factor 4H
ERH	P84090	0.289	0.714	0.757	FALSE	FALSE	TRUE	5	Enhancer of rudimentary homolog
ERLIN2	O94905	-1.83	0.047	0.0766	FALSE	FALSE	TRUE	7	Erlin-2;Erlin-1
ERP44	Q9BS26	-1.22	0.036	0.0614	FALSE	FALSE	TRUE	6	Endoplasmic reticulum resident protein 44
ETFA	P13804	-1.1	0.0321	0.0559	FALSE	FALSE	TRUE	6	Electron transfer flavoprotein subunit alpha, mitochondrial
ETFB	P38117	0.634	0.187	0.235	FALSE	FALSE	TRUE	3	Electron transfer flavoprotein subunit beta
EZR	P15311	-1.11	0.165	0.211	FALSE	FALSE	TRUE	7	Ezrin
FABP5	Q01469	0.663	0.392	0.454	FALSE	FALSE	TRUE	4	Fatty acid-binding protein, epidermal
FAU	P62861	1.96	0.039	0.0658	FALSE	FALSE	TRUE	1	40S ribosomal protein S30
FBL	P22087	-1.41	0.0813	0.118	FALSE	FALSE	TRUE	7	rRNA 2-O-methyltransferase fibrillarin
FSCN1	Q16658	0.609	0.226	0.274	FALSE	FALSE	TRUE	3	Fascin
FUBP1	Q96AE4	0.116	0.879	0.9	FALSE	FALSE	TRUE	4	Far upstream element-binding protein 1
FUBP3	Q96I24	-1.11	0.106	0.148	FALSE	FALSE	TRUE	7	Far upstream element-binding protein 3
FUS	P35637	-0.422	0.673	0.72	FALSE	FALSE	TRUE	5	RNA-binding protein FUS
FXR1	P51114	-0.127	0.794	0.828	FALSE	FALSE	TRUE	4	Fragile X mental retardation syndrome-related protein 1
GART	P22102	-0.734	0.197	0.247	FALSE	FALSE	TRUE	6	Trifunctional purine biosynthetic protein adenosine-3;Phosphoribosylamine--glycine ligase;Phosphoribosylformylglycinamidine cyclo-ligase;Phosphoribosylglycinamide formyltransferase
GFPT1	Q06210	-0.588	0.4	0.462	FALSE	FALSE	TRUE	7	Glutamine--fructose-6-phosphate aminotransferase [isomerizing] 1
GLUD1	P00367	-0.0838	0.932	0.943	FALSE	FALSE	TRUE	4	Glutamate dehydrogenase 1, mitochondrial;Glutamate dehydrogenase 2, mitochondrial
GOT1	P17174	0.23	0.598	0.656	FALSE	FALSE	TRUE	3	Aspartate aminotransferase, cytoplasmic
HADHB	P55084	0.164	0.781	0.815	FALSE	FALSE	TRUE	6	Trifunctional enzyme subunit beta, mitochondrial;3-ketoacyl-CoA thiolase
HARS	P12081	-0.93	0.196	0.247	FALSE	FALSE	TRUE	6	Histidine--tRNA ligase, cytoplasmic;Probable histidine--tRNA ligase, mitochondrial
HBA1	P69905	-1.34	0.125	0.169	FALSE	FALSE	TRUE	6	Hemoglobin subunit alpha
HIST1H1B	P16401	0.556	0.378	0.44	FALSE	FALSE	FALSE	0	Histone H1.5
HIST1H1E	P10412	1.28	0.0373	0.063	FALSE	FALSE	FALSE	0	Histone H1.4
HIST1H2BL	Q99880	-0.394	0.293	0.349	FALSE	FALSE	FALSE	0	Histone H2B type 1-L;Histone H2B type 1-M;Histone H2B type 1-N;Histone H2B type 1-H;Histone H2B type 2-F;Histone H2B type 1-C/E/F/G/I;Histone H2B type 1-D;Histone H2B type F-S;Histone H2B type 1-K;Histone H2B type 2-E;Histone H2B type 1-B;Histone H2B type 1-O;Histone H2B type 1-J;Histone H2B type 3-B;Histone H2B type 1-A
HIST1H4A	P62805	-0.0498	0.897	0.915	FALSE	FALSE	FALSE	0	Histone H4
HLA-B	P30493	-1.15	0.241	0.29	FALSE	FALSE	TRUE	6	HLA class I histocompatibility antigen, B-55 alpha chain;HLA class I histocompatibility antigen, B-54 alpha chain;HLA class I histocompatibility antigen, A-36 alpha chain;HLA class I histocompatibility antigen, A-24 alpha chain;HLA class I histocompatibility antigen, A-11 alpha chain;HLA class I histocompatibility antigen, A-30 alpha chain;HLA class I histocompatibility antigen, A-1 alpha chain;H…
HMGA2	P52926	1.01	0.16	0.206	FALSE	FALSE	TRUE	3	High mobility group protein HMGI-C
HN1L	Q9H910	0.256	0.665	0.716	FALSE	FALSE	TRUE	3	Hematological and neurological expressed 1-like protein
HNRNPA0	Q13151	-1.65	0.0854	0.123	FALSE	FALSE	TRUE	7	Heterogeneous nuclear ribonucleoprotein A0
HNRNPA3	P51991	-0.979	0.14	0.186	FALSE	FALSE	TRUE	6	Heterogeneous nuclear ribonucleoprotein A3
HNRNPC	P07910	0.128	0.867	0.892	FALSE	FALSE	TRUE	4	Heterogeneous nuclear ribonucleoproteins C1/C2;Heterogeneous nuclear ribonucleoprotein C-like 4;Heterogeneous nuclear ribonucleoprotein C-like 1;Heterogeneous nuclear ribonucleoprotein C-like 3;Heterogeneous nuclear ribonucleoprotein C-like 2
HNRNPF	P52597	-0.389	0.583	0.641	FALSE	FALSE	TRUE	7	Heterogeneous nuclear ribonucleoprotein F;Heterogeneous nuclear ribonucleoprotein F, N-terminally processed
HNRNPUL1	Q9BUJ2	-1.21	0.0953	0.134	FALSE	FALSE	TRUE	7	Heterogeneous nuclear ribonucleoprotein U-like protein 1
HSPA4	P34932	0.862	0.0318	0.0559	FALSE	FALSE	TRUE	3	Heat shock 70 kDa protein 4
HYOU1	Q9Y4L1	-1.43	0.0786	0.116	FALSE	FALSE	TRUE	7	Hypoxia up-regulated protein 1
ILF2	Q12905	-0.685	0.413	0.474	FALSE	FALSE	TRUE	5	Interleukin enhancer-binding factor 2
IMPDH1	P20839	1.07	0.114	0.157	FALSE	FALSE	TRUE	3	Inosine-5-monophosphate dehydrogenase 1
KARS	Q15046	-0.729	0.0613	0.0942	FALSE	FALSE	TRUE	6	Lysine--tRNA ligase
KPRP	Q5T749	-0.531	0.635	0.691	FALSE	FALSE	TRUE	3	Keratinocyte proline-rich protein
KYNU	Q16719	-1.23	0.048	0.0776	FALSE	FALSE	TRUE	7	Kynureninase
LDHA	P00338	0.0644	0.871	0.894	FALSE	FALSE	FALSE	0	L-lactate dehydrogenase A chain
LONP1	P36776	-0.883	0.338	0.398	FALSE	FALSE	TRUE	7	Lon protease homolog, mitochondrial
LRRC59	Q96AG4	-0.222	0.711	0.755	FALSE	FALSE	TRUE	3	Leucine-rich repeat-containing protein 59
MAP4	P27816	0.0689	0.937	0.946	FALSE	FALSE	TRUE	4	Microtubule-associated protein 4
MAP7D1	Q3KQU3	1.01	0.0546	0.087	FALSE	FALSE	TRUE	3	MAP7 domain-containing protein 1
MIF	P14174	1.26	0.285	0.341	FALSE	FALSE	TRUE	4	Macrophage migration inhibitory factor
MSN	P26038	-0.927	0.202	0.251	FALSE	FALSE	TRUE	5	Moesin
MTAP	Q13126	-1.14	0.262	0.314	FALSE	FALSE	TRUE	7	S-methyl-5-thioadenosine phosphorylase
MVP	Q14764	1.08	0.0313	0.0553	FALSE	FALSE	TRUE	3	Major vault protein
NHP2L1	P55769	-1.17	0.0712	0.107	FALSE	FALSE	TRUE	4	NHP2-like protein 1;NHP2-like protein 1, N-terminally processed
NONO	Q15233	-0.107	0.888	0.907	FALSE	FALSE	TRUE	4	Non-POU domain-containing octamer-binding protein
NSUN2	Q08J23	-1.36	0.0623	0.095	FALSE	FALSE	TRUE	7	tRNA (cytosine(34)-C(5))-methyltransferase
P4HB	P07237	0.139	0.847	0.876	FALSE	FALSE	TRUE	4	Protein disulfide-isomerase
PA2G4	Q9UQ80	-1.03	0.0728	0.108	FALSE	FALSE	TRUE	6	Proliferation-associated protein 2G4
PABPC4	Q13310	-1.32	0.199	0.248	FALSE	FALSE	TRUE	7	Polyadenylate-binding protein 4
PABPN1	Q86U42	0.849	0.0832	0.12	FALSE	FALSE	TRUE	3	Polyadenylate-binding protein 2
PAGE5	Q96GU1	0.309	0.679	0.723	FALSE	FALSE	TRUE	3	P antigen family member 5
PCNA	P12004	-1.24	0.149	0.195	FALSE	FALSE	TRUE	7	Proliferating cell nuclear antigen
PDAP1	Q13442	-0.552	0.525	0.581	FALSE	FALSE	TRUE	7	28 kDa heat- and acid-stable phosphoprotein
PDCD5	O14737	-0.556	0.291	0.348	FALSE	FALSE	TRUE	6	Programmed cell death protein 5
PDHB	P11177	-1.42	0.0647	0.0981	FALSE	FALSE	TRUE	7	Pyruvate dehydrogenase E1 component subunit beta, mitochondrial
PDIA4	P13667	0.384	0.61	0.666	FALSE	FALSE	TRUE	4	Protein disulfide-isomerase A4
PDLIM7	Q9NR12	-1.11	0.0448	0.0734	FALSE	FALSE	TRUE	7	PDZ and LIM domain protein 7
PFDN2	Q9UHV9	-1.21	0.0551	0.0872	FALSE	FALSE	TRUE	5	Prefoldin subunit 2
PFN1	P07737	-0.0214	0.955	0.961	FALSE	FALSE	FALSE	0	Profilin-1
PGAM5	Q96HS1	0.88	0.0868	0.124	FALSE	FALSE	TRUE	3	Serine/threonine-protein phosphatase PGAM5, mitochondrial
PGD	P52209	-1.56	0.11	0.153	FALSE	FALSE	TRUE	7	6-phosphogluconate dehydrogenase, decarboxylating
PGK1	P00558	0.257	0.451	0.513	FALSE	FALSE	FALSE	0	Phosphoglycerate kinase 1
PGLS	O95336	-1.65	0.0425	0.0701	FALSE	FALSE	TRUE	7	6-phosphogluconolactonase
PHB2	Q99623	-0.341	0.731	0.77	FALSE	FALSE	TRUE	4	Prohibitin-2
PRDX2	P32119	-1.44	0.0419	0.0695	FALSE	FALSE	TRUE	7	Peroxiredoxin-2
PRDX3	P30048	0.793	0.212	0.261	FALSE	FALSE	TRUE	3	Thioredoxin-dependent peroxide reductase, mitochondrial
PRKAR2A	P13861	-0.958	0.0945	0.134	FALSE	FALSE	TRUE	7	cAMP-dependent protein kinase type II-alpha regulatory subunit
PSIP1	O75475	0.642	0.134	0.179	FALSE	FALSE	TRUE	3	PC4 and SFRS1-interacting protein
PSMA6	P60900	-0.122	0.738	0.774	FALSE	FALSE	TRUE	3	Proteasome subunit alpha type-6
PSMB2	P49721	-0.961	0.15	0.195	FALSE	FALSE	TRUE	6	Proteasome subunit beta type-2
PSMC2	P35998	-1.4	0.0897	0.128	FALSE	FALSE	TRUE	7	26S protease regulatory subunit 7
PSMC3	P17980	-1.68	0.0444	0.073	FALSE	FALSE	TRUE	7	26S protease regulatory subunit 6A
PSMC4	P43686	-1.36	0.0793	0.116	FALSE	FALSE	TRUE	7	26S protease regulatory subunit 6B
PSMC5	P62195	-1.08	0.111	0.153	FALSE	FALSE	TRUE	7	26S protease regulatory subunit 8
PSMD4	P55036	-0.902	0.125	0.169	FALSE	FALSE	TRUE	7	26S proteasome non-ATPase regulatory subunit 4
PSME1	Q06323	-1.65	0.0455	0.0743	FALSE	FALSE	TRUE	7	Proteasome activator complex subunit 1
PTGES3	Q15185	-1.36	0.225	0.274	FALSE	FALSE	TRUE	7	Prostaglandin E synthase 3
PYCR2	Q96C36	-1.37	0.0283	0.0519	FALSE	FALSE	TRUE	7	Pyrroline-5-carboxylate reductase 2;Pyrroline-5-carboxylate reductase 1, mitochondrial
RAB11A	P62491	-0.0443	0.947	0.954	FALSE	FALSE	TRUE	5	Ras-related protein Rab-11A;Ras-related protein Rab-11B
RANBP1	P43487	-0.613	0.458	0.518	FALSE	FALSE	TRUE	7	Ran-specific GTPase-activating protein
RARS	P54136	-1.29	0.176	0.222	FALSE	FALSE	TRUE	7	Arginine--tRNA ligase, cytoplasmic
RBM39	Q14498	0.0914	0.846	0.876	FALSE	FALSE	TRUE	4	RNA-binding protein 39
RCC2	Q9P258	0.336	0.353	0.414	FALSE	FALSE	TRUE	3	Protein RCC2
RNH1	P13489	-0.201	0.604	0.662	FALSE	FALSE	TRUE	3	Ribonuclease inhibitor
RPL15	P61313	-0.377	0.798	0.83	FALSE	FALSE	TRUE	5	60S ribosomal protein L15
RPL22	P35268	0.797	0.362	0.423	FALSE	FALSE	TRUE	4	60S ribosomal protein L22
RPL26L1	Q9UNX3	-1.35	0.0298	0.0533	FALSE	FALSE	TRUE	6	60S ribosomal protein L26-like 1;60S ribosomal protein L26
RPL28	P46779	0.868	0.0528	0.0844	FALSE	FALSE	TRUE	3	60S ribosomal protein L28
RPL8	P62917	0.487	0.654	0.709	FALSE	FALSE	TRUE	4	60S ribosomal protein L8
RPS15A	P62244	-2.02	0.028	0.0515	FALSE	FALSE	TRUE	7	40S ribosomal protein S15a
RPS21	P63220	0.629	0.506	0.566	FALSE	FALSE	TRUE	4	40S ribosomal protein S21
RPS24	P62847	-1.65	0.184	0.232	FALSE	FALSE	TRUE	7	40S ribosomal protein S24
RRBP1	Q9P2E9	-0.9	0.172	0.219	FALSE	FALSE	TRUE	7	Ribosome-binding protein 1
S100A11	P31949	-1.03	0.062	0.0949	FALSE	FALSE	TRUE	6	Protein S100-A11;Protein S100-A11, N-terminally processed
S100A16	Q96FQ6	-1.37	0.13	0.175	FALSE	FALSE	TRUE	7	Protein S100-A16
2009-09-01	Q9UHD8	-1.53	0.0291	0.0525	FALSE	FALSE	TRUE	5	Septin-9
SERBP1	Q8NC51	0.0356	0.931	0.943	FALSE	FALSE	TRUE	3	Plasminogen activator inhibitor 1 RNA-binding protein
SLC25A11	Q02978	-0.359	0.656	0.709	FALSE	FALSE	TRUE	7	Mitochondrial 2-oxoglutarate/malate carrier protein
SND1	Q7KZF4	0.307	0.405	0.467	FALSE	FALSE	TRUE	3	Staphylococcal nuclease domain-containing protein 1
SNRNP70	P08621	-0.526	0.325	0.382	FALSE	FALSE	TRUE	4	U1 small nuclear ribonucleoprotein 70 kDa
SNRPD2	P62316	0.861	0.131	0.176	FALSE	FALSE	TRUE	3	Small nuclear ribonucleoprotein Sm D2
SOD1	P00441	-0.948	0.127	0.173	FALSE	FALSE	TRUE	6	Superoxide dismutase [Cu-Zn]
SPTAN1	Q13813	-0.276	0.722	0.764	FALSE	FALSE	TRUE	7	Spectrin alpha chain, non-erythrocytic 1
SPTBN1	Q01082	-1.15	0.0925	0.132	FALSE	FALSE	TRUE	6	Spectrin beta chain, non-erythrocytic 1
SRP9	P49458	-0.913	0.147	0.194	FALSE	FALSE	TRUE	7	Signal recognition particle 9 kDa protein
SRSF1	Q07955	-1.2	0.0286	0.0521	FALSE	FALSE	TRUE	5	Serine/arginine-rich splicing factor 1
SRSF6	Q13247	1.26	0.175	0.222	FALSE	FALSE	TRUE	4	Serine/arginine-rich splicing factor 6
ST13P4	Q8IZP2	0.0201	0.964	0.968	FALSE	FALSE	TRUE	3	Putative protein FAM10A4;Hsc70-interacting protein;Putative protein FAM10A5
TBCA	O75347	-0.454	0.652	0.708	FALSE	FALSE	TRUE	4	Tubulin-specific chaperone A
TFAM	Q00059	-0.421	0.605	0.662	FALSE	FALSE	TRUE	5	Transcription factor A, mitochondrial
TGM2	P21980	-0.42	0.476	0.533	FALSE	FALSE	TRUE	5	Protein-glutamine gamma-glutamyltransferase 2
TOR1AIP1	Q5JTV8	-0.974	0.221	0.27	FALSE	FALSE	TRUE	5	Torsin-1A-interacting protein 1
TPD52L2	O43399	-1.42	0.0551	0.0872	FALSE	FALSE	TRUE	6	Tumor protein D54
TPI1	P60174	0.252	0.509	0.567	FALSE	FALSE	FALSE	0	Triosephosphate isomerase
TPM3	P06753	0.996	0.0588	0.0913	FALSE	FALSE	TRUE	3	Tropomyosin alpha-3 chain
TRAK1	Q9UPV9	-0.277	0.701	0.746	FALSE	FALSE	TRUE	4	Trafficking kinesin-binding protein 1
TRIM21	P19474	1.05	0.0611	0.0942	FALSE	FALSE	TRUE	3	E3 ubiquitin-protein ligase TRIM21
TUBB8	Q3ZCM7	-1.6	0.226	0.274	FALSE	FALSE	TRUE	7	Tubulin beta-8 chain
TXNDC17	Q9BRA2	-0.815	0.141	0.186	FALSE	FALSE	TRUE	6	Thioredoxin domain-containing protein 17
WARS	P23381	1.19	0.0524	0.0839	FALSE	FALSE	TRUE	3	Tryptophan--tRNA ligase, cytoplasmic;T1-TrpRS;T2-TrpRS
XRCC5	P13010	-1.19	0.212	0.261	FALSE	FALSE	TRUE	7	X-ray repair cross-complementing protein 5
YBX1	P67809	-0.172	0.9	0.916	FALSE	FALSE	TRUE	6	Nuclease-sensitive element-binding protein 1;Y-box-binding protein 2;Y-box-binding protein 3
YWHAB	P31946	0.789	0.369	0.431	FALSE	FALSE	TRUE	4	14-3-3 protein beta/alpha;14-3-3 protein beta/alpha, N-terminally processed

## Sheet: LM-MEL45
Gene Name	Protein IDs	EZH_vs_IgG_log2 fold change	EZH_vs_IgG_p.val	EZH_vs_IgG_p.adj	EZH_vs_IgG_significant	significant	imputed	num_NAs	Protein.names
ACTB	P60709	1.92	0.00267	0.0117	TRUE	TRUE	FALSE	0	Actin, cytoplasmic 1;Actin, cytoplasmic 1, N-terminally processed
AEBP2	Q6ZN18	3.44	0.000878	0.00414	TRUE	TRUE	TRUE	6	Zinc finger protein AEBP2
ALYREF	Q86V81	-0.863	0.147	0.237	FALSE	TRUE	TRUE	7	THO complex subunit 4
ANXA1	P04083	0.286	0.731	0.77	FALSE	TRUE	TRUE	3	Annexin A1
ANXA2	P07355	-3.27	0.00158	0.00726	TRUE	TRUE	TRUE	4	Annexin A2;Putative annexin A2-like protein
ATP5B	P06576	-3.13	3.43e-05	0.000273	TRUE	TRUE	TRUE	4	ATP synthase subunit beta, mitochondrial
BTBD19	C9JJ37	5.27	7e-05	0.000482	TRUE	TRUE	TRUE	6	BTB/POZ domain-containing protein 19
CALD1	Q05682	-1.48	0.0255	0.0748	FALSE	TRUE	TRUE	7	Caldesmon
CALR	P27797	-2.29	0.000823	0.00398	TRUE	TRUE	TRUE	5	Calreticulin
CCT2	P78371	-1.49	0.0244	0.0741	FALSE	TRUE	TRUE	7	T-complex protein 1 subunit beta
CCT4	P50991	-1.76	0.00956	0.0356	TRUE	TRUE	TRUE	7	T-complex protein 1 subunit delta
CKAP4	Q07065	-0.303	0.633	0.687	FALSE	TRUE	TRUE	7	Cytoskeleton-associated protein 4
CKM	P06732	-6.62	6.54e-08	3.9e-06	TRUE	TRUE	TRUE	3	Creatine kinase M-type;Creatine kinase M-type, N-terminally processed
CS	O75390	-1.14	0.0736	0.151	FALSE	TRUE	TRUE	7	Citrate synthase, mitochondrial
DPYSL3	Q14195	-1.57	0.0439	0.101	FALSE	TRUE	TRUE	7	Dihydropyrimidinase-related protein 3
EED	O75530	4.18	0.000443	0.00227	TRUE	TRUE	TRUE	6	Polycomb protein EED
EEF1D	P29692	-1.66	0.0429	0.0996	FALSE	TRUE	TRUE	7	Elongation factor 1-delta
EEF2	P13639	-1.2	0.108	0.201	FALSE	TRUE	TRUE	7	Elongation factor 2
EIF4H	Q15056	-1.32	0.055	0.117	FALSE	TRUE	TRUE	7	Eukaryotic translation initiation factor 4H
ENO3	P13929	-3.51	0.00317	0.0134	TRUE	TRUE	TRUE	6	Beta-enolase
EZH1	Q92800	2.96	0.00322	0.0134	TRUE	TRUE	TRUE	6	Histone-lysine N-methyltransferase EZH1
EZH2	Q15910	7.15	2.98e-06	3.81e-05	TRUE	TRUE	TRUE	6	Histone-lysine N-methyltransferase EZH2
FAU	P62861	2.19	0.0137	0.0473	TRUE	TRUE	TRUE	4	40S ribosomal protein S30
GAPDH	P04406	-1.21	0.0305	0.0789	FALSE	TRUE	FALSE	0	Glyceraldehyde-3-phosphate dehydrogenase
GNB2L1	P63244	-1.29	0.0271	0.0771	FALSE	TRUE	TRUE	7	Guanine nucleotide-binding protein subunit beta-2-like 1;Guanine nucleotide-binding protein subunit beta-2-like 1, N-terminally processed
GOT2	P00505	-1.13	0.12	0.215	FALSE	TRUE	TRUE	6	Aspartate aminotransferase, mitochondrial
GSTP1	P09211	-1.48	0.0229	0.0706	FALSE	TRUE	TRUE	7	Glutathione S-transferase P
HBB	P68871	-4.24	1.34e-05	0.00015	TRUE	TRUE	TRUE	4	Hemoglobin subunit beta;LVV-hemorphin-7;Spinorphin;Hemoglobin subunit delta
HDGF	P51858	-1.21	0.0282	0.0771	FALSE	TRUE	TRUE	7	Hepatoma-derived growth factor
HIST1H1B	P16401	1.69	0.0501	0.109	FALSE	TRUE	TRUE	5	Histone H1.5
HIST1H2AJ	Q99878	-5.42	8.01e-07	1.43e-05	TRUE	TRUE	TRUE	3	Histone H2A type 1-J;Histone H2A type 1-H;Histone H2A.J;Histone H2A type 2-C;Histone H2A type 1-C;Histone H2A type 3;Histone H2A type 2-A;Histone H2A type 1-D;Histone H2A type 1;Histone H2A type 1-B/E;Histone H2A.V;Histone H2A.Z;Histone H2A type 1-A;Histone H2AX
HLA-B	P10319	-0.651	0.298	0.383	FALSE	TRUE	TRUE	5	HLA class I histocompatibility antigen, B-58 alpha chain;HLA class I histocompatibility antigen, B-57 alpha chain;HLA class I histocompatibility antigen, B-15 alpha chain;HLA class I histocompatibility antigen, B-53 alpha chain;HLA class I histocompatibility antigen, A-23 alpha chain;HLA class I histocompatibility antigen, A-11 alpha chain;HLA class I histocompatibility antigen, A-30 alpha chain;…
HMGB1	P09429	-0.937	0.0802	0.159	FALSE	TRUE	TRUE	7	High mobility group protein B1;High mobility group protein B2;Putative high mobility group protein B1-like 1
HNRNPA1	P09651	-1.05	0.123	0.217	FALSE	TRUE	TRUE	7	Heterogeneous nuclear ribonucleoprotein A1;Heterogeneous nuclear ribonucleoprotein A1, N-terminally processed;Heterogeneous nuclear ribonucleoprotein A1-like 2
HNRNPA2B1	P22626	-3.28	0.000138	0.000852	TRUE	TRUE	TRUE	5	Heterogeneous nuclear ribonucleoproteins A2/B1
HNRNPD	Q14103	-0.739	0.147	0.237	FALSE	TRUE	TRUE	7	Heterogeneous nuclear ribonucleoprotein D0
HNRNPH1	P31943	-1.93	0.00502	0.02	TRUE	TRUE	TRUE	7	Heterogeneous nuclear ribonucleoprotein H;Heterogeneous nuclear ribonucleoprotein H, N-terminally processed;Heterogeneous nuclear ribonucleoprotein H2
HNRNPK	P61978	-1.46	0.0202	0.0646	FALSE	TRUE	TRUE	7	Heterogeneous nuclear ribonucleoprotein K
HNRNPU	Q00839	-0.545	0.334	0.421	FALSE	TRUE	TRUE	7	Heterogeneous nuclear ribonucleoprotein U
HSP90AA1	P07900	-0.809	0.211	0.305	FALSE	TRUE	TRUE	7	Heat shock protein HSP 90-alpha
HSP90B1	P14625	-1.73	0.0308	0.0789	FALSE	TRUE	TRUE	7	Endoplasmin
HSPA1B	P0DMV9	-0.797	0.27	0.361	FALSE	TRUE	TRUE	7	Heat shock 70 kDa protein 1B;Heat shock 70 kDa protein 1A
HSPA9	P38646	-0.609	0.347	0.425	FALSE	TRUE	TRUE	7	Stress-70 protein, mitochondrial
HSPE1	P61604	-1.03	0.255	0.349	FALSE	TRUE	TRUE	2	10 kDa heat shock protein, mitochondrial
IGHG1	P0DOX5	2.28	0.182	0.271	FALSE	TRUE	TRUE	4	Ig gamma-1 chain C region;Ig gamma-3 chain C region
IGKV4-1	P06312	-0.627	0.731	0.77	FALSE	TRUE	TRUE	7	Ig kappa chain V-IV region
IMPDH2	P12268	6.47	2.18e-05	0.000205	TRUE	TRUE	TRUE	6	Inosine-5-monophosphate dehydrogenase 2
JARID2	Q92833	3.86	0.000426	0.00224	TRUE	TRUE	TRUE	6	Protein Jumonji
KIF5B	P33176	9.97	6.52e-09	5.84e-07	TRUE	TRUE	TRUE	4	Kinesin-1 heavy chain
KLC1	Q07866	6.63	1.9e-05	0.0002	TRUE	TRUE	TRUE	6	Kinesin light chain 1
KLC2	Q9H0B6	6.91	5.9e-07	1.32e-05	TRUE	TRUE	TRUE	6	Kinesin light chain 2
KLC4	Q9NSK0	6.12	1.14e-05	0.000136	TRUE	TRUE	TRUE	6	Kinesin light chain 4
KRT6B	P04259	-2.42	0.0822	0.162	FALSE	TRUE	TRUE	6	Keratin, type II cytoskeletal 6B
LDHA	P00338	-4.18	2.12e-05	0.000205	TRUE	TRUE	TRUE	4	L-lactate dehydrogenase A chain
LDHB	P07195	-1.48	0.0181	0.0611	FALSE	TRUE	TRUE	4	L-lactate dehydrogenase B chain
MAP4	P27816	0.155	0.794	0.832	FALSE	TRUE	TRUE	7	Microtubule-associated protein 4
MB	P02144	-5.2	2.97e-06	3.81e-05	TRUE	TRUE	TRUE	3	Myoglobin
MSANTD4	Q8NCY6	-0.0184	0.982	0.982	FALSE	TRUE	TRUE	7	Myb/SANT-like DNA-binding domain-containing protein 4
MTF2	Q9Y483	5.86	3.25e-07	9.7e-06	TRUE	TRUE	TRUE	6	Metal-response element-binding transcription factor 2
MYH10	P35580	3.35	0.000114	0.000757	TRUE	TRUE	TRUE	6	Myosin-10
MYH14	Q7Z406	4.53	2.95e-05	0.000252	TRUE	TRUE	TRUE	6	Myosin-14
MYH2	Q9UKX2	-8.23	3.92e-09	5.84e-07	TRUE	TRUE	TRUE	3	Myosin-2;Myosin-1
MYH7	P12883	-5.93	6.67e-07	1.33e-05	TRUE	TRUE	TRUE	4	Myosin-7;Myosin-6
MYH9	P35579	9.54	1.26e-07	4.49e-06	TRUE	TRUE	TRUE	2	Myosin-9
MYL1	P05976	-4.98	3.96e-07	1.01e-05	TRUE	TRUE	TRUE	4	Myosin light chain 1/3, skeletal muscle isoform
MYL12A	P19105	4.65	0.000351	0.00191	TRUE	TRUE	TRUE	6	Myosin regulatory light chain 12A;Myosin regulatory light chain 12B
MYL6	P60660	7.03	1.15e-07	4.49e-06	TRUE	TRUE	TRUE	4	Myosin light polypeptide 6
MYLPF	Q96A32	-0.371	0.552	0.625	FALSE	TRUE	TRUE	7	Myosin regulatory light chain 2, skeletal muscle isoform
MYO1B	O43795	3.43	0.00198	0.00884	TRUE	TRUE	TRUE	6	Unconventional myosin-Ib
MYO1C	O00159	5.12	4.22e-05	0.000315	TRUE	TRUE	TRUE	6	Unconventional myosin-Ic
NAMPT	P43490	-1.47	0.0383	0.0901	FALSE	TRUE	TRUE	7	Nicotinamide phosphoribosyltransferase
NCL	P19338	-0.851	0.283	0.376	FALSE	TRUE	TRUE	7	Nucleolin
NPLOC4	Q8TAT6	2.47	0.00407	0.0166	TRUE	TRUE	TRUE	6	Nuclear protein localization protein 4 homolog
P0DP25	P0DP25	6.26	1.25e-06	2.04e-05	TRUE	TRUE	TRUE	4
P4HB	P07237	-1.27	0.0953	0.183	FALSE	TRUE	TRUE	7	Protein disulfide-isomerase
PCBP1	Q15365	-1.14	0.144	0.237	FALSE	TRUE	TRUE	7	Poly(rC)-binding protein 1
PCBP2	Q15366	-1.56	0.0595	0.125	FALSE	TRUE	TRUE	7	Poly(rC)-binding protein 2;Poly(rC)-binding protein 3
PDIA3	P30101	-0.595	0.53	0.608	FALSE	TRUE	TRUE	5	Protein disulfide-isomerase A3
PDIA4	P13667	-0.589	0.301	0.385	FALSE	TRUE	TRUE	7	Protein disulfide-isomerase A4
PFN1	P07737	-0.741	0.268	0.361	FALSE	TRUE	TRUE	7	Profilin-1
PGK1	P00558	-1.86	0.0363	0.0866	FALSE	TRUE	TRUE	6	Phosphoglycerate kinase 1;Phosphoglycerate kinase 2
PHB	P35232	-1.15	0.133	0.226	FALSE	TRUE	TRUE	7	Prohibitin
PHF1	O43189	4.8	2.42e-05	0.000216	TRUE	TRUE	TRUE	6	PHD finger protein 1
PPIB	P23284	-1.76	0.00824	0.0314	TRUE	TRUE	TRUE	7	Peptidyl-prolyl cis-trans isomerase B
PRDX1	Q06830	-0.99	0.148	0.237	FALSE	TRUE	TRUE	7	Peroxiredoxin-1
PRDX6	P30041	-0.443	0.525	0.607	FALSE	TRUE	TRUE	7	Peroxiredoxin-6
PSMA7	O14818	-0.545	0.395	0.478	FALSE	TRUE	TRUE	7	Proteasome subunit alpha type-7;Proteasome subunit alpha type-7-like
RAN	P62826	1.73	0.0284	0.0771	FALSE	TRUE	TRUE	6	GTP-binding nuclear protein Ran
RBBP4	Q09028	3.47	0.000329	0.00184	TRUE	TRUE	TRUE	6	Histone-binding protein RBBP4
RBBP7	Q16576	5.29	6.47e-05	0.000463	TRUE	TRUE	TRUE	6	Histone-binding protein RBBP7
RPL13	P26373	3.33	0.000192	0.00114	TRUE	TRUE	TRUE	4	60S ribosomal protein L13
RPL14	P50914	-0.523	0.465	0.551	FALSE	TRUE	TRUE	7	60S ribosomal protein L14
RPL17	P18621	-0.806	0.169	0.26	FALSE	TRUE	TRUE	7	60S ribosomal protein L17
RPL18	Q07020	1.1	0.0464	0.103	FALSE	TRUE	TRUE	4	60S ribosomal protein L18
RPL18A	Q02543	-1.81	0.00563	0.0219	TRUE	TRUE	TRUE	7	60S ribosomal protein L18a
RPL23A	P62750	-0.639	0.242	0.341	FALSE	TRUE	TRUE	7	60S ribosomal protein L23a
RPL27	P61353	-0.75	0.171	0.26	FALSE	TRUE	TRUE	7	60S ribosomal protein L27
RPL30	P62888	-1.51	0.101	0.192	FALSE	TRUE	TRUE	7	60S ribosomal protein L30
RPL32	P62910	-0.755	0.194	0.286	FALSE	TRUE	TRUE	7	60S ribosomal protein L32
RPL7A	P62424	-1.79	0.0276	0.0771	FALSE	TRUE	TRUE	5	60S ribosomal protein L7a
RPLP0	P05388	-1.69	0.0323	0.0811	FALSE	TRUE	TRUE	7	60S acidic ribosomal protein P0;60S acidic ribosomal protein P0-like
RPLP2	P05387	-1.62	0.0114	0.0408	TRUE	TRUE	TRUE	7	60S acidic ribosomal protein P2
RPS11	P62280	-0.823	0.339	0.424	FALSE	TRUE	TRUE	7	40S ribosomal protein S11
RPS14	P62263	-0.325	0.591	0.649	FALSE	TRUE	TRUE	7	40S ribosomal protein S14
RPS25	P62851	-1.45	0.0307	0.0789	FALSE	TRUE	TRUE	7	40S ribosomal protein S25
RPS27A	P62979	2.84	0.000126	0.000804	TRUE	TRUE	TRUE	4	Ubiquitin-40S ribosomal protein S27a;Ubiquitin;40S ribosomal protein S27a;Ubiquitin-60S ribosomal protein L40;Ubiquitin;60S ribosomal protein L40;Polyubiquitin-B;Ubiquitin;Polyubiquitin-C;Ubiquitin
RPSA	P08865	-1.53	0.0448	0.101	FALSE	TRUE	TRUE	7	40S ribosomal protein SA
RRBP1	Q9P2E9	1.51	0.0326	0.0811	FALSE	TRUE	TRUE	6	Ribosome-binding protein 1
RUVBL2	Q9Y230	-1.3	0.0345	0.0835	FALSE	TRUE	TRUE	7	RuvB-like 2
SLC25A4	P12235	-1.37	0.02	0.0646	FALSE	TRUE	TRUE	7	ADP/ATP translocase 1
SLC25A5	P05141	-0.856	0.157	0.249	FALSE	TRUE	TRUE	7	ADP/ATP translocase 2;ADP/ATP translocase 2, N-terminally processed
SON	P18583	-0.857	0.171	0.26	FALSE	TRUE	TRUE	7	Protein SON
SUZ12	Q15022	7.27	2.06e-06	3.08e-05	TRUE	TRUE	TRUE	6	Polycomb protein SUZ12
SYNCRIP	O60506	-1.23	0.0464	0.103	FALSE	TRUE	TRUE	7	Heterogeneous nuclear ribonucleoprotein Q;Heterogeneous nuclear ribonucleoprotein R
TAGLN2	P37802	-1.44	0.0303	0.0789	FALSE	TRUE	TRUE	7	Transgelin-2
TGM2	P21980	1.74	0.0128	0.0451	TRUE	TRUE	TRUE	4	Protein-glutamine gamma-glutamyltransferase 2
TNNT3	P45378	-3.02	0.000223	0.00129	TRUE	TRUE	TRUE	4	Troponin T, fast skeletal muscle
TPI1	P60174	-3.52	3.51e-05	0.000273	TRUE	TRUE	TRUE	4	Triosephosphate isomerase
TPM4	P67936	-0.547	0.313	0.397	FALSE	TRUE	TRUE	7	Tropomyosin alpha-4 chain
UBA1	P22314	-0.0904	0.875	0.896	FALSE	TRUE	TRUE	7	Ubiquitin-like modifier-activating enzyme 1
UBR4	Q5T4S7	2.35	0.0106	0.0389	TRUE	TRUE	TRUE	6	E3 ubiquitin-protein ligase UBR4
VIM	P08670	5.36	0.000495	0.00246	TRUE	TRUE	TRUE	1	Vimentin
YWHAE	P62258	-0.423	0.495	0.579	FALSE	TRUE	TRUE	7	14-3-3 protein epsilon
YWHAG	P61981	1.73	0.0254	0.0748	FALSE	TRUE	TRUE	5	14-3-3 protein gamma;14-3-3 protein gamma, N-terminally processed
YWHAZ	P63104	-0.331	0.583	0.644	FALSE	TRUE	TRUE	7	14-3-3 protein zeta/delta
ACO2	Q99798	-1.18	0.124	0.217	FALSE	FALSE	TRUE	7	Aconitate hydratase, mitochondrial
ACTA1	P68133	-0.739	0.349	0.425	FALSE	FALSE	TRUE	1	Actin, alpha skeletal muscle;Actin, alpha cardiac muscle 1;Actin, aortic smooth muscle;Actin, gamma-enteric smooth muscle
ACTN4	O43707	0.679	0.195	0.286	FALSE	FALSE	TRUE	4	Alpha-actinin-4
ALDOA	P04075	-1.3	0.125	0.218	FALSE	FALSE	TRUE	1	Fructose-bisphosphate aldolase A
ATP5A1	P25705	-1.01	0.127	0.218	FALSE	FALSE	TRUE	1	ATP synthase subunit alpha, mitochondrial
C17orf96	A6NHQ4	2.25	0.0212	0.0664	FALSE	FALSE	TRUE	6	Uncharacterized protein C17orf96
CAPZA2	P47755	1.27	0.114	0.209	FALSE	FALSE	TRUE	6	F-actin-capping protein subunit alpha-2;F-actin-capping protein subunit alpha-1
CCT6A	P40227	0.109	0.876	0.896	FALSE	FALSE	TRUE	7	T-complex protein 1 subunit zeta
CCT8	P50990	-1.15	0.174	0.261	FALSE	FALSE	TRUE	7	T-complex protein 1 subunit theta
CFL1	P23528	-1.76	0.167	0.26	FALSE	FALSE	TRUE	2	Cofilin-1
DCD	P81605	1.29	0.162	0.254	FALSE	FALSE	TRUE	2	Dermcidin;Survival-promoting peptide;DCD-1
DDX17	Q92841	-0.379	0.672	0.717	FALSE	FALSE	TRUE	7	Probable ATP-dependent RNA helicase DDX17;Probable ATP-dependent RNA helicase DDX5
DECR1	Q16698	-0.334	0.611	0.667	FALSE	FALSE	TRUE	7	2,4-dienoyl-CoA reductase, mitochondrial
DSG1	Q02413	-1.07	0.345	0.425	FALSE	FALSE	TRUE	7	Desmoglein-1
EEF1A1P5	Q5VTE0	-0.333	0.668	0.716	FALSE	FALSE	TRUE	1	Putative elongation factor 1-alpha-like 3;Elongation factor 1-alpha 1
EEF1B2	P24534	-0.734	0.251	0.348	FALSE	FALSE	TRUE	7	Elongation factor 1-beta
EEF1G	P26641	0.499	0.475	0.56	FALSE	FALSE	TRUE	6	Elongation factor 1-gamma
ENO1	P06733	-1.69	0.0926	0.18	FALSE	FALSE	TRUE	1	Alpha-enolase
FLNA	P21333	1.87	0.077	0.157	FALSE	FALSE	TRUE	2	Filamin-A
FN1	P02751	1.13	0.145	0.237	FALSE	FALSE	TRUE	6	Fibronectin;Anastellin;Ugl-Y1;Ugl-Y2;Ugl-Y3
GRN	P28799	-0.981	0.116	0.21	FALSE	FALSE	FALSE	0	Granulins;Acrogranin;Paragranulin;Granulin-1;Granulin-2;Granulin-3;Granulin-4;Granulin-5;Granulin-6;Granulin-7
HIST1H1D	P16402	2.6	0.0333	0.0816	FALSE	FALSE	TRUE	2	Histone H1.3
HIST1H4A	P62805	-1.31	0.0283	0.0771	FALSE	FALSE	FALSE	0	Histone H4
HSP90AB1	P08238	-0.527	0.437	0.522	FALSE	FALSE	TRUE	1	Heat shock protein HSP 90-beta
HSPA5	P11021	0.349	0.664	0.716	FALSE	FALSE	TRUE	1	78 kDa glucose-regulated protein
HSPA8	P11142	0.684	0.29	0.382	FALSE	FALSE	TRUE	1	Heat shock cognate 71 kDa protein
HSPB1	P04792	1.2	0.293	0.383	FALSE	FALSE	TRUE	5	Heat shock protein beta-1
HSPD1	P10809	-0.0715	0.919	0.928	FALSE	FALSE	TRUE	1	60 kDa heat shock protein, mitochondrial
IMPDH1	P20839	1.61	0.136	0.23	FALSE	FALSE	TRUE	6	Inosine-5-monophosphate dehydrogenase 1
LIMA1	Q9UHB6	-0.191	0.837	0.871	FALSE	FALSE	TRUE	7	LIM domain and actin-binding protein 1
LMNA	P02545	0.976	0.265	0.36	FALSE	FALSE	TRUE	1	Prelamin-A/C;Lamin-A/C
MDH2	P40926	-0.0781	0.907	0.923	FALSE	FALSE	TRUE	1	Malate dehydrogenase, mitochondrial
MYO6	Q9UM54	1.86	0.0517	0.112	FALSE	FALSE	TRUE	6	Unconventional myosin-VI
PDIA6	Q15084	-0.862	0.138	0.231	FALSE	FALSE	TRUE	7	Protein disulfide-isomerase A6
PKM	P14618	-0.867	0.297	0.383	FALSE	FALSE	FALSE	0	Pyruvate kinase PKM
PLEC	Q15149	1.69	0.0797	0.159	FALSE	FALSE	TRUE	6	Plectin
PPIA	P62937	1.51	0.221	0.317	FALSE	FALSE	TRUE	5	Peptidyl-prolyl cis-trans isomerase A;Peptidyl-prolyl cis-trans isomerase A, N-terminally processed
PPP1CC	P36873	0.141	0.86	0.89	FALSE	FALSE	TRUE	7	Serine/threonine-protein phosphatase PP1-gamma catalytic subunit
PRKDC	P78527	-0.998	0.249	0.348	FALSE	FALSE	TRUE	7	DNA-dependent protein kinase catalytic subunit
RPL13A	P40429	-0.728	0.56	0.627	FALSE	FALSE	TRUE	6	60S ribosomal protein L13a
RPL24	P83731	0.525	0.565	0.629	FALSE	FALSE	TRUE	5	60S ribosomal protein L24
RPL27A	P46776	0.741	0.209	0.305	FALSE	FALSE	TRUE	1	60S ribosomal protein L27a
RPL4	P36578	0.0656	0.923	0.928	FALSE	FALSE	TRUE	4	60S ribosomal protein L4
RPS23	P62266	1.78	0.0645	0.134	FALSE	FALSE	TRUE	5	40S ribosomal protein S23
RPS3	P23396	1.32	0.115	0.209	FALSE	FALSE	TRUE	6	40S ribosomal protein S3
RPS8	P62241	1.78	0.0193	0.0638	FALSE	FALSE	TRUE	4	40S ribosomal protein S8
SERPINH1	P50454	0.825	0.239	0.339	FALSE	FALSE	TRUE	5	Serpin H1
SND1	Q7KZF4	0.424	0.545	0.621	FALSE	FALSE	TRUE	5	Staphylococcal nuclease domain-containing protein 1
TKT	P29401	0.998	0.254	0.349	FALSE	FALSE	TRUE	3	Transketolase
TPM1	P09493	-0.439	0.407	0.489	FALSE	FALSE	FALSE	0	Tropomyosin alpha-1 chain
TUBA1B	P68363	0.369	0.521	0.605	FALSE	FALSE	FALSE	0	Tubulin alpha-1B chain;Tubulin alpha-4A chain
TUBB	P07437	0.768	0.345	0.425	FALSE	FALSE	TRUE	1	Tubulin beta chain;Tubulin beta-2B chain;Tubulin beta-2A chain
TUBB4B	P68371	0.332	0.558	0.627	FALSE	FALSE	TRUE	1	Tubulin beta-4B chain;Tubulin beta-4A chain
UFD1L	Q92890	1.45	0.102	0.193	FALSE	FALSE	TRUE	6	Ubiquitin fusion degradation protein 1 homolog
